# Supplementary material for: Transcriptome profiling of claw muscle of the mud crab (Scylla paramamosain) at different fattening stages
Source: PLoS One. 2017 Nov 15;12(11):e0188067. doi: 10.1371/journal.pone.0188067 (PMC5687733; doi:10.1371/journal.pone.0188067)
Supplement: S1 Table — (ZIP) [file pone.0188067.s001.zip]

Archive with 1 entries (1 files):
- S1 Table.xls
