# Supplementary material for: Transcriptome profiling of claw muscle of the mud crab (Scylla paramamosain) at different fattening stages
Source: PLoS One. 2017 Nov 15;12(11):e0188067. doi: 10.1371/journal.pone.0188067 (PMC5687733; doi:10.1371/journal.pone.0188067)
Supplement: S2 Table — (XLS) [file pone.0188067.s002.xls]

## Sheet: Integrated_Function.anno
#GeneID	COG_class	COG_class_annotation	GO_annotation	KEGG_annotation	KOG_class	KOG_class_annotation	Pfam_annotation	Swissprot_annotation	nr_annotation
c38861.graph_c0	--	--	--	--	--	--	Borrelia P83/100 protein	--	--
c37232.graph_c0	--	--	--	--	[S]	Function unknown	Uncharacterized conserved protein (DUF2367)	Uncharacterized protein {ECO:0000313|EMBL:ELU07180.1, ECO:0000313|EnsemblMetazoa:CapteP228746} OS=Capitella teleta (Polychaete worm) PE=4 SV=1	hypothetical protein CAPTEDRAFT_228746 [Capitella teleta]
c52480.graph_c0	--	--	--	--	[TZ]	--	LIM domain	LIM domain and actin-binding protein 1 {ECO:0000313|EMBL:EFN78190.1} OS=Harpegnathos saltator (Jerdon&apos;s jumping ant) PE=4 SV=1	PREDICTED: uncharacterized protein LOC105188955 [Harpegnathos saltator]
c17883.graph_c0	--	--	--	K08575|8.44824e-44|gga:422341|CAPN6; calpain 6; K08575 calpain-6 [EC:3.4.22.-] (A)	[OT]	--	Calpain family cysteine protease	Calpain family cysteine protease containing protein {ECO:0000313|EMBL:CDW78488.1} OS=Stylonychia lemnae PE=4 SV=1	calpain family cysteine protease containing protein [Stylonychia lemnae]
c33637.graph_c1	--	--	--	--	--	--	--	Putative uncharacterized protein {ECO:0000313|EMBL:EER06721.1} OS=Perkinsus marinus (strain ATCC 50983 / TXsc) PE=4 SV=1	hypothetical protein Pmar_PMAR007438 [Perkinsus marinus ATCC 50983]
c43590.graph_c0	--	--	Molecular Function: extracellular-glycine-gated chloride channel activity (GO:0016934);; Cellular Component: glycine-gated chloride channel complex (GO:0016935);; Biological Process: neurogenesis (GO:0022008);;	--	[T]	Signal transduction mechanisms	Neurotransmitter-gated ion-channel ligand binding domain;; Neurotransmitter-gated ion-channel transmembrane region	PH-sensitive chloride channel variant 3 {ECO:0000313|EMBL:ABG75743.1} OS=Apis mellifera (Honeybee) PE=2 SV=1	PREDICTED: glutamate-gated chloride channel-like isoform 1 [Bombus terrestris]
c52777.graph_c0	[J]	Translation, ribosomal structure and biogenesis	Molecular Function: ligase activity (GO:0016874);; Molecular Function: organic cyclic compound binding (GO:0097159);; Molecular Function: heterocyclic compound binding (GO:1901363);;	K01874|2.71031e-128|ssc:100620149|methionine--tRNA ligase, mitochondrial-like; K01874 methionyl-tRNA synthetase [EC:6.1.1.10] (A)	[J]	Translation, ribosomal structure and biogenesis	tRNA synthetases class I (M);; tRNA synthetases class I (I, L, M and V);; tRNA synthetases class I (C) catalytic domain	Methionyl-tRNA synthetase, putative {ECO:0000313|EMBL:EER08570.1} OS=Perkinsus marinus (strain ATCC 50983 / TXsc) PE=4 SV=1	Methionyl-tRNA synthetase, putative [Perkinsus marinus ATCC 50983]
c36417.graph_c0	--	--	--	--	--	--	Scavenger mRNA decapping enzyme C-term binding	Uncharacterized protein {ECO:0000313|EMBL:ESL08245.1} OS=Trypanosoma rangeli SC58 PE=4 SV=1	hypothetical protein TRSC58_04056 [Trypanosoma rangeli SC58]
c53011.graph_c0	--	--	--	K14823|1.10563e-53|dvi:Dvir_GJ10510|GJ10510 gene product from transcript GJ10510-RA; K14823 rRNA-processing protein EBP2 (A)	[A]	RNA processing and modification	Eukaryotic rRNA processing protein EBP2	Probable rRNA-processing protein EBP2 homolog {ECO:0000313|EMBL:ACO12598.1} OS=Lepeophtheirus salmonis (Salmon louse) PE=2 SV=1	Probable rRNA-processing protein EBP2 homolog [Lepeophtheirus salmonis]
c62135.graph_c0	[RTKL]	--	Molecular Function: transferase activity (GO:0016740);;	K05869|6.13592e-36|lgi:LOTGIDRAFT_215945|hypothetical protein; K05869 calcium/calmodulin-dependent protein kinase IV [EC:2.7.11.17] (A)	[T]	Signal transduction mechanisms	Protein kinase domain;; Protein tyrosine kinase	Putative ULK kinase {ECO:0000313|EMBL:CBZ54585.1} OS=Neospora caninum (strain Liverpool) PE=4 SV=1	putative ULK kinase [Neospora caninum Liverpool]
c41226.graph_c0	--	--	Molecular Function: catalytic activity (GO:0003824);;	--	--	--	GYF domain	Putative uncharacterized protein {ECO:0000313|EMBL:EAX72293.1} (Fragment) OS=Trichomonas vaginalis PE=4 SV=1	hypothetical protein [Trichomonas vaginalis G3]
c50599.graph_c0	--	--	--	--	--	--	Alternative oxidase	Alternative oxidase isoform B, putative {ECO:0000313|EMBL:ELR15235.1} OS=Acanthamoeba castellanii str. Neff PE=4 SV=1	alternative oxidase isoform B, putative [Acanthamoeba castellanii str. Neff]
c22336.graph_c0	[R]	General function prediction only	--	K18469|8.61955e-131|lgi:LOTGIDRAFT_123794|hypothetical protein; K18469 TBC1 domain family member 5 (A)	[U]	Intracellular trafficking, secretion, and vesicular transport	Rab-GTPase-TBC domain	Uncharacterized protein {ECO:0000313|EnsemblMetazoa:SMAR012794-PA} OS=Strigamia maritima (European centipede) PE=4 SV=1	hypothetical protein CAPTEDRAFT_172782, partial [Capitella teleta]
c40665.graph_c0	[GEPR]	--	--	K03372|5.31301e-170|bfo:BRAFLDRAFT_86171|hypothetical protein; K03372 MFS transporter, PAT family, solute carrier family 33 (acetyl-CoA transportor), member 1 [EC:2.3.1.-] (A)	[P]	Inorganic ion transport and metabolism	Acetyl-coenzyme A transporter 1	Putative uncharacterized protein {ECO:0000313|EMBL:EEN46511.1} OS=Branchiostoma floridae (Florida lancelet) PE=4 SV=1	hypothetical protein BRAFLDRAFT_86171 [Branchiostoma floridae]
c67710.graph_c0	--	--	--	--	[R]	General function prediction only	Ankyrin repeats (3 copies);; Ankyrin repeat;; Ankyrin repeats (many copies);; Ankyrin repeat;; Ankyrin repeats (many copies)	Ankyrin repeat and SAM domain-containing protein 6 {ECO:0000313|EMBL:CDG69510.1} (Fragment) OS=Hydra vulgaris (Hydra) PE=2 SV=1	PREDICTED: ankyrin repeat and SAM domain-containing protein 6-like [Hydra vulgaris]
c41854.graph_c0	[L]	Replication, recombination and repair	Molecular Function: nuclease activity (GO:0004518);; Biological Process: DNA metabolic process (GO:0006259);;	K04799|1.24646e-19|tca:660612|flap endonuclease 1; K04799 flap endonuclease-1 [EC:3.-.-.-] (A)	[L]	Replication, recombination and repair	XPG I-region;; XPG N-terminal domain	Flap endonuclease 1 {ECO:0000256|HAMAP-Rule:MF_03140} OS=Dendroctonus ponderosae (Mountain pine beetle) PE=2 SV=1	unknown [Dendroctonus ponderosae]
c23887.graph_c0	--	--	--	--	--	--	--	Actin binding protein {ECO:0000313|EMBL:ETO24310.1} (Fragment) OS=Reticulomyxa filosa PE=4 SV=1	actin binding protein, partial [Reticulomyxa filosa]
c44177.graph_c0	[RTKL]	--	--	K08822|3.93675e-53|cfr:102506445|GSK3A; glycogen synthase kinase 3 alpha; K08822 glycogen synthase kinase 3 alpha [EC:2.7.11.26] (A)	[G]	Carbohydrate transport and metabolism	Protein kinase domain;; Protein tyrosine kinase	Glycogen synthase kinase-3 beta {ECO:0000313|EMBL:CDW72828.1} OS=Stylonychia lemnae PE=4 SV=1	glycogen synthase kinase-3 beta [Stylonychia lemnae]
c15681.graph_c0	--	--	Cellular Component: mitochondrial respiratory chain complex I (GO:0005747);; Biological Process: mitochondrial electron transport, NADH to ubiquinone (GO:0006120);; Molecular Function: NADH dehydrogenase (ubiquinone) activity (GO:0008137);; Biological Process: neurogenesis (GO:0022008);;	K03966|1.72946e-76|cqu:CpipJ_CPIJ004810|NADH dehydrogenase; K03966 NADH dehydrogenase (ubiquinone) 1 beta subcomplex subunit 10 (A)	[C]	Energy production and conversion	NADH-ubiquinone oxidoreductase subunit 10	NADH dehydrogenase {ECO:0000313|EMBL:EDS43557.1} OS=Culex quinquefasciatus (Southern house mosquito) PE=4 SV=1	NADH dehydrogenase [Culex quinquefasciatus]
c77406.graph_c0	--	--	--	--	--	--	--	--	PREDICTED: uncharacterized protein LOC101856725 [Aplysia californica]
c86120.graph_c0	--	--	--	--	--	--	BTB And C-terminal Kelch	Uncharacterized protein {ECO:0000313|EnsemblMetazoa:BGIBMGA008326-TA} OS=Bombyx mori (Silk moth) PE=4 SV=1	--
c45479.graph_c0	--	--	--	--	--	--	Galactose oxidase, central domain;; Galactose oxidase, central domain;; Kelch motif;; Kelch motif;; BTB/POZ domain;; Kelch motif;; Kelch motif	Uncharacterized protein {ECO:0000313|EnsemblMetazoa:SMAR013843-PA} OS=Strigamia maritima (European centipede) PE=4 SV=1	Leucine-zipper-like transcriptional regulator 1 [Zootermopsis nevadensis]
c40555.graph_c0	[T]	Signal transduction mechanisms	--	K17505|3.73741e-14|lcm:102366034|protein phosphatase 1K, mitochondrial-like; K17505 protein phosphatase 1K [EC:3.1.3.16] (A)	[T]	Signal transduction mechanisms	Protein phosphatase 2C;; Protein phosphatase 2C	PP2C, putative {ECO:0000313|EMBL:EER03697.1} OS=Perkinsus marinus (strain ATCC 50983 / TXsc) PE=3 SV=1	PP2C, putative [Perkinsus marinus ATCC 50983]
c40945.graph_c0	[BK]	--	--	K11798|0|ame:412406|BRWD3, GB13646; BRWD3 protein; K11798 bromodomain and WD repeat domain containing protein 1/3 (A)	[R]	General function prediction only	Bromodomain	Uncharacterized protein {ECO:0000313|EnsemblMetazoa:GB51542-PA} OS=Apis mellifera (Honeybee) PE=4 SV=1	PREDICTED: PH-interacting protein isoform X1 [Apis mellifera]
c37428.graph_c0	[QR]	--	--	K00569|3.22754e-22|spu:582278|probable thiopurine S-methyltransferase-like; K00569 thiopurine S-methyltransferase [EC:2.1.1.67] (A)	--	--	Thiopurine S-methyltransferase (TPMT)	Uncharacterized protein {ECO:0000313|EnsemblMetazoa:SPU_022332-tr} OS=Strongylocentrotus purpuratus (Purple sea urchin) PE=4 SV=1	PREDICTED: probable thiopurine S-methyltransferase-like [Strongylocentrotus purpuratus]
c28336.graph_c0	--	--	--	K14464|5.26055e-70|isc:IscW_ISCW004236|fucosyltransferase, putative (EC:2.4.1.65); K14464 alpha-1,3-fucosyltransferase [EC:2.4.1.-] (A)	[GE]	--	Glycosyltransferase family 10 (fucosyltransferase)	Putative uncharacterized protein {ECO:0000313|EMBL:EFX88705.1} (Fragment) OS=Daphnia pulex (Water flea) PE=3 SV=1	hypothetical protein DAPPUDRAFT_41601 [Daphnia pulex]
c52718.graph_c0	[S]	Function unknown	--	--	--	--	3'-5' exonuclease;; Type II/IV secretion system protein	Predicted protein {ECO:0000313|EMBL:EFC50045.1} (Fragment) OS=Naegleria gruberi (Amoeba) PE=4 SV=1	predicted protein [Naegleria gruberi]
c35559.graph_c0	--	--	--	--	[S]	Function unknown	PAP2 superfamily C-terminal	Sphingomyelin synthetase, putative {ECO:0000313|EMBL:ENY64170.1} OS=Entamoeba histolytica HM-1:IMSS-A PE=4 SV=1	hypothetical protein [Entamoeba histolytica HM-1:IMSS]
c66714.graph_c0	--	--	--	K09257|3.71629e-07|acs:100565210|tonsl; tonsoku-like, DNA repair protein; K09257 NF-kappa-B inhibitor-like protein 2 (A)	--	--	Leucine Rich repeats (2 copies);; Leucine Rich repeat	--	--
c19982.graph_c0	[S]	Function unknown	--	--	[CU]	--	Iron-sulphur cluster biosynthesis	Putative mitochondrial fe-s cluster biosynthesis protein isa2 {ECO:0000313|EMBL:JAA57433.1} OS=Rhipicephalus pulchellus PE=2 SV=1	hypothetical protein YQE_10583, partial [Dendroctonus ponderosae]
c83689.graph_c0	--	--	--	--	--	--	Chitin binding Peritrophin-A domain	Putative VP91 capsid protein {ECO:0000313|EMBL:CAR40191.1} (Fragment) OS=Chelonus inanitus PE=2 SV=1	putative VP91 capsid protein [Chelonus inanitus]
c18759.graph_c0	[R]	General function prediction only	Molecular Function: organic cyclic compound binding (GO:0097159);; Molecular Function: heterocyclic compound binding (GO:1901363);;	K13207|1.35056e-22|pss:102445803|CUGBP Elav-like family member 3-A-like; K13207 CUG-BP- and ETR3-like factor (A)	[A]	RNA processing and modification	RNA recognition motif. (a.k.a. RRM, RBD, or RNP domain);; RNA recognition motif (a.k.a. RRM, RBD, or RNP domain);; RNA recognition motif. (a.k.a. RRM, RBD, or RNP domain);; WW domain	Rna-binding protein, putative {ECO:0000313|EMBL:CAQ38628.1} OS=Plasmodium knowlesi (strain H) PE=4 SV=1	rna-binding protein [Plasmodium knowlesi strain H]
c27822.graph_c0	--	--	Biological Process: neuropeptide signaling pathway (GO:0007218);;	--	--	--	--	Myosuppressin-like neuropeptide {ECO:0000313|EMBL:BAG68789.1} OS=Procambarus clarkii (Red swamp crayfish) PE=2 SV=1	myosuppressin-like neuropeptide precursor [Procambarus clarkii]
c34454.graph_c0	[C]	Energy production and conversion	Molecular Function: dihydrolipoyllysine-residue succinyltransferase activity (GO:0004149);; Biological Process: tricarboxylic acid cycle (GO:0006099);; Cellular Component: oxoglutarate dehydrogenase complex (GO:0045252);;	K00658|3.22313e-107|xtr:448316|dlst; dihydrolipoamide S-succinyltransferase (E2 component of 2-oxo-glutarate complex); K00658 2-oxoglutarate dehydrogenase E2 component (dihydrolipoamide succinyltransferase) [EC:2.3.1.61] (A)	[C]	Energy production and conversion	2-oxoacid dehydrogenases acyltransferase (catalytic domain);; Biotin-requiring enzyme;; Pyrimidine nucleoside phosphorylase C-terminal domain;; Glycine cleavage H-protein;; Biotin-lipoyl like	Whole genome shotgun assembly, allelic scaffold set, scaffold scaffoldA_1229 {ECO:0000313|EMBL:CBY43847.1} (Fragment) OS=Oikopleura dioica (Tunicate) PE=3 SV=1	unnamed protein product [Oikopleura dioica]
c53826.graph_c0	[R]	General function prediction only	Molecular Function: structural molecule activity (GO:0005198);; Biological Process: intracellular protein transport (GO:0006886);; Biological Process: vesicle-mediated transport (GO:0016192);; Molecular Function: myosin heavy chain kinase activity (GO:0016905);; Cellular Component: COPI vesicle coat (GO:0030126);;	K05236|0|phu:Phum_PHUM375630|coatomer alpha subunit, putative (EC:2.7.11.7); K05236 coatomer protein complex, subunit alpha (xenin) (A)	[U]	Intracellular trafficking, secretion, and vesicular transport	Coatomer (COPI) alpha subunit C-terminus;; Coatomer WD associated region;; WD domain, G-beta repeat	Coatomer subunit alpha {ECO:0000256|PIRNR:PIRNR003354} OS=Pediculus humanus subsp. corporis (Body louse) PE=4 SV=1	coatomer alpha subunit, putative [Pediculus humanus corporis]
c48305.graph_c0	--	--	--	K01325|8.25246e-17|oas:100048991|KLK1; kallikrein 1 (EC:3.4.21.35); K01325 tissue kallikrein [EC:3.4.21.35] (A)	[E]	Amino acid transport and metabolism	Trypsin;; Low-density lipoprotein receptor domain class A	Uncharacterized protein {ECO:0000313|EnsemblMetazoa:SMAR007569-PA} OS=Strigamia maritima (European centipede) PE=3 SV=1	kininogen, partial [Paracyclopina nana]
c52602.graph_c0	[H]	Coenzyme transport and metabolism	Molecular Function: transferase activity (GO:0016740);;	K00654|9.73736e-130|hro:HELRODRAFT_108446|hypothetical protein; K00654 serine palmitoyltransferase [EC:2.3.1.50] (A)	[O]	Posttranslational modification, protein turnover, chaperones	Aminotransferase class I and II	Uncharacterized protein {ECO:0000313|EMBL:ESN91666.1, ECO:0000313|EnsemblMetazoa:HelroP108446} OS=Helobdella robusta (Californian leech) PE=4 SV=1	hypothetical protein HELRODRAFT_108446 [Helobdella robusta]
c52222.graph_c0	[Q]	Secondary metabolites biosynthesis, transport and catabolism	--	--	[Q]	Secondary metabolites biosynthesis, transport and catabolism	Multicopper oxidase;; Multicopper oxidase;; Multicopper oxidase	Uncharacterized protein {ECO:0000313|EnsemblMetazoa:SMAR014928-PA} OS=Strigamia maritima (European centipede) PE=4 SV=1	hypothetical protein YQE_08118, partial [Dendroctonus ponderosae]
c77149.graph_c0	--	--	--	--	--	--	--	Uncharacterized protein {ECO:0000313|EMBL:KFD53334.1} OS=Trichuris suis (pig whipworm) PE=4 SV=1	hypothetical protein M513_05815 [Trichuris suis]
c44190.graph_c0	[RTKL]	--	Molecular Function: protein serine/threonine kinase activity (GO:0004674);; Molecular Function: ATP binding (GO:0005524);; Biological Process: protein phosphorylation (GO:0006468);;	K08836|5.29152e-149|phu:Phum_PHUM512860|polo kinase kinase, putative (EC:2.7.11.1); K08836 STE20-like kinase [EC:2.7.11.1] (A)	[T]	Signal transduction mechanisms	Protein kinase domain;; Polo kinase kinase;; Protein tyrosine kinase	Polo kinase kinase, putative {ECO:0000313|EMBL:EEB18383.1} OS=Pediculus humanus subsp. corporis (Body louse) PE=4 SV=1	polo kinase kinase, putative [Pediculus humanus corporis]
c47350.graph_c0	[IQR]	--	--	--	[Q]	Secondary metabolites biosynthesis, transport and catabolism	short chain dehydrogenase;; KR domain;; Enoyl-(Acyl carrier protein) reductase;; NAD dependent epimerase/dehydratase family	Putative uncharacterized protein {ECO:0000313|EMBL:EFX80894.1} OS=Daphnia pulex (Water flea) PE=3 SV=1	hypothetical protein DAPPUDRAFT_50761 [Daphnia pulex]
c49513.graph_c1	[R]	General function prediction only	--	K14807|6.51562e-09|bta:507418|DDX51; DEAD (Asp-Glu-Ala-Asp) box polypeptide 51; K14807 ATP-dependent RNA helicase DDX51/DBP6 [EC:3.6.4.13] (A)	[A]	RNA processing and modification	DEAD/DEAH box helicase;; Helicase conserved C-terminal domain;; Type III restriction enzyme, res subunit	DEAD box ATP-dependent RNA helicase, putative {ECO:0000313|EMBL:EER17101.1} OS=Perkinsus marinus (strain ATCC 50983 / TXsc) PE=4 SV=1	DEAD box ATP-dependent RNA helicase, putative [Perkinsus marinus ATCC 50983]
c36402.graph_c0	--	--	Biological Process: ion transport (GO:0006811);; Cellular Component: membrane (GO:0016020);;	--	--	--	--	Uncharacterized protein {ECO:0000313|EMBL:KDR14501.1} (Fragment) OS=Zootermopsis nevadensis (Dampwood termite) PE=3 SV=1	hypothetical protein L798_10198, partial [Zootermopsis nevadensis]
c38378.graph_c0	[O]	Posttranslational modification, protein turnover, chaperones	--	--	[O]	Posttranslational modification, protein turnover, chaperones	ATPase family associated with various cellular activities (AAA);; AAA ATPase domain;; AAA domain (dynein-related subfamily);; Holliday junction DNA helicase ruvB N-terminus;; AAA domain (Cdc48 subfamily);; AAA domain;; AAA domain;; AAA domain;; AAA domain;; NACHT domain;; AAA domain;; AAA domain;; RNA helicase;; Viral (Superfamily 1) RNA helicase;; Archaeal ATPase;; Zeta toxin;; IstB-like ATP bin…	Putative uncharacterized protein {ECO:0000313|EMBL:EEN62258.1} OS=Branchiostoma floridae (Florida lancelet) PE=3 SV=1	hypothetical protein BRAFLDRAFT_84010 [Branchiostoma floridae]
c31288.graph_c0	--	--	--	--	--	--	RAP domain	FAST kinase domain-containing protein 5 {ECO:0000313|EMBL:KDR13439.1} OS=Zootermopsis nevadensis (Dampwood termite) PE=4 SV=1	FAST kinase domain-containing protein 5 [Zootermopsis nevadensis]
c48131.graph_c0	[H]	Coenzyme transport and metabolism	Molecular Function: oxidoreductase activity, acting on the CH-NH2 group of donors (GO:0016638);; Biological Process: cellular biosynthetic process (GO:0044249);; Biological Process: single-organism metabolic process (GO:0044710);; Biological Process: organic substance biosynthetic process (GO:1901576);;	K00275|3.02211e-85|spu:579975|pyridoxine-5'-phosphate oxidase-like; K00275 pyridoxamine 5'-phosphate oxidase [EC:1.4.3.5] (A)	[H]	Coenzyme transport and metabolism	Pyridoxine 5'-phosphate oxidase C-terminal dimerisation region;; Pyridoxamine 5'-phosphate oxidase;; Pyridoxamine 5'-phosphate oxidase	Uncharacterized protein {ECO:0000313|EnsemblMetazoa:SPU_009131-tr} OS=Strongylocentrotus purpuratus (Purple sea urchin) PE=3 SV=1	PREDICTED: pyridoxine-5&apos;-phosphate oxidase-like isoform X4 [Aplysia californica]
c95499.graph_c0	--	--	--	--	--	--	--	Putative nuclease HARBI1-like protein {ECO:0000313|EMBL:JAA84925.1} (Fragment) OS=Pararge aegeria (specked wood butterfly) PE=4 SV=1	PREDICTED: putative nuclease HARBI1 [Acyrthosiphon pisum]
c33522.graph_c0	--	--	Molecular Function: oxidoreductase activity (GO:0016491);;	K13646|2.55644e-12|hgl:101701075|Plod3; procollagen-lysine, 2-oxoglutarate 5-dioxygenase 3; K13646 lysyl hydroxylase/galactosyltransferase/glucosyltransferase [EC:1.14.11.4 2.4.1.50 2.4.1.66] (A)	[O]	Posttranslational modification, protein turnover, chaperones	--	Putative uncharacterized protein {ECO:0000313|EMBL:EFX70878.1} OS=Daphnia pulex (Water flea) PE=4 SV=1	hypothetical protein DAPPUDRAFT_217067 [Daphnia pulex]
c42999.graph_c0	--	--	--	K17259|9.89625e-25|lgi:LOTGIDRAFT_228042|hypothetical protein; K17259 calcium and integrin-binding protein 1 (A)	[T]	Signal transduction mechanisms	--	Putative response to dna damage stimulus {ECO:0000313|EMBL:JAB79902.1} OS=Ixodes ricinus (Common tick) PE=2 SV=1	hypothetical protein LOTGIDRAFT_228042 [Lottia gigantea]
c37068.graph_c0	[J]	Translation, ribosomal structure and biogenesis	--	K14403|0|mze:101471316|cleavage and polyadenylation specificity factor subunit 3-like; K14403 cleavage and polyadenylation specificity factor subunit 3 [EC:3.1.27.-] (A)	[A]	RNA processing and modification	Beta-Casp domain;; Pre-mRNA 3'-end-processing endonuclease polyadenylation factor C-term;; Metallo-beta-lactamase superfamily;; RNA-metabolising metallo-beta-lactamase;; Beta-lactamase superfamily domain	Uncharacterized protein {ECO:0000313|Ensembl:ENSCINP00000014805} (Fragment) OS=Ciona intestinalis (Transparent sea squirt) PE=4 SV=2	PREDICTED: cleavage and polyadenylation specificity factor subunit 3 isoform X1 [Ciona intestinalis]
c94075.graph_c0	--	--	--	--	--	--	Protein of unknown function (DUF3253)	--	--
c50217.graph_c0	[Z]	Cytoskeleton	Molecular Function: guanyl-nucleotide exchange factor activity (GO:0005085);; Biological Process: regulation of synapse organization (GO:0050807);;	K13710|2.01886e-152|fch:102059867|ARHGEF7; Rho guanine nucleotide exchange factor (GEF) 7; K13710 Rho guanine nucleotide exchange factor 7 (A)	[F]	Nucleotide transport and metabolism	RhoGEF domain;; Variant SH3 domain;; SH3 domain;; Variant SH3 domain;; PH domain	Rho guanine nucleotide exchange factor 7 {ECO:0000313|EMBL:KDR18898.1} OS=Zootermopsis nevadensis (Dampwood termite) PE=4 SV=1	Rho guanine nucleotide exchange factor 7 [Zootermopsis nevadensis]
c31736.graph_c0	--	--	--	--	--	--	Tetratricopeptide repeat;; Tetratricopeptide repeat;; Tetratricopeptide repeat	--	--
c54573.graph_c0	--	--	--	--	[S]	Function unknown	--	Uncharacterized protein {ECO:0000313|EMBL:KDR24460.1} OS=Zootermopsis nevadensis (Dampwood termite) PE=4 SV=1	hypothetical protein L798_00110 [Zootermopsis nevadensis]
c36566.graph_c0	[S]	Function unknown	--	K14769|6.6874e-70|ame:725143|GB16818; U3 small nucleolar RNA-associated protein 11-like protein; K14769 U3 small nucleolar RNA-associated protein 11 (A)	[S]	Function unknown	Utp11 protein	Uncharacterized protein {ECO:0000313|EnsemblMetazoa:GB49771-PA} OS=Apis mellifera (Honeybee) PE=4 SV=1	PREDICTED: probable U3 small nucleolar RNA-associated protein 11 [Microplitis demolitor]
c13181.graph_c0	[T]	Signal transduction mechanisms	Molecular Function: phosphoprotein phosphatase activity (GO:0004721);; Biological Process: dephosphorylation (GO:0016311);;	K14167|1.25623e-56|pbi:103068235|CDKN3; cyclin-dependent kinase inhibitor 3; K14167 cyclin-dependent kinase inhibitor 3 [EC:3.1.3.16 3.1.3.48] (A)	[V]	Defense mechanisms	Cyclin-dependent kinase inhibitor 3 (CDKN3);; Protein-tyrosine phosphatase;; Dual specificity phosphatase, catalytic domain	Uncharacterized protein {ECO:0000313|EnsemblMetazoa:SMAR013000-PA} OS=Strigamia maritima (European centipede) PE=4 SV=1	CDK2- associated dual specificity phosphatase, putative [Ixodes scapularis]
c4004.graph_c0	--	--	--	K17300|1.29752e-13|dre:405809|lgals3bpb, zgc:77059; lectin, galactoside-binding, soluble, 3 binding protein b; K17300 galectin-3-binding protein (A)	--	--	Scavenger receptor cysteine-rich domain	Putative uncharacterized protein {ECO:0000313|EMBL:EEN55012.1} OS=Branchiostoma floridae (Florida lancelet) PE=4 SV=1	hypothetical protein BRAFLDRAFT_221693 [Branchiostoma floridae]
c54704.graph_c3	[R]	General function prediction only	--	K09667|0|ame:551425|sxc, GB13441; super sex combs; K09667 protein O-GlcNAc transferase [EC:2.4.1.255] (A)	[GOT]	--	Glycosyl transferase family 41;; TPR repeat;; Tetratricopeptide repeat;; Tetratricopeptide repeat;; Tetratricopeptide repeat;; Tetratricopeptide repeat;; Tetratricopeptide repeat;; Tetratricopeptide repeat;; Tetratricopeptide repeat;; Tetratricopeptide repeat;; Tetratricopeptide repeat;; Tetratricopeptide repeat;; Tetratricopeptide repeat;; Tetratricopeptide repeat;; Est1 DNA/RNA binding domain;;…	UDP-N-acetylglucosamine--peptide N-acetylglucosaminyltransferase {ECO:0000313|EMBL:AEY57499.1} OS=Apis cerana (Indian honeybee) PE=2 SV=1	PREDICTED: UDP-N-acetylglucosamine--peptide N-acetylglucosaminyltransferase 110 kDa subunit-like isoform X2 [Apis dorsata]
c32826.graph_c0	--	--	--	--	[R]	General function prediction only	Transmembrane amino acid transporter protein	Uncharacterized protein {ECO:0000313|EnsemblMetazoa:NV16612-PA} OS=Nasonia vitripennis (Parasitic wasp) PE=4 SV=1	PREDICTED: transmembrane protein 104 homolog isoform X1 [Nasonia vitripennis]
c52937.graph_c0	--	--	--	--	--	--	XK-related protein	--	--
c2359.graph_c0	--	--	--	--	--	--	Wnt-binding factor required for Wnt secretion	Putative uncharacterized protein {ECO:0000313|EMBL:EFX84400.1} OS=Daphnia pulex (Water flea) PE=4 SV=1	hypothetical protein DAPPUDRAFT_209466 [Daphnia pulex]
c42496.graph_c0	--	--	--	--	[S]	Function unknown	--	Uncharacterized protein {ECO:0000313|EnsemblMetazoa:PAC:15728408} OS=Amphimedon queenslandica (Sponge) PE=4 SV=1	PREDICTED: CWF19-like protein 1-like [Saccoglossus kowalevskii]
c93149.graph_c0	[S]	Function unknown	Biological Process: cellular process (GO:0009987);; Molecular Function: transferase activity, transferring phosphorus-containing groups (GO:0016772);;	--	[O]	Posttranslational modification, protein turnover, chaperones	NHL repeat	NHL repeat-containing protein {ECO:0000313|EMBL:ABD46562.1} (Fragment) OS=Vermamoeba vermiformis (Amoeba) PE=2 SV=1	NHL repeat-containing protein [Vermamoeba vermiformis]
c93826.graph_c0	--	--	--	--	--	--	--	Putative uncharacterized protein {ECO:0000313|EMBL:EER19653.1} OS=Perkinsus marinus (strain ATCC 50983 / TXsc) PE=4 SV=1	conserved hypothetical protein [Perkinsus marinus ATCC 50983]
c50063.graph_c0	[O]	Posttranslational modification, protein turnover, chaperones	Molecular Function: ATP binding (GO:0005524);; Biological Process: protein folding (GO:0006457);; Biological Process: response to stress (GO:0006950);; Molecular Function: 2-alkenal reductase [NAD(P)] activity (GO:0032440);; Molecular Function: unfolded protein binding (GO:0051082);; Biological Process: oxidation-reduction process (GO:0055114);;	--	[O]	Posttranslational modification, protein turnover, chaperones	Hsp70 protein	Chaperone protein DNAK, putative {ECO:0000313|EMBL:EEQ98073.1} OS=Perkinsus marinus (strain ATCC 50983 / TXsc) PE=3 SV=1	chaperone protein DNAK, putative [Perkinsus marinus ATCC 50983]
c45212.graph_c0	[IQ]	--	Biological Process: metabolic process (GO:0008152);; Molecular Function: transferase activity, transferring acyl groups (GO:0016746);;	K09458|1.05788e-152|bmor:101747135|3-oxoacyl-[acyl-carrier-protein] synthase, mitochondrial-like; K09458 3-oxoacyl-[acyl-carrier-protein] synthase II [EC:2.3.1.179] (A)	[IQ]	--	Beta-ketoacyl synthase, N-terminal domain;; Beta-ketoacyl synthase, C-terminal domain;; Thiolase, N-terminal domain	3-oxoacyl-[acyl-carrier-protein] synthase {ECO:0000256|PIRNR:PIRNR000447} OS=Zootermopsis nevadensis (Dampwood termite) PE=3 SV=1	3-oxoacyl-[acyl-carrier-protein] synthase, mitochondrial [Zootermopsis nevadensis]
c65160.graph_c0	--	--	--	--	--	--	Glycosyl transferase family 8	Putative uncharacterized protein {ECO:0000313|EMBL:EER09600.1} OS=Perkinsus marinus (strain ATCC 50983 / TXsc) PE=4 SV=1	hypothetical protein Pmar_PMAR008739 [Perkinsus marinus ATCC 50983]
c44080.graph_c0	--	--	--	--	[T]	Signal transduction mechanisms	Abscisic acid G-protein coupled receptor;; Protein of unknown function (DUF3735)	Golgi pH regulator {ECO:0000313|EMBL:ADY44017.1} OS=Ascaris suum (Pig roundworm) PE=2 SV=1	hypothetical protein CRE_20820 [Caenorhabditis remanei]
c8906.graph_c0	--	--	--	--	--	--	--	Putative uncharacterized protein {ECO:0000313|EMBL:EER12986.1} OS=Perkinsus marinus (strain ATCC 50983 / TXsc) PE=4 SV=1	conserved hypothetical protein [Perkinsus marinus ATCC 50983]
c23452.graph_c0	--	--	--	--	--	--	--	Uncharacterized protein {ECO:0000313|EMBL:ESO87523.1} OS=Lottia gigantea (Giant owl limpet) PE=4 SV=1	PREDICTED: uncharacterized protein LOC101857428 [Aplysia californica]
c44423.graph_c0	[R]	General function prediction only	--	--	[R]	General function prediction only	Rab-GTPase-TBC domain;; Kinesin protein;; Phosphotyrosine interaction domain (PTB/PID)	Rab GTPase-activating protein 1 {ECO:0000313|EMBL:KDR23318.1} (Fragment) OS=Zootermopsis nevadensis (Dampwood termite) PE=4 SV=1	Rab GTPase-activating protein 1, partial [Zootermopsis nevadensis]
c20894.graph_c0	[R]	General function prediction only	--	--	[R]	General function prediction only	WD domain, G-beta repeat	Uncharacterized protein {ECO:0000313|EMBL:EKC21994.1} OS=Crassostrea gigas (Pacific oyster) PE=4 SV=1	PREDICTED: LOW QUALITY PROTEIN: intraflagellar transport protein 122 homolog [Saccoglossus kowalevskii]
c39561.graph_c0	[ER]	--	Molecular Function: metal ion binding (GO:0046872);;	K00008|1.0784e-83|aqu:100631539|sorbitol dehydrogenase-like; K00008 L-iditol 2-dehydrogenase [EC:1.1.1.14] (A)	[Q]	Secondary metabolites biosynthesis, transport and catabolism	Alcohol dehydrogenase GroES-like domain;; Zinc-binding dehydrogenase	Sorbitol dehydrogenase, putative {ECO:0000313|EMBL:EER19926.1} OS=Perkinsus marinus (strain ATCC 50983 / TXsc) PE=4 SV=1	Sorbitol dehydrogenase, putative [Perkinsus marinus ATCC 50983]
c46813.graph_c0	--	--	--	--	--	--	Mitochondrial and peroxisomal fission factor Mff	Transport and Golgi organization protein 11 {ECO:0000313|EMBL:KDR17158.1} OS=Zootermopsis nevadensis (Dampwood termite) PE=4 SV=1	Transport and Golgi organization protein 11 [Zootermopsis nevadensis]
c5057.graph_c0	--	--	--	--	--	--	Chromatin assembly factor 1 complex p150 subunit, N-terminal	--	--
c90084.graph_c0	--	--	Biological Process: defense response (GO:0006952);; Biological Process: single-organism process (GO:0044699);; Biological Process: regulation of cellular process (GO:0050794);; Biological Process: response to other organism (GO:0051707);;	--	[T]	Signal transduction mechanisms	Leucine rich repeat;; Leucine Rich repeats (2 copies);; Leucine Rich Repeat	Uncharacterized protein {ECO:0000313|EnsemblMetazoa:RPRC004104-PA} (Fragment) OS=Rhodnius prolixus (Triatomid bug) PE=4 SV=1	toll, putative [Pediculus humanus corporis]
c51810.graph_c0	[C]	Energy production and conversion	--	K02154|2.0445e-134|tca:655096|V-type proton ATPase 116 kDa subunit a isoform 1; K02154 V-type H+-transporting ATPase subunit a (A)	[C]	Energy production and conversion	V-type ATPase 116kDa subunit family	V-type proton ATPase subunit a {ECO:0000256|RuleBase:RU361189} OS=Perkinsus marinus (strain ATCC 50983 / TXsc) PE=3 SV=1	vacuolar proton translocating ATPase 116 kDa subunit A isoform, putative [Perkinsus marinus ATCC 50983]
c35674.graph_c0	--	--	--	--	--	--	PAN domain	--	--
c40843.graph_c0	--	--	--	K11971|3.1252e-18|ame:552305|GB15902; e3 ubiquitin-protein ligase RNF14-like; K11971 E3 ubiquitin-protein ligase RNF14 [EC:6.3.2.19] (A)	[O]	Posttranslational modification, protein turnover, chaperones	IBR domain;; Zinc finger, C3HC4 type (RING finger)	Ibr domain protein {ECO:0000313|EMBL:EAR83989.2} OS=Tetrahymena thermophila (strain SB210) PE=4 SV=2	Ibr domain protein [Tetrahymena thermophila SB210]
c1137.graph_c0	[L]	Replication, recombination and repair	Molecular Function: binding (GO:0005488);;	--	[L]	Replication, recombination and repair	AAA domain;; Part of AAA domain	Putative uncharacterized protein {ECO:0000313|EMBL:EGD81591.1} OS=Salpingoeca rosetta (strain ATCC 50818 / BSB-021) PE=4 SV=1	hypothetical protein PTSG_02306 [Salpingoeca rosetta]
c45667.graph_c0	--	--	--	--	--	--	--	Ubiquinone/menaquinone biosynthesis methyltransferaselike protein {ECO:0000313|EMBL:ELR16836.1} OS=Acanthamoeba castellanii str. Neff PE=4 SV=1	ubiquinone/menaquinone biosynthesis methyltransferaselike protein [Acanthamoeba castellanii str. Neff]
c53884.graph_c0	--	--	--	--	--	--	--	Uncharacterized protein {ECO:0000313|EMBL:KDR12910.1} OS=Zootermopsis nevadensis (Dampwood termite) PE=4 SV=1	hypothetical protein L798_13136 [Zootermopsis nevadensis]
c54029.graph_c0	[DZ]	--	Molecular Function: translation elongation factor activity (GO:0003746);; Molecular Function: GTP binding (GO:0005525);; Biological Process: translational elongation (GO:0006414);; Biological Process: cell cycle (GO:0007049);; Cellular Component: septin complex (GO:0031105);;	K16939|0|ame:408882|2-Sep, GB17411; septin-2; K16939 septin 6/8/11 (A)	[D]	Cell cycle control, cell division, chromosome partitioning	Septin;; 50S ribosome-binding GTPase	Septin {ECO:0000313|EMBL:AEN94576.1} OS=Scylla paramamosain (Mud crab) PE=2 SV=1	septin [Scylla paramamosain]
c49465.graph_c0	[G]	Carbohydrate transport and metabolism	--	K01196|0|nvi:100117168|glycogen debranching enzyme; K01196 glycogen debranching enzyme [EC:2.4.1.25 3.2.1.33] (A)	[G]	Carbohydrate transport and metabolism	glucanotransferase domain of human glycogen debranching enzyme;; Amylo-alpha-1,6-glucosidase;; central domain of human glycogen debranching enzyme;; N-terminal domain from the human glycogen debranching enzyme;; Alpha amylase, catalytic domain	Glycogen debranching enzyme {ECO:0000313|EMBL:KDR16306.1} (Fragment) OS=Zootermopsis nevadensis (Dampwood termite) PE=4 SV=1	Glycogen debranching enzyme, partial [Zootermopsis nevadensis]
c49429.graph_c0	[H]	Coenzyme transport and metabolism	Biological Process: cellular protein modification process (GO:0006464);; Molecular Function: transferase activity (GO:0016740);; Biological Process: positive regulation of retrograde axon cargo transport (GO:2001019);;	K10105|1.39115e-86|bmor:101741825|lipoyltransferase 1, mitochondrial-like; K10105 lipoyltransferase 1 (A)	[H]	Coenzyme transport and metabolism	Biotin/lipoate A/B protein ligase family;; Dynein light chain type 1	Uncharacterized protein {ECO:0000313|EMBL:EHJ73856.1} OS=Danaus plexippus (Monarch butterfly) PE=4 SV=1	hypothetical protein KGM_17661 [Danaus plexippus]
c47898.graph_c0	[P]	Inorganic ion transport and metabolism	--	--	[P]	Inorganic ion transport and metabolism	ChaC-like protein	Cation transport regulator-like protein 2 {ECO:0000313|EMBL:KDR09038.1} OS=Zootermopsis nevadensis (Dampwood termite) PE=4 SV=1	Cation transport regulator-like protein 2 [Zootermopsis nevadensis]
c37653.graph_c0	--	--	--	K05702|4.39871e-22|tca:659853|afadin; K05702 afadin (A)	[Z]	Cytoskeleton	--	Uncharacterized protein {ECO:0000313|EMBL:ERL86746.1} OS=Dendroctonus ponderosae (Mountain pine beetle) PE=4 SV=1	hypothetical protein D910_04152 [Dendroctonus ponderosae]
c83473.graph_c0	--	--	Molecular Function: serine-type endopeptidase activity (GO:0004252);;	--	[E]	Amino acid transport and metabolism	Trypsin	Uncharacterized protein {ECO:0000313|EnsemblMetazoa:ACYPI085301-PA} (Fragment) OS=Acyrthosiphon pisum (Pea aphid) PE=3 SV=1	PREDICTED: trypsin-1-like [Acyrthosiphon pisum]
c37967.graph_c0	[F]	Nucleotide transport and metabolism	Molecular Function: transferase activity (GO:0016740);; Molecular Function: lyase activity (GO:0016829);; Biological Process: nucleobase-containing small molecule metabolic process (GO:0055086);; Biological Process: pyrimidine-containing compound biosynthetic process (GO:0072528);;	--	--	--	Orotidine 5'-phosphate decarboxylase / HUMPS family	Orotidine 5&apos;-phosphate decarboxylase, putative {ECO:0000313|EMBL:EER09962.1} OS=Perkinsus marinus (strain ATCC 50983 / TXsc) PE=4 SV=1	orotidine 5&apos;-phosphate decarboxylase, putative [Perkinsus marinus ATCC 50983]
c45073.graph_c0	--	--	--	K14314|5.53403e-119|lgi:LOTGIDRAFT_236288|hypothetical protein; K14314 nuclear pore complex protein Nup210 (A)	[YU]	--	Bacterial Ig-like domain (group 2)	Uncharacterized protein {ECO:0000313|EMBL:ESO84308.1} OS=Lottia gigantea (Giant owl limpet) PE=4 SV=1	hypothetical protein LOTGIDRAFT_236288 [Lottia gigantea]
c48557.graph_c0	--	--	--	--	--	--	--	Putative uncharacterized protein {ECO:0000313|EMBL:EER06669.1} (Fragment) OS=Perkinsus marinus (strain ATCC 50983 / TXsc) PE=4 SV=1	hypothetical protein Pmar_PMAR010370 [Perkinsus marinus ATCC 50983]
c69655.graph_c0	--	--	--	--	--	--	Pao retrotransposon peptidase	Uncharacterized protein {ECO:0000313|EnsemblMetazoa:ACYPI069033-PA} (Fragment) OS=Acyrthosiphon pisum (Pea aphid) PE=4 SV=2	PREDICTED: uncharacterized protein LOC102806229, partial [Saccoglossus kowalevskii]
c15568.graph_c0	[L]	Replication, recombination and repair	Biological Process: macromolecule metabolic process (GO:0043170);; Biological Process: primary metabolic process (GO:0044238);;	--	[R]	General function prediction only	Reverse transcriptase (RNA-dependent DNA polymerase)	Transposon Ty3-G gap-Pol polyprotein {ECO:0000313|EMBL:GAA49140.1} OS=Clonorchis sinensis (Chinese liver fluke) PE=4 SV=1	transposon Ty3-G gap-Pol polyprotein [Clonorchis sinensis]
c50498.graph_c0	[S]	Function unknown	--	--	[O]	Posttranslational modification, protein turnover, chaperones	NHL repeat;; SMP-30/Gluconolaconase/LRE-like region	Predicted protein {ECO:0000313|EMBL:EFC46165.1} OS=Naegleria gruberi (Amoeba) PE=4 SV=1	predicted protein [Naegleria gruberi]
c17385.graph_c0	[RTKL]	--	Molecular Function: protein tyrosine kinase activity (GO:0004713);; Molecular Function: calcium ion binding (GO:0005509);; Molecular Function: ATP binding (GO:0005524);; Biological Process: protein phosphorylation (GO:0006468);; Biological Process: homophilic cell adhesion (GO:0007156);; Cellular Component: integral component of membrane (GO:0016021);;	--	[T]	Signal transduction mechanisms	Protein tyrosine kinase;; Protein kinase domain	Cadherin 96Ca {ECO:0000313|EMBL:EEZ99365.1} OS=Tribolium castaneum (Red flour beetle) PE=3 SV=1	cadherin 96Ca [Tribolium castaneum]
c61275.graph_c0	--	--	--	--	--	--	Fibronectin type III domain	Uncharacterized protein {ECO:0000313|EnsemblMetazoa:ACYPI38389-PA} OS=Acyrthosiphon pisum (Pea aphid) PE=4 SV=2	PREDICTED: uncharacterized protein LOC100569598 [Acyrthosiphon pisum]
c34058.graph_c0	[RTKL]	--	Biological Process: cellular process (GO:0009987);; Molecular Function: transferase activity (GO:0016740);;	K04424|1.45973e-26|aqu:100640525|mitogen-activated protein kinase kinase kinase MLT-like; K04424 sterile alpha motif and leucine zipper containing kinase AZK [EC:2.7.11.25] (A)	[T]	Signal transduction mechanisms	Protein kinase domain;; Protein tyrosine kinase;; MORN repeat	Chromosome undetermined scaffold_14, whole genome shotgun sequence {ECO:0000313|EMBL:CAK64142.1} OS=Paramecium tetraurelia PE=3 SV=1	hypothetical protein [Paramecium tetraurelia strain d4-2]
c54274.graph_c0	[A]	RNA processing and modification	Biological Process: mRNA splicing, via spliceosome (GO:0000398);; Cellular Component: spliceosomal complex (GO:0005681);; Molecular Function: U6 snRNA binding (GO:0017070);; Molecular Function: U5 snRNA binding (GO:0030623);;	K12856|0|gga:417559|PRPF8; pre-mRNA processing factor 8; K12856 pre-mRNA-processing factor 8 (A)	[A]	RNA processing and modification	PROCN (NUC071) domain;; U6-snRNA interacting domain of PrP8;; PRO8NT (NUC069), PrP8 N-terminal domain;; U5-snRNA binding site 2 of PrP8;; RNA recognition motif of the spliceosomal PrP8;; PRP8 domain IV core;; PROCT (NUC072) domain;; JAB1/Mov34/MPN/PAD-1 ubiquitin protease	Pre-mRNA processing splicing factor PRP8 {ECO:0000313|EMBL:ESS35784.1} OS=Toxoplasma gondii PE=4 SV=1	pre-mRNA splicing factor PRP8, putative [Toxoplasma gondii ME49]
c51284.graph_c0	--	--	--	--	--	--	--	Uncharacterized protein {ECO:0000313|EMBL:KDR21501.1} (Fragment) OS=Zootermopsis nevadensis (Dampwood termite) PE=4 SV=1	hypothetical protein L798_02965, partial [Zootermopsis nevadensis]
c41645.graph_c0	[G]	Carbohydrate transport and metabolism	--	K00963|4.24873e-53|hro:HELRODRAFT_186577|hypothetical protein; K00963 UTP--glucose-1-phosphate uridylyltransferase [EC:2.7.7.9] (A)	[G]	Carbohydrate transport and metabolism	UTP--glucose-1-phosphate uridylyltransferase	Putative UTP-glucose-1-phosphate uridylyltransferase 2 {ECO:0000313|EMBL:CCC94342.1} OS=Trypanosoma congolense (strain IL3000) PE=4 SV=1	putative UTP-glucose-1-phosphate uridylyltransferase 2 [Trypanosoma congolense IL3000]
c47783.graph_c0	--	--	Biological Process: spermatogenesis (GO:0007283);; Molecular Function: fucosyltransferase activity (GO:0008417);; Biological Process: embryo development ending in birth or egg hatching (GO:0009792);; Biological Process: body morphogenesis (GO:0010171);; Biological Process: oviposition (GO:0018991);; Biological Process: vulval development (GO:0040025);;	K03691|1.79221e-119|dre:777668|pofut2, fc46a11, wu:fc46a11, zgc:194822; protein O-fucosyltransferase 2 (EC:2.4.1.221); K03691 peptide-O-fucosyltransferase [EC:2.4.1.221] (A)	--	--	GDP-fucose protein O-fucosyltransferase	GDP-fucose protein O-fucosyltransferase 2 {ECO:0000313|EMBL:EKC20412.1} OS=Crassostrea gigas (Pacific oyster) PE=4 SV=1	PREDICTED: GDP-fucose protein O-fucosyltransferase 2-like [Saccoglossus kowalevskii]
c42965.graph_c1	[O]	Posttranslational modification, protein turnover, chaperones	Molecular Function: ATP binding (GO:0005524);; Biological Process: protein folding (GO:0006457);; Biological Process: response to stress (GO:0006950);; Molecular Function: unfolded protein binding (GO:0051082);;	K09488|0|aag:AaeL_AAEL000301|heat shock protein; K09488 TNF receptor-associated protein 1 (A)	[O]	Posttranslational modification, protein turnover, chaperones	Hsp90 protein;; Histidine kinase-, DNA gyrase B-, and HSP90-like ATPase;; Histidine kinase-, DNA gyrase B-, and HSP90-like ATPase	AAEL000301-PA {ECO:0000313|EMBL:EAT48688.1} OS=Aedes aegypti (Yellowfever mosquito) PE=3 SV=1	heat shock protein [Aedes aegypti]
c46654.graph_c0	--	--	--	--	[R]	General function prediction only	Animal haem peroxidase	Putative uncharacterized protein {ECO:0000313|EMBL:EFX87909.1} (Fragment) OS=Daphnia pulex (Water flea) PE=4 SV=1	hypothetical protein DAPPUDRAFT_42141 [Daphnia pulex]
c44642.graph_c0	--	--	--	--	--	--	RNA recognition motif (a.k.a. RRM, RBD, or RNP domain);; RNA recognition motif. (a.k.a. RRM, RBD, or RNP domain)	Putative uncharacterized protein {ECO:0000313|EMBL:EER12827.1} OS=Perkinsus marinus (strain ATCC 50983 / TXsc) PE=4 SV=1	hypothetical protein Pmar_PMAR018082 [Perkinsus marinus ATCC 50983]
c45354.graph_c0	--	--	--	--	[YU]	--	non-SMC mitotic condensation complex subunit 1	Karyopherin beta, putative {ECO:0000313|EMBL:EER08611.1} OS=Perkinsus marinus (strain ATCC 50983 / TXsc) PE=4 SV=1	karyopherin beta, putative [Perkinsus marinus ATCC 50983]
c12039.graph_c0	[S]	Function unknown	--	K13628|9.19863e-34|dwi:Dwil_GK25017|GK25017 gene product from transcript GK25017-RA; K13628 iron-sulfur cluster assembly protein (A)	[P]	Inorganic ion transport and metabolism	Iron-sulphur cluster biosynthesis	Chromosome undetermined scaffold_49, whole genome shotgun sequence {ECO:0000313|EMBL:CAK81799.1} OS=Paramecium tetraurelia PE=4 SV=1	PREDICTED: iron-sulfur cluster assembly 1 homolog, mitochondrial-like [Metaseiulus occidentalis]
c48847.graph_c0	--	--	--	--	--	--	--	Uncharacterized protein {ECO:0000313|EMBL:ELU08824.1, ECO:0000313|EnsemblMetazoa:CapteP208129} OS=Capitella teleta (Polychaete worm) PE=4 SV=1	hypothetical protein CAPTEDRAFT_208129 [Capitella teleta]
c66812.graph_c0	--	--	--	K04599|2.16196e-06|phu:Phum_PHUM009870|G-protein coupled receptor MtH2 precursor, putative; K04599 G protein-coupled receptor Mth (Methuselah protein) (A)	[T]	Signal transduction mechanisms	--	G-protein coupled receptor Mth2 {ECO:0000313|EMBL:EGI69570.1} OS=Acromyrmex echinatior (Panamanian leafcutter ant) PE=4 SV=1	PREDICTED: G-protein coupled receptor Mth2-like [Acromyrmex echinatior]
c84953.graph_c0	--	--	--	--	[DO]	--	Caspase domain	ICE family protease (Caspase) p20 domain-containing protein {ECO:0000313|EMBL:KFG33841.1} OS=Toxoplasma gondii p89 PE=4 SV=1	ICE family protease (caspase) p20 domain-containing protein [Toxoplasma gondii MAS]
c93683.graph_c0	--	--	--	--	--	--	Potential Monad-binding region of RPAP3	--	--
c49982.graph_c0	[U]	Intracellular trafficking, secretion, and vesicular transport	--	K06110|0|ame:412036|sec6, GB12886; exocyst complex component 3; K06110 exocyst complex component 3 (A)	[U]	Intracellular trafficking, secretion, and vesicular transport	Exocyst complex component Sec6	Exocyst complex component 3 {ECO:0000313|EMBL:EFN82688.1} OS=Harpegnathos saltator (Jerdon&apos;s jumping ant) PE=4 SV=1	PREDICTED: exocyst complex component 3-like [Megachile rotundata]
c31607.graph_c0	[L]	Replication, recombination and repair	--	K13291|5.5134e-17|bom:102271822|ZCCHC6; zinc finger, CCHC domain containing 6; K13291 terminal uridylyltransferase [EC:2.7.7.52] (A)	[D]	Cell cycle control, cell division, chromosome partitioning	Cid1 family poly A polymerase	Regulator of nonsense transcripts-like protein {ECO:0000313|EMBL:EFA85443.1} OS=Polysphondylium pallidum (Cellular slime mold) PE=4 SV=1	Regulator of nonsense transcripts-like protein [Polysphondylium pallidum PN500]
c25930.graph_c0	[E]	Amino acid transport and metabolism	--	--	[E]	Amino acid transport and metabolism	Amino acid permease;; Amino acid permease	Amino acid transporter, putative {ECO:0000313|EMBL:EER12183.1} OS=Perkinsus marinus (strain ATCC 50983 / TXsc) PE=4 SV=1	amino acid transporter, putative [Perkinsus marinus ATCC 50983]
c12501.graph_c0	--	--	Molecular Function: transferase activity, transferring phosphorus-containing groups (GO:0016772);;	K08858|2.26615e-10|xtr:100495913|serine/threonine-protein kinase SBK1-like; K08858 serine/threonine-protein kinase SBK [EC:2.7.11.1] (A)	[T]	Signal transduction mechanisms	--	Serine/threonine-protein kinase SBK1 {ECO:0000313|EMBL:EDS39953.1} OS=Culex quinquefasciatus (Southern house mosquito) PE=4 SV=1	serine/threonine-protein kinase SBK1 [Culex quinquefasciatus]
c7756.graph_c0	--	--	--	--	[S]	Function unknown	Eukaryotic protein of unknown function (DUF829)	GH20830 {ECO:0000313|EMBL:EDW00781.1} OS=Drosophila grimshawi (Fruit fly) PE=4 SV=1	GH20830 [Drosophila grimshawi]
c91336.graph_c0	--	--	Molecular Function: hydrolase activity (GO:0016787);;	K09614|3.59826e-09|phu:Phum_PHUM502040|Acrosin precursor, putative (EC:3.4.21.9); K09614 corin [EC:3.4.21.-] (A)	--	--	--	Serine protease nudel {ECO:0000313|EMBL:KDR24395.1} OS=Zootermopsis nevadensis (Dampwood termite) PE=3 SV=1	Serine protease nudel [Zootermopsis nevadensis]
c25139.graph_c0	--	--	--	--	--	--	Glycosyl hydrolase family 3 C-terminal domain;; Fibronectin type III-like domain	Putative uncharacterized protein {ECO:0000313|EMBL:EGD78599.1} OS=Salpingoeca rosetta (strain ATCC 50818 / BSB-021) PE=4 SV=1	hypothetical protein PTSG_01576 [Salpingoeca rosetta]
c26420.graph_c0	--	--	--	--	[T]	Signal transduction mechanisms	Protein of unknown function (DUF3608)	Putative uncharacterized protein {ECO:0000313|EMBL:EER18757.1} OS=Perkinsus marinus (strain ATCC 50983 / TXsc) PE=4 SV=1	hypothetical protein Pmar_PMAR006377 [Perkinsus marinus ATCC 50983]
c64651.graph_c0	[R]	General function prediction only	Molecular Function: transporter activity (GO:0005215);; Molecular Function: ATPase activity (GO:0016887);;	K06184|1.20463e-15|bmor:101746856|ATP-binding cassette sub-family F member 1-like; K06184 ATP-binding cassette, subfamily F, member 1 (A)	[J]	Translation, ribosomal structure and biogenesis	ABC transporter	Uncharacterized protein {ECO:0000313|Ensembl:ENSCSAVP00000008418} (Fragment) OS=Ciona savignyi (Pacific transparent sea squirt) PE=3 SV=1	hypothetical protein KGM_19788 [Danaus plexippus]
c46256.graph_c0	[R]	General function prediction only	Molecular Function: nucleic acid binding (GO:0003676);;	K13126|3.26736e-134|aga:AgaP_AGAP011092|AGAP011092-PA; K13126 polyadenylate-binding protein (A)	[AJ]	--	RNA recognition motif. (a.k.a. RRM, RBD, or RNP domain);; RNA recognition motif (a.k.a. RRM, RBD, or RNP domain);; RNA recognition motif. (a.k.a. RRM, RBD, or RNP domain);; Poly-adenylate binding protein, unique domain;; Nup53/35/40-type RNA recognition motif;; RNA binding domain;; RNA binding motif	Polyadenylate-binding protein, putative {ECO:0000313|EMBL:EER05842.1} OS=Perkinsus marinus (strain ATCC 50983 / TXsc) PE=4 SV=1	Polyadenylate-binding protein, putative [Perkinsus marinus ATCC 50983]
c22312.graph_c0	--	--	--	--	[W]	Extracellular structures	Thrombospondin type 1 domain	Uncharacterized protein {ECO:0000313|Ensembl:ENSCSAVP00000018442} OS=Ciona savignyi (Pacific transparent sea squirt) PE=4 SV=1	PREDICTED: fibrillin-1-like [Ciona intestinalis]
c50209.graph_c0	--	--	Biological Process: cellular process (GO:0009987);;	--	--	--	--	Putative uncharacterized protein {ECO:0000313|EMBL:EEB20016.1} OS=Pediculus humanus subsp. corporis (Body louse) PE=4 SV=1	conserved hypothetical protein [Pediculus humanus corporis]
c52792.graph_c0	[RTKL]	--	Molecular Function: ATP binding (GO:0005524);; Biological Process: protein phosphorylation (GO:0006468);; Molecular Function: RNA polymerase II carboxy-terminal domain kinase activity (GO:0008353);; Biological Process: cell division (GO:0051301);;	K02449|1.52868e-178|nvi:100113820|Cdk10, cdc2rk; cyclin-dependent kinase 10 (EC:2.7.11.22); K02449 cyclin-dependent kinase 10 [EC:2.7.11.22] (A)	[R]	General function prediction only	Protein kinase domain;; Protein tyrosine kinase;; Kinase-like	Uncharacterized protein {ECO:0000313|EnsemblMetazoa:NV16107-PA} OS=Nasonia vitripennis (Parasitic wasp) PE=4 SV=1	cyclin-dependent kinase 10 isoform 1 [Nasonia vitripennis]
c76769.graph_c0	--	--	Molecular Function: acetylgalactosaminyltransferase activity (GO:0008376);; Biological Process: glycolipid biosynthetic process (GO:0009247);; Biological Process: single-organism cellular process (GO:0044763);; Biological Process: regulation of cellular process (GO:0050794);;	K01988|2.33623e-22|lcm:102364135|A4GALT; alpha 1,4-galactosyltransferase; K01988 lactosylceramide 4-alpha-galactosyltransferase [EC:2.4.1.228] (A)	[G]	Carbohydrate transport and metabolism	Alpha 1,4-glycosyltransferase conserved region;; Glycosyltransferase sugar-binding region containing DXD motif	Putative secreted protein {ECO:0000313|EMBL:JAC22917.1} OS=Amblyomma cajennense (Cayenne tick) PE=2 SV=1	PREDICTED: uncharacterized protein LOC100863408 [Apis florea]
c34649.graph_c0	[HC]	--	Biological Process: metabolic process (GO:0008152);; Molecular Function: oxidoreductase activity (GO:0016491);;	K06126|8.30194e-144|spu:576995|ubiquinone biosynthesis monooxygenase COQ6-like; K06126 ubiquinone biosynthesis monooxygenase Coq6 [EC:1.14.13.-] (A)	[HC]	--	FAD binding domain;; Lycopene cyclase protein;; Squalene epoxidase	Uncharacterized protein {ECO:0000313|EnsemblMetazoa:SPU_010427-tr} OS=Strongylocentrotus purpuratus (Purple sea urchin) PE=4 SV=1	PREDICTED: ubiquinone biosynthesis monooxygenase COQ6-like [Megachile rotundata]
c42694.graph_c0	--	--	Molecular Function: protein tyrosine kinase activity (GO:0004713);; Biological Process: cellular process (GO:0009987);;	--	[T]	Signal transduction mechanisms	Protein tyrosine kinase	Discoidin domain receptor, putative {ECO:0000313|EMBL:EEC16624.1} (Fragment) OS=Ixodes scapularis (Black-legged tick) PE=4 SV=1	discoidin domain receptor, putative [Ixodes scapularis]
c77825.graph_c0	--	--	--	--	--	--	--	Uncharacterized protein {ECO:0000313|EnsemblMetazoa:SPU_021250-tr} OS=Strongylocentrotus purpuratus (Purple sea urchin) PE=4 SV=1	--
c29274.graph_c0	--	--	--	K08336|2.52385e-11|tca:655119|autophagy-related 12-like; K08336 ubiquitin-like protein ATG12 (A)	[O]	Posttranslational modification, protein turnover, chaperones	Ubiquitin-like autophagy protein Apg12	Ubiquitin-like protein ATG12 {ECO:0000256|RuleBase:RU361201} OS=Toxoplasma gondii MAS PE=3 SV=1	putative autophagy-related 12 variant 1 [Toxoplasma gondii MAS]
c50358.graph_c0	--	--	Molecular Function: nucleotide binding (GO:0000166);; Molecular Function: nucleic acid binding (GO:0003676);; Cellular Component: intracellular (GO:0005622);; Biological Process: transport (GO:0006810);;	--	[T]	Signal transduction mechanisms	Nuclear transport factor 2 (NTF2) domain;; RNA recognition motif. (a.k.a. RRM, RBD, or RNP domain);; RNA recognition motif (a.k.a. RRM, RBD, or RNP domain)	Ras GTPase-activating protein-binding protein 2 {ECO:0000313|EMBL:EKC27215.1} OS=Crassostrea gigas (Pacific oyster) PE=4 SV=1	Ras GTPase-activating protein-binding protein 2 [Crassostrea gigas]
c47244.graph_c0	[J]	Translation, ribosomal structure and biogenesis	Molecular Function: catalytic activity (GO:0003824);; Biological Process: metabolic process (GO:0008152);;	K05542|8.16897e-92|tad:TRIADDRAFT_21776|hypothetical protein; K05542 tRNA-dihydrouridine synthase 1 [EC:1.3.1.88] (A)	[J]	Translation, ribosomal structure and biogenesis	Dihydrouridine synthase (Dus);; Thiazole biosynthesis protein ThiG	tRNA-dihydrouridine synthase {ECO:0000313|EMBL:EAR84170.1} OS=Tetrahymena thermophila (strain SB210) PE=4 SV=1	dihydrouridine synthase [Tetrahymena thermophila]
c82223.graph_c0	--	--	--	--	--	--	--	RNA-directed DNA polymerase from mobile element jockey {ECO:0000313|EMBL:KFM75393.1} (Fragment) OS=Stegodyphus mimosarum PE=4 SV=1	--
c15295.graph_c0	--	--	--	--	--	--	Cyclic nucleotide-binding domain	--	--
c12296.graph_c0	--	--	Molecular Function: lipid binding (GO:0008289);; Molecular Function: hydrogen ion transmembrane transporter activity (GO:0015078);; Biological Process: ATP synthesis coupled proton transport (GO:0015986);; Biological Process: ATP hydrolysis coupled proton transport (GO:0015991);; Cellular Component: integral component of membrane (GO:0016021);; Cellular Component: proton-transporting ATP synthase…	K02128|1.2921e-08|cin:101243499|ATP synthase F(0) complex subunit C2, mitochondrial-like; K02128 F-type H+-transporting ATPase subunit c (A)	[C]	Energy production and conversion	ATP synthase subunit C	Putative uncharacterized protein {ECO:0000313|EMBL:EER04525.1} OS=Perkinsus marinus (strain ATCC 50983 / TXsc) PE=3 SV=1	conserved hypothetical protein [Perkinsus marinus ATCC 50983]
c50926.graph_c0	--	--	--	--	[O]	Posttranslational modification, protein turnover, chaperones	Ring finger domain;; UBX domain;; Zn-finger in Ran binding protein and others	Protein BM-TOE-4, isoform b {ECO:0000313|EMBL:CDP97292.1} OS=Brugia malayi (Filarial nematode worm) PE=4 SV=2	ring finger-H2 protein [Brugia malayi]
c48951.graph_c0	[R]	General function prediction only	--	K10570|1.40471e-80|ola:101167295|DNA excision repair protein ERCC-8-like; K10570 DNA excision repair protein ERCC-8 (A)	[KL]	--	WD domain, G-beta repeat	Putative uncharacterized protein {ECO:0000313|EMBL:EEN67111.1} OS=Branchiostoma floridae (Florida lancelet) PE=4 SV=1	hypothetical protein BRAFLDRAFT_206058 [Branchiostoma floridae]
c22962.graph_c0	--	--	--	--	--	--	--	Uncharacterized protein {ECO:0000313|EnsemblMetazoa:NV22997-PA} OS=Nasonia vitripennis (Parasitic wasp) PE=4 SV=1	PREDICTED: uncharacterized protein LOC100889978 [Strongylocentrotus purpuratus]
c27209.graph_c0	--	--	--	K06252|5.95508e-09|tru:101064666|tenascin-like; K06252 tenascin (A)	--	--	Fibrinogen beta and gamma chains, C-terminal globular domain	Uncharacterized protein {ECO:0000313|EnsemblMetazoa:SPU_010834-tr} OS=Strongylocentrotus purpuratus (Purple sea urchin) PE=4 SV=1	PREDICTED: fibrinogen C domain-containing protein 1-like [Strongylocentrotus purpuratus]
c53230.graph_c0	[LKJ]	--	Molecular Function: nucleic acid binding (GO:0003676);; Molecular Function: ATP binding (GO:0005524);; Cellular Component: U5 snRNP (GO:0005682);; Molecular Function: ATP-dependent helicase activity (GO:0008026);; Biological Process: neurogenesis (GO:0022008);; Cellular Component: precatalytic spliceosome (GO:0071011);; Cellular Component: catalytic step 2 spliceosome (GO:0071013);;	K12858|0|dse:Dsec_GM17282|GM17282 gene product from transcript GM17282-RA; K12858 ATP-dependent RNA helicase DDX23/PRP28 [EC:3.6.4.13] (A)	[A]	RNA processing and modification	DEAD/DEAH box helicase;; Helicase conserved C-terminal domain	Putative atp-dependent rna helicase ddx23 {ECO:0000313|EMBL:JAA58179.1} OS=Rhipicephalus pulchellus PE=2 SV=1	GM17282 [Drosophila sechellia]
c28558.graph_c0	[Q]	Secondary metabolites biosynthesis, transport and catabolism	--	--	[Q]	Secondary metabolites biosynthesis, transport and catabolism	AMP-binding enzyme;; AMP-binding enzyme C-terminal domain	Uncharacterized protein {ECO:0000313|EMBL:ENN71670.1} (Fragment) OS=Dendroctonus ponderosae (Mountain pine beetle) PE=4 SV=1	hypothetical protein YQE_11594, partial [Dendroctonus ponderosae]
c53450.graph_c0	--	--	--	--	--	--	AMP-binding enzyme	Amp dependent ligase/synthetase, putative {ECO:0000313|EMBL:EER09650.1} OS=Perkinsus marinus (strain ATCC 50983 / TXsc) PE=4 SV=1	amp dependent ligase/synthetase, putative [Perkinsus marinus ATCC 50983]
c9316.graph_c0	--	--	Molecular Function: transferase activity (GO:0016740);;	K13676|3.63951e-84|tca:658303|glucoside xylosyltransferase 2; K13676 UDP-xylose:glucoside alpha-1,3-xylosyltransferase [EC:2.4.2.-] (A)	[G]	Carbohydrate transport and metabolism	Glycosyl transferase family 8	Glycosyltransferase 8 domain-containing protein 4 {ECO:0000313|EMBL:KDR21132.1} OS=Zootermopsis nevadensis (Dampwood termite) PE=4 SV=1	Glycosyltransferase 8 domain-containing protein 4 [Zootermopsis nevadensis]
c91372.graph_c0	--	--	--	--	[T]	Signal transduction mechanisms	--	Putative uncharacterized protein {ECO:0000313|EMBL:EEB15500.1} OS=Pediculus humanus subsp. corporis (Body louse) PE=4 SV=1	conserved hypothetical protein [Pediculus humanus corporis]
c22987.graph_c0	--	--	--	--	[Z]	Cytoskeleton	Microtubule-associated protein CRIPT	CRIPT, putative {ECO:0000313|EMBL:ELR15272.1} OS=Acanthamoeba castellanii str. Neff PE=4 SV=1	CRIPT, putative [Acanthamoeba castellanii str. Neff]
c73969.graph_c0	--	--	--	--	--	--	Protein of unknown function (DUF3645)	Putative uncharacterized protein {ECO:0000313|EMBL:EFC40055.1} OS=Naegleria gruberi (Amoeba) PE=4 SV=1	hypothetical protein NAEGRDRAFT_81119 [Naegleria gruberi]
c65807.graph_c0	[S]	Function unknown	Molecular Function: organic cyclic compound binding (GO:0097159);; Molecular Function: heterocyclic compound binding (GO:1901363);;	--	--	--	3'-5' exonuclease	Sporulation proteinrelated, putative {ECO:0000313|EMBL:ELR13902.1} OS=Acanthamoeba castellanii str. Neff PE=4 SV=1	sporulation proteinrelated, putative [Acanthamoeba castellanii str. Neff]
c63716.graph_c0	--	--	--	--	[T]	Signal transduction mechanisms	Immunoglobulin I-set domain;; Immunoglobulin domain;; Immunoglobulin domain;; Immunoglobulin domain;; Immunoglobulin V-set domain	Uncharacterized protein {ECO:0000313|EnsemblMetazoa:ACYPI086108-PA} (Fragment) OS=Acyrthosiphon pisum (Pea aphid) PE=4 SV=1	hypothetical protein KGM_06941 [Danaus plexippus]
c91120.graph_c0	[O]	Posttranslational modification, protein turnover, chaperones	Molecular Function: peptidase activity (GO:0008233);;	--	[E]	Amino acid transport and metabolism	Trypsin	Uncharacterized protein {ECO:0000313|EnsemblMetazoa:SMAR010255-PA} OS=Strigamia maritima (European centipede) PE=3 SV=1	PREDICTED: transmembrane protease serine 3-like [Metaseiulus occidentalis]
c41168.graph_c0	--	--	Cellular Component: endoplasmic reticulum membrane (GO:0005789);; Biological Process: protein targeting to ER (GO:0045047);;	K09540|4.02223e-46|cmk:103178261|sec63; SEC63 homolog (S. cerevisiae); K09540 translocation protein SEC63 (A)	[O]	Posttranslational modification, protein turnover, chaperones	Sec63 Brl domain;; DnaJ domain	DnaJ domain-containing protein, putative {ECO:0000313|EMBL:CDJ68501.1} OS=Eimeria necatrix PE=4 SV=1	DnaJ domain-containing protein, putative [Eimeria necatrix]
c44386.graph_c0	[J]	Translation, ribosomal structure and biogenesis	Cellular Component: intracellular (GO:0005622);;	K02906|2.14923e-116|ame:552676|mRpL3, GB13776; mitochondrial ribosomal protein L3; K02906 large subunit ribosomal protein L3 (A)	[J]	Translation, ribosomal structure and biogenesis	Ribosomal protein L3	Uncharacterized protein {ECO:0000313|EnsemblMetazoa:GB53256-PA} OS=Apis mellifera (Honeybee) PE=4 SV=1	PREDICTED: 39S ribosomal protein L3, mitochondrial-like [Bombus impatiens]
c19608.graph_c0	--	--	--	--	[O]	Posttranslational modification, protein turnover, chaperones	Ring finger domain;; zinc-RING finger domain;; Zinc finger, C3HC4 type (RING finger);; Zinc finger, C3HC4 type (RING finger);; Zinc finger, C3HC4 type (RING finger)	Putative uncharacterized protein {ECO:0000313|EMBL:EGC31854.1} OS=Dictyostelium purpureum (Slime mold) PE=4 SV=1	hypothetical protein DICPUDRAFT_156246 [Dictyostelium purpureum]
c53418.graph_c0	--	--	Molecular Function: sequence-specific DNA binding transcription factor activity (GO:0003700);; Cellular Component: nucleus (GO:0005634);; Biological Process: regulation of transcription, DNA-templated (GO:0006355);; Molecular Function: sequence-specific DNA binding (GO:0043565);;	--	[S]	Function unknown	--	Round spermatid basic protein 1-like protein {ECO:0000313|EMBL:EGI64050.1} OS=Acromyrmex echinatior (Panamanian leafcutter ant) PE=4 SV=1	PREDICTED: uncharacterized protein LOC105147561 isoform X2 [Acromyrmex echinatior]
c78509.graph_c0	--	--	--	--	--	--	--	Uncharacterized protein {ECO:0000313|EnsemblMetazoa:ACYPI008733-PA} OS=Acyrthosiphon pisum (Pea aphid) PE=4 SV=2	PREDICTED: general transcription factor II-I repeat domain-containing protein 2A-like [Acyrthosiphon pisum]
c51437.graph_c0	--	--	--	K04011|2.29563e-06|tup:102486522|uncharacterized LOC102486522; K04011 complement component (3b/4b) receptor 1 (A)	--	--	Sushi domain (SCR repeat);; PAN-like domain;; PAN domain	Sushi domain (SCR repeat) protein {ECO:0000313|EMBL:AFP59701.1} OS=Musca domestica (House fly) PE=2 SV=1	PREDICTED: sushi, von Willebrand factor type A, EGF and pentraxin domain-containing protein 1 [Bactrocera dorsalis]
c44339.graph_c0	--	--	--	K11671|1.0779e-53|tca:664556|nuclear factor related to kappa-B-binding protein; K11671 nuclear factor related to kappa-B-binding protein (A)	--	--	Asx homology domain	Putative uncharacterized protein GLEAN_07248 {ECO:0000313|EMBL:EFA01675.1} OS=Tribolium castaneum (Red flour beetle) PE=4 SV=1	PREDICTED: nuclear factor related to kappa-B-binding protein isoform X2 [Tribolium castaneum]
c50526.graph_c0	[J]	Translation, ribosomal structure and biogenesis	Molecular Function: structural constituent of ribosome (GO:0003735);; Cellular Component: ribosome (GO:0005840);; Biological Process: translation (GO:0006412);; Molecular Function: rRNA binding (GO:0019843);;	K02987|1.20855e-123|dre:449547|rps4x, wu:fa91h09, zgc:92076; ribosomal protein S4, X-linked; K02987 small subunit ribosomal protein S4e (A)	[J]	Translation, ribosomal structure and biogenesis	Ribosomal family S4e;; RS4NT (NUC023) domain;; S4 domain	40S ribosomal protein S4 {ECO:0000256|PIRNR:PIRNR002116} OS=Perkinsus marinus (strain ATCC 50983 / TXsc) PE=3 SV=1	40S ribosomal protein S4, X isoform, putative [Perkinsus marinus ATCC 50983]
c38744.graph_c0	--	--	--	--	[S]	Function unknown	Predicted transmembrane protein 161AB	Uncharacterized protein {ECO:0000313|EMBL:KDR24097.1} OS=Zootermopsis nevadensis (Dampwood termite) PE=4 SV=1	hypothetical protein L798_03752 [Zootermopsis nevadensis]
c20231.graph_c0	--	--	Cellular Component: extracellular region (GO:0005576);; Biological Process: chitin metabolic process (GO:0006030);; Molecular Function: chitin binding (GO:0008061);;	--	--	--	Chitin binding Peritrophin-A domain	Putative uncharacterized protein {ECO:0000313|EMBL:EFX83181.1} OS=Daphnia pulex (Water flea) PE=4 SV=1	hypothetical protein DAPPUDRAFT_100809 [Daphnia pulex]
c73040.graph_c0	--	--	Molecular Function: metallopeptidase activity (GO:0008237);;	--	[E]	Amino acid transport and metabolism	Peptidase family M13	Neprilysin-2 {ECO:0000313|EMBL:KDR08433.1} OS=Zootermopsis nevadensis (Dampwood termite) PE=4 SV=1	Neprilysin-2 [Zootermopsis nevadensis]
c35565.graph_c0	[J]	Translation, ribosomal structure and biogenesis	Molecular Function: catalytic activity (GO:0003824);;	K03678|4.52029e-45|amj:102566442|EXOSC9; exosome component 9; K03678 exosome complex component RRP45 (A)	[J]	Translation, ribosomal structure and biogenesis	3' exoribonuclease family, domain 1;; 3' exoribonuclease family, domain 2	Polymyositis/scleroderma autoantigen 1 {ECO:0000313|EMBL:EFW40028.1} OS=Capsaspora owczarzaki (strain ATCC 30864) PE=4 SV=1	polymyositis/scleroderma autoantigen 1 [Capsaspora owczarzaki ATCC 30864]
c26798.graph_c0	--	--	--	--	--	--	Alcohol dehydrogenase transcription factor Myb/SANT-like;; BESS motif	Uncharacterized protein {ECO:0000313|EMBL:KDR10746.1} OS=Zootermopsis nevadensis (Dampwood termite) PE=4 SV=1	PREDICTED: uncharacterized protein LOC103310079 [Acyrthosiphon pisum]
c6408.graph_c0	--	--	Molecular Function: neuropeptide Y receptor activity (GO:0004983);; Biological Process: G-protein coupled receptor signaling pathway (GO:0007186);; Cellular Component: integral component of membrane (GO:0016021);;	K04209|6.16215e-65|nvi:100117840|NPFR1; neuropeptide F receptor; K04209 neuropeptide Y receptor, invertebrate (A)	[R]	General function prediction only	7 transmembrane receptor (rhodopsin family);; Serpentine type 7TM GPCR chemoreceptor Srsx	Putative 7 transmembrane receptor {ECO:0000313|EMBL:JAC16708.1} (Fragment) OS=Triatoma infestans (Assassin bug) PE=2 SV=1	Prolactin-releasing peptide receptor [Harpegnathos saltator]
c42283.graph_c0	--	--	Cellular Component: nucleus (GO:0005634);; Biological Process: negative regulation of transcription, DNA-templated (GO:0045892);;	--	[K]	Transcription	NAB conserved region 2 (NCD2)	Uncharacterized protein {ECO:0000313|EnsemblMetazoa:SMAR005282-PA} OS=Strigamia maritima (European centipede) PE=4 SV=1	NGFI-A-binding protein-like protein, partial [Stegodyphus mimosarum]
c33999.graph_c0	--	--	--	--	--	--	Predicted coiled-coil domain-containing protein	Coiled coil protein {ECO:0000313|EMBL:EAK90617.1} (Fragment) OS=Cryptosporidium parvum (strain Iowa II) PE=4 SV=1	coiled coil protein [Cryptosporidium parvum Iowa II]
c93547.graph_c0	--	--	Molecular Function: procollagen-proline 4-dioxygenase activity (GO:0004656);; Molecular Function: iron ion binding (GO:0005506);; Cellular Component: endoplasmic reticulum (GO:0005783);; Molecular Function: oxidoreductase activity, acting on single donors with incorporation of molecular oxygen, incorporation of two atoms of oxygen (GO:0016702);; Molecular Function: L-ascorbic acid binding (GO:003…	K00472|2.11981e-25|aga:AgaP_AGAP004611|AGAP004611-PA; K00472 prolyl 4-hydroxylase [EC:1.14.11.2] (A)	[E]	Amino acid transport and metabolism	--	Uncharacterized protein {ECO:0000313|EnsemblMetazoa:ADAC003251-PA} OS=Anopheles darlingi (Mosquito) PE=4 SV=1	prolyl 4-hydroxylase subunit alpha-2 [Anopheles darlingi]
c39348.graph_c0	--	--	--	--	--	--	WW domain-binding protein 1	Uncharacterized protein {ECO:0000313|EnsemblMetazoa:SMAR013226-PA} OS=Strigamia maritima (European centipede) PE=4 SV=1	hypothetical protein [Latrodectus hesperus]
c41080.graph_c0	[R]	General function prediction only	--	--	[B]	Chromatin structure and dynamics	SET domain	Uncharacterized protein {ECO:0000313|EMBL:CDJ60118.1} OS=Eimeria maxima (Coccidian parasite) PE=4 SV=1	hypothetical protein, conserved [Eimeria maxima]
c60059.graph_c0	--	--	--	K11138|2.00268e-27|spu:582696|telomere-associated protein RIF1-like; K11138 telomere-associated protein RIF1 (A)	--	--	Rap1-interacting factor 1 N terminal	Uncharacterized protein {ECO:0000313|EnsemblMetazoa:SMAR010906-PA} OS=Strigamia maritima (European centipede) PE=4 SV=1	PREDICTED: telomere-associated protein RIF1-like [Saccoglossus kowalevskii]
c54425.graph_c0	--	--	Biological Process: cellular process (GO:0009987);; Molecular Function: transferase activity (GO:0016740);;	K05954|5.83988e-131|phu:Phum_PHUM459460|protein farnesyltransferase subunit beta, putative (EC:2.5.1.58); K05954 protein farnesyltransferase subunit beta [EC:2.5.1.58] (A)	[O]	Posttranslational modification, protein turnover, chaperones	Prenyltransferase and squalene oxidase repeat;; Prenyltransferase-like	Protein farnesyltransferase subunit beta {ECO:0000313|EMBL:KDR12520.1} OS=Zootermopsis nevadensis (Dampwood termite) PE=4 SV=1	Protein farnesyltransferase subunit beta [Zootermopsis nevadensis]
c48223.graph_c0	--	--	--	--	--	--	Domain of unknown function (DUF4500)	AGAP002526-PA-like protein {ECO:0000313|EMBL:KFB42815.1} OS=Anopheles sinensis PE=4 SV=1	AGAP002526-PA-like protein [Anopheles sinensis]
c86055.graph_c0	--	--	--	--	--	--	--	Uncharacterized protein {ECO:0000313|EMBL:ETO04117.1} OS=Reticulomyxa filosa PE=4 SV=1	hypothetical protein T265_11688 [Opisthorchis viverrini]
c47021.graph_c0	--	--	Biological Process: synaptic transmission (GO:0007268);;	--	[YU]	--	Exportin 1-like protein;; Importin-beta N-terminal domain	Uncharacterized protein {ECO:0000313|EMBL:ESO93597.1} OS=Lottia gigantea (Giant owl limpet) PE=4 SV=1	hypothetical protein LOTGIDRAFT_189780 [Lottia gigantea]
c65724.graph_c0	--	--	--	--	[BD]	--	--	DDE superfamily endonuclease {ECO:0000313|EMBL:AHN53440.1} OS=Nuttalliella namaqua PE=4 SV=1	DDE superfamily endonuclease [Nuttalliella namaqua]
c19665.graph_c0	--	--	--	--	[D]	Cell cycle control, cell division, chromosome partitioning	RNA recognition motif 2;; Neuralized	Heterogeneous nuclear ribonucleoprotein, putative {ECO:0000313|EMBL:EER12764.1} OS=Perkinsus marinus (strain ATCC 50983 / TXsc) PE=4 SV=1	heterogeneous nuclear ribonucleoprotein, putative [Perkinsus marinus ATCC 50983]
c36542.graph_c0	--	--	--	--	[K]	Transcription	BAH domain	Bromo adjacent homology (BAH) domain-containing protein {ECO:0000313|EMBL:EEC02282.1} OS=Ixodes scapularis (Black-legged tick) PE=4 SV=1	bromo adjacent homology (BAH) domain-containing protein [Ixodes scapularis]
c74071.graph_c0	--	--	--	--	--	--	--	Putative uncharacterized protein {ECO:0000313|EMBL:EFX89964.1} OS=Daphnia pulex (Water flea) PE=4 SV=1	hypothetical protein DAPPUDRAFT_309638 [Daphnia pulex]
c18485.graph_c0	--	--	--	K14381|1.57237e-28|nve:NEMVE_v1g239529|hypothetical protein; K14381 sequestosome 1 (A)	[R]	General function prediction only	Zinc finger, ZZ type;; PB1 domain	Sequestosome-1 {ECO:0000313|EMBL:KDR18673.1} OS=Zootermopsis nevadensis (Dampwood termite) PE=4 SV=1	Sequestosome-1 [Zootermopsis nevadensis]
c48640.graph_c0	--	--	--	K14025|2.37446e-16|bfo:BRAFLDRAFT_265259|hypothetical protein; K14025 selenoprotein S (A)	--	--	Selenoprotein S (SelS)	Putative uncharacterized protein {ECO:0000313|EMBL:EEN48002.1} (Fragment) OS=Branchiostoma floridae (Florida lancelet) PE=4 SV=1	hypothetical protein BRAFLDRAFT_265259 [Branchiostoma floridae]
c48734.graph_c0	[S]	Function unknown	--	--	[S]	Function unknown	DTW domain	Putative uncharacterized protein {ECO:0000313|EMBL:EER06020.1} OS=Perkinsus marinus (strain ATCC 50983 / TXsc) PE=4 SV=1	conserved hypothetical protein [Perkinsus marinus ATCC 50983]
c49720.graph_c3	[GEPR]	--	Cellular Component: plasma membrane (GO:0005886);; Biological Process: lysosome organization (GO:0007040);; Biological Process: peripheral nervous system development (GO:0007422);; Biological Process: courtship behavior (GO:0007619);; Biological Process: endosome to lysosome transport (GO:0008333);; Biological Process: glial cell migration (GO:0008347);; Biological Process: regulation of synaptic…	--	[G]	Carbohydrate transport and metabolism	Major Facilitator Superfamily;; Sugar (and other) transporter;; Organic Anion Transporter Polypeptide (OATP) family	Major Facilitator Superfamily protein {ECO:0000313|EMBL:AFP64245.1} OS=Musca domestica (House fly) PE=2 SV=1	PREDICTED: protein spinster-like [Apis florea]
c43837.graph_c0	[O]	Posttranslational modification, protein turnover, chaperones	Molecular Function: ATP binding (GO:0005524);; Biological Process: response to stress (GO:0006950);; Molecular Function: 2-alkenal reductase [NAD(P)] activity (GO:0032440);; Biological Process: oxidation-reduction process (GO:0055114);;	K03283|0|cbr:CBG00457|Cbr-hsp-1; C. briggsae CBR-HSP-1 protein; K03283 heat shock 70kDa protein 1/8 (A)	[O]	Posttranslational modification, protein turnover, chaperones	Hsp70 protein	Heat shock protein HSP70 {ECO:0000313|EMBL:EPR64556.1} OS=Toxoplasma gondii GT1 PE=3 SV=1	heat shock protein 70, putative [Toxoplasma gondii ME49]
c95373.graph_c0	[F]	Nucleotide transport and metabolism	Biological Process: metabolic process (GO:0008152);; Molecular Function: oxidoreductase activity (GO:0016491);; Molecular Function: ion binding (GO:0043167);;	K00106|1.25478e-13|bmor:692751|Xdh1; xanthine dehydrogenase 1; K00106 xanthine dehydrogenase/oxidase [EC:1.17.1.4 1.17.3.2] (A)	[F]	Nucleotide transport and metabolism	Aldehyde oxidase and xanthine dehydrogenase, a/b hammerhead domain	Xanthine dehydrogenase I {ECO:0000313|EMBL:BAJ12013.1} (Fragment) OS=Samia cynthia walkeri PE=4 SV=1	xanthine dehydrogenase I [Samia cynthia walkeri]
c8067.graph_c0	--	--	Cellular Component: Sin3-type complex (GO:0070822);;	--	[R]	General function prediction only	PHD-finger	FYVE-containing protein, putative {ECO:0000313|EMBL:EEB14661.1} OS=Pediculus humanus subsp. corporis (Body louse) PE=4 SV=1	FYVE-containing protein, putative [Pediculus humanus corporis]
c51675.graph_c0	--	--	--	K13101|7.21633e-24|acs:100551559|gpkow; G patch domain and KOW motifs; K13101 G patch domain and KOW motifs-containing protein (A)	[R]	General function prediction only	DExH-box splicing factor binding site;; KOW motif	Putative uncharacterized protein {ECO:0000313|EMBL:EEN50975.1} (Fragment) OS=Branchiostoma floridae (Florida lancelet) PE=4 SV=1	hypothetical protein BRAFLDRAFT_174745 [Branchiostoma floridae]
c78171.graph_c0	--	--	Molecular Function: transferase activity, transferring glycosyl groups (GO:0016757);;	K18134|9.40231e-24|phu:Phum_PHUM137560|glycosyltransferase, putative; K18134 protein O-GlcNAc transferase [EC:2.4.1.255] (A)	[S]	Function unknown	--	Putative glycosyltransferase AER61 {ECO:0000313|EMBL:KDR20615.1} OS=Zootermopsis nevadensis (Dampwood termite) PE=4 SV=1	putative glycosyltransferase AER61 [Zootermopsis nevadensis]
c53945.graph_c0	--	--	--	--	--	--	Major Facilitator Superfamily	Chromosome undetermined scaffold_99, whole genome shotgun sequence {ECO:0000313|EMBL:CAK95162.1} OS=Paramecium tetraurelia PE=4 SV=1	hypothetical protein [Paramecium tetraurelia strain d4-2]
c69697.graph_c0	--	--	--	--	[R]	General function prediction only	Leucine rich repeat;; Leucine Rich repeats (2 copies);; Leucine rich repeats (6 copies);; Leucine Rich Repeat	Putative uncharacterized protein {ECO:0000313|EMBL:EFX85909.1} OS=Daphnia pulex (Water flea) PE=4 SV=1	hypothetical protein DAPPUDRAFT_313710 [Daphnia pulex]
c38242.graph_c0	[TZDR]	--	Molecular Function: calcium ion binding (GO:0005509);; Molecular Function: 2-alkenal reductase [NAD(P)] activity (GO:0032440);; Biological Process: oxidation-reduction process (GO:0055114);;	--	[T]	Signal transduction mechanisms	EF-hand domain pair;; EF-hand domain;; EF-hand domain pair	Uncharacterized protein {ECO:0000313|EnsemblMetazoa:GB50080-PA} OS=Apis mellifera (Honeybee) PE=4 SV=1	PREDICTED: calmodulin-like protein 4-like [Apis mellifera]
c35352.graph_c0	[P]	Inorganic ion transport and metabolism	--	--	[PT]	--	Sodium/calcium exchanger protein	Sodium/potassium/calcium exchanger 4 {ECO:0000313|EMBL:EFN65479.1} OS=Camponotus floridanus (Florida carpenter ant) PE=4 SV=1	PREDICTED: probable sodium/potassium/calcium exchanger CG1090-like [Megachile rotundata]
c50716.graph_c0	--	--	Cellular Component: intracellular (GO:0005622);;	K05765|3.28027e-28|hro:HELRODRAFT_167462|hypothetical protein; K05765 cofilin (A)	[Z]	Cytoskeleton	Cofilin/tropomyosin-type actin-binding protein	Actophorin, putative {ECO:0000313|EMBL:ELR25536.1} OS=Acanthamoeba castellanii str. Neff PE=4 SV=1	Actophorin, putative [Acanthamoeba castellanii str. Neff]
c43760.graph_c0	--	--	--	--	[RP]	--	Thrombospondin type 1 domain	Uncharacterized protein {ECO:0000313|EnsemblMetazoa:ADAC003418-PA} OS=Anopheles darlingi (Mosquito) PE=4 SV=1	cell adhesion molecule [Anopheles darlingi]
c46755.graph_c1	--	--	--	--	--	--	--	Uncharacterized protein {ECO:0000313|EnsemblMetazoa:ACYPI54122-PA} OS=Acyrthosiphon pisum (Pea aphid) PE=4 SV=2	PREDICTED: uncharacterized protein LOC103307708 [Acyrthosiphon pisum]
c38004.graph_c0	[K]	Transcription	Molecular Function: transcription regulatory region sequence-specific DNA binding (GO:0000976);; Molecular Function: sequence-specific DNA binding transcription factor activity (GO:0003700);; Cellular Component: nucleus (GO:0005634);; Biological Process: regulation of transcription, DNA-templated (GO:0006355);; Biological Process: multicellular organismal development (GO:0007275);;	K09329|9.23833e-36|cmk:103184691|prrx2; paired related homeobox 2; K09329 paired mesoderm homeobox protein (A)	[R]	General function prediction only	Homeobox domain;; Homeobox KN domain	Paired mesoderm homeobox protein 1 {ECO:0000313|EMBL:KFM57583.1} (Fragment) OS=Stegodyphus mimosarum PE=4 SV=1	Paired mesoderm homeobox protein 1, partial [Stegodyphus mimosarum]
c8162.graph_c0	--	--	Biological Process: protein homooligomerization (GO:0051260);;	--	[R]	General function prediction only	BTB/POZ domain	BTB/POZ domain-containing protein KCTD3 {ECO:0000313|EMBL:EGI66803.1} OS=Acromyrmex echinatior (Panamanian leafcutter ant) PE=4 SV=1	PREDICTED: BTB/POZ domain-containing protein KCTD3 isoform X2 [Acromyrmex echinatior]
c42279.graph_c0	--	--	--	--	--	--	--	Putative uncharacterized protein {ECO:0000313|EMBL:EER19826.1} OS=Perkinsus marinus (strain ATCC 50983 / TXsc) PE=4 SV=1	hypothetical protein Pmar_PMAR006718 [Perkinsus marinus ATCC 50983]
c70773.graph_c0	--	--	Molecular Function: inorganic anion exchanger activity (GO:0005452);; Biological Process: anion transport (GO:0006820);; Cellular Component: integral component of membrane (GO:0016021);;	K13862|1.12249e-20|isc:IscW_ISCW009278|anion exchange protein, putative; K13862 solute carrier family 4 (sodium borate transporter), member 11 (A)	[P]	Inorganic ion transport and metabolism	HCO3- transporter family	Putative uncharacterized protein {ECO:0000313|EMBL:EFX89365.1} OS=Daphnia pulex (Water flea) PE=4 SV=1	hypothetical protein DAPPUDRAFT_40435 [Daphnia pulex]
c14510.graph_c0	--	--	Biological Process: mitosis (GO:0007067);; Biological Process: spermatid development (GO:0007286);; Biological Process: determination of adult lifespan (GO:0008340);; Cellular Component: dynein complex (GO:0030286);; Molecular Function: ATPase activity, coupled (GO:0042623);; Molecular Function: protein homodimerization activity (GO:0042803);; Molecular Function: dynein intermediate chain binding…	K10420|1.5749e-55|aga:AgaP_AGAP001229|AGAP001229-PA; K10420 dynein light chain Tctex-type 1 (A)	[N]	Cell motility	Tctex-1 family	Putative dynein light chain 90f {ECO:0000313|EMBL:JAA99342.1} OS=Anopheles aquasalis (Malaria mosquito) PE=2 SV=1	AGAP001229-PA [Anopheles gambiae str. PEST]
c12699.graph_c0	--	--	--	--	[T]	Signal transduction mechanisms	Immunoglobulin V-set domain;; Immunoglobulin I-set domain;; Immunoglobulin domain;; Immunoglobulin domain	Immunoglobulin domain-containing protein-3 {ECO:0000313|EMBL:EZA46157.1} OS=Microplitis demolitor PE=4 SV=1	PREDICTED: lachesin [Microplitis demolitor]
c30263.graph_c0	--	--	Molecular Function: gap junction channel activity (GO:0005243);; Cellular Component: gap junction (GO:0005921);; Biological Process: cell communication (GO:0007154);; Biological Process: foregut morphogenesis (GO:0007440);; Cellular Component: apical plasma membrane (GO:0016324);; Cellular Component: apicolateral plasma membrane (GO:0016327);; Biological Process: morphogenesis of embryonic epithe…	--	--	--	Innexin	Innexin {ECO:0000256|RuleBase:RU010713} OS=Cancer borealis (Jonah crab) PE=2 SV=1	innexin 5 [Cancer borealis]
c1730.graph_c0	--	--	--	--	--	--	BRCA2 repeat	--	--
c40782.graph_c0	--	--	--	--	--	--	--	Uncharacterized protein {ECO:0000313|EMBL:KDR20589.1} OS=Zootermopsis nevadensis (Dampwood termite) PE=4 SV=1	hypothetical protein L798_04609 [Zootermopsis nevadensis]
c45035.graph_c0	[M]	Cell wall/membrane/envelope biogenesis	Molecular Function: transferase activity, transferring hexosyl groups (GO:0016758);;	K00698|0|tca:641504|Chs1, TcChs1; chitin synthase 1; K00698 chitin synthase [EC:2.4.1.16] (A)	[M]	Cell wall/membrane/envelope biogenesis	Chitin synthase;; Glycosyl transferase family group 2;; Glycosyltransferase like family 2	Chitin synthase {ECO:0000313|EMBL:AGT42323.1} OS=Pandalopsis japonica (Morotoge shrimp) PE=2 SV=1	chitin synthase [Pandalopsis japonica]
c75222.graph_c0	--	--	--	K03515|1.0723e-15|ocu:100345920|REV1; REV1, polymerase (DNA directed); K03515 DNA repair protein REV1 [EC:2.7.7.-] (A)	[L]	Replication, recombination and repair	--	Uncharacterized protein {ECO:0000313|EMBL:ESP04544.1} OS=Lottia gigantea (Giant owl limpet) PE=4 SV=1	PREDICTED: DNA repair protein REV1-like [Saccoglossus kowalevskii]
c47543.graph_c0	--	--	--	--	--	--	DnaJ domain	--	--
c54601.graph_c1	--	--	--	--	[O]	Posttranslational modification, protein turnover, chaperones	Disintegrin;; ADAM cysteine-rich;; Reprolysin (M12B) family zinc metalloprotease;; Reprolysin (M12B) family zinc metalloprotease;; Reprolysin family propeptide;; Metallo-peptidase family M12;; Metallo-peptidase family M12B Reprolysin-like	ADAM metalloprotease {ECO:0000313|EMBL:AHV85235.1} (Fragment) OS=Penaeus japonicus (Kuruma prawn) PE=2 SV=1	ADAM metalloprotease, partial [Marsupenaeus japonicus]
c28301.graph_c0	--	--	--	K15223|6.71303e-06|lgi:LOTGIDRAFT_235351|hypothetical protein; K15223 upstream activation factor subunit UAF30 (A)	[K]	Transcription	SWIB/MDM2 domain	Putative rna polymerase i transcription factor uaf {ECO:0000313|EMBL:JAA58711.1} OS=Rhipicephalus pulchellus PE=2 SV=1	Upstream activation factor subunit spp27 [Crassostrea gigas]
c79271.graph_c0	[R]	General function prediction only	--	K07937|3.69719e-16|lgi:LOTGIDRAFT_227345|hypothetical protein; K07937 ADP-ribosylation factor 1 (A)	[U]	Intracellular trafficking, secretion, and vesicular transport	ADP-ribosylation factor family;; Miro-like protein	ADP-ribosylation factor {ECO:0000313|EMBL:ADE42874.1} OS=Penaeus japonicus (Kuruma prawn) PE=2 SV=1	ADP-ribosylation factor [Marsupenaeus japonicus]
c25353.graph_c1	--	--	Biological Process: mating (GO:0007618);;	--	--	--	--	Protein lingerer {ECO:0000313|EMBL:KDR13510.1} OS=Zootermopsis nevadensis (Dampwood termite) PE=4 SV=1	Protein lingerer [Zootermopsis nevadensis]
c45832.graph_c0	[J]	Translation, ribosomal structure and biogenesis	Molecular Function: RNA binding (GO:0003723);; Cellular Component: nucleus (GO:0005634);; Biological Process: ribosome assembly (GO:0042255);;	K07565|2.03378e-66|acs:100559757|nip7; NIP7, nucleolar pre-rRNA processing protein; K07565 60S ribosome subunit biogenesis protein NIP7 (A)	[J]	Translation, ribosomal structure and biogenesis	Uncharacterised protein family (UPF0113)	60S ribosome subunit biogenesis protein NIP7 homolog {ECO:0000256|PIRNR:PIRNR017190} OS=Perkinsus marinus (strain ATCC 50983 / TXsc) PE=3 SV=1	60S ribosome subunit biogenesis protein, putative [Perkinsus marinus ATCC 50983]
c79017.graph_c0	[RTKL]	--	Molecular Function: protein kinase activity (GO:0004672);; Biological Process: cellular process (GO:0009987);;	K04464|4.16898e-16|hro:HELRODRAFT_150486|hypothetical protein; K04464 mitogen-activated protein kinase 7 [EC:2.7.11.24] (A)	[T]	Signal transduction mechanisms	Protein kinase domain;; Protein tyrosine kinase	Mitogen-activated protein kinase {ECO:0000256|RuleBase:RU361165} OS=Eimeria necatrix PE=3 SV=1	CMGC kinase, MAPK family (ERK) TgMAPK-1, putative [Eimeria necatrix]
c14818.graph_c0	--	--	Molecular Function: protein binding (GO:0005515);; Cellular Component: Golgi-associated vesicle (GO:0005798);; Biological Process: regulation of cell migration (GO:0030334);; Biological Process: secretion by cell (GO:0032940);;	K08670|2.90897e-17|oaa:100075025|ST14; suppression of tumorigenicity 14 (colon carcinoma); K08670 suppressor of tumorigenicity protein 14 [EC:3.4.21.109] (A)	[T]	Signal transduction mechanisms	Low-density lipoprotein receptor domain class A	Uncharacterized protein {ECO:0000313|EnsemblMetazoa:NV10759-PA} OS=Nasonia vitripennis (Parasitic wasp) PE=4 SV=1	PREDICTED: sortilin-related receptor-like [Tribolium castaneum]
c27522.graph_c0	--	--	--	--	--	--	Collagen triple helix repeat (20 copies)	--	--
c45015.graph_c0	[E]	Amino acid transport and metabolism	--	K01262|1.13435e-168|nvi:100680404|xaa-Pro aminopeptidase 1; K01262 Xaa-Pro aminopeptidase [EC:3.4.11.9] (A)	[E]	Amino acid transport and metabolism	Metallopeptidase family M24;; Creatinase/Prolidase N-terminal domain	Putative uncharacterized protein {ECO:0000313|EMBL:EFX71627.1} OS=Daphnia pulex (Water flea) PE=3 SV=1	hypothetical protein DAPPUDRAFT_327039 [Daphnia pulex]
c43849.graph_c0	--	--	--	K16727|0|tca:657517|rho guanine nucleotide exchange factor 10; K16727 Rho guanine nucleotide exchange factor 10 (A)	[T]	Signal transduction mechanisms	RhoGEF domain	Rho guanine nucleotide exchange factor 10 {ECO:0000313|EMBL:EFN83799.1} OS=Harpegnathos saltator (Jerdon&apos;s jumping ant) PE=4 SV=1	PREDICTED: rho guanine nucleotide exchange factor 10-like protein isoform X1 [Harpegnathos saltator]
c32845.graph_c0	--	--	--	--	[R]	General function prediction only	--	Uncharacterized protein {ECO:0000313|EMBL:EKF38508.1} OS=Trypanosoma cruzi marinkellei PE=4 SV=1	hypothetical protein MOQ_001284 [Trypanosoma cruzi marinkellei]
c53865.graph_c1	--	--	--	K14353|0|nvi:100122291|solute carrier organic anion transporter family member 5A1; K14353 solute carrier organic anion transporter family, member 3A (A)	[Q]	Secondary metabolites biosynthesis, transport and catabolism	Organic Anion Transporter Polypeptide (OATP) family;; Major Facilitator Superfamily;; Kazal-type serine protease inhibitor domain	Uncharacterized protein {ECO:0000313|EnsemblMetazoa:NV16507-PA} OS=Nasonia vitripennis (Parasitic wasp) PE=4 SV=1	PREDICTED: solute carrier organic anion transporter family member 5A1 [Nasonia vitripennis]
c40787.graph_c0	--	--	--	K15144|1.7089e-06|tca:658743|mediator of RNA polymerase II transcription subunit 1; K15144 mediator of RNA polymerase II transcription subunit 1 (A)	--	--	--	Putative uncharacterized protein {ECO:0000313|EMBL:EFA08558.1} OS=Tribolium castaneum (Red flour beetle) PE=4 SV=1	PREDICTED: mediator of RNA polymerase II transcription subunit 1 [Tribolium castaneum]
c63159.graph_c0	[R]	General function prediction only	--	--	[R]	General function prediction only	MOSC N-terminal beta barrel domain;; MOSC domain	Molybdenum cofactor sulfurase {ECO:0000256|HAMAP-Rule:MF_03050} OS=Camponotus floridanus (Florida carpenter ant) PE=3 SV=1	hypothetical protein SAMD00019534_035250, partial [Acytostelium subglobosum LB1]
c75397.graph_c0	[RTKL]	--	Molecular Function: protein serine/threonine kinase activity (GO:0004674);; Molecular Function: ATP binding (GO:0005524);; Biological Process: protein phosphorylation (GO:0006468);;	K08857|5.6982e-32|hro:HELRODRAFT_150398|hypothetical protein; K08857 NIMA (never in mitosis gene a)-related kinase [EC:2.7.11.1] (A)	[R]	General function prediction only	Protein kinase domain;; Protein tyrosine kinase	Serine/threonine protein kinase 2, putative {ECO:0000313|EMBL:EER00024.1} OS=Perkinsus marinus (strain ATCC 50983 / TXsc) PE=4 SV=1	serine/threonine protein kinase 2, putative [Perkinsus marinus ATCC 50983]
c35957.graph_c0	[P]	Inorganic ion transport and metabolism	--	K12374|4.04513e-92|nle:100599899|ARSH; arylsulfatase family, member H; K12374 arylsulfatase D/F/H [EC:3.1.6.-] (A)	[R]	General function prediction only	Sulfatase;; C-terminal region of aryl-sulfatase;; Type I phosphodiesterase / nucleotide pyrophosphatase	Steryl-sulfatase {ECO:0000313|EMBL:KFM74338.1} (Fragment) OS=Stegodyphus mimosarum PE=4 SV=1	Steryl-sulfatase, partial [Stegodyphus mimosarum]
c31267.graph_c0	[E]	Amino acid transport and metabolism	--	K01476|6.14865e-70|hmg:100205405|arginase, hepatic-like; K01476 arginase [EC:3.5.3.1] (A)	[E]	Amino acid transport and metabolism	Arginase family	Arginase {ECO:0000256|RuleBase:RU361159} OS=Perkinsus marinus (strain ATCC 50983 / TXsc) PE=3 SV=1	Arginase, putative [Perkinsus marinus ATCC 50983]
c38293.graph_c0	--	--	--	--	[R]	General function prediction only	AN1-like Zinc finger	Uncharacterized protein {ECO:0000313|EnsemblMetazoa:ACYPI009309-PA} OS=Acyrthosiphon pisum (Pea aphid) PE=4 SV=1	PREDICTED: AN1-type zinc finger protein 4-like [Acyrthosiphon pisum]
c8422.graph_c0	--	--	Cellular Component: integral component of membrane (GO:0016021);;	--	[R]	General function prediction only	LMBR1-like membrane protein	Putative uncharacterized protein {ECO:0000313|EMBL:EFX80922.1} OS=Daphnia pulex (Water flea) PE=4 SV=1	hypothetical protein DAPPUDRAFT_303766 [Daphnia pulex]
c25646.graph_c0	--	--	--	--	[R]	General function prediction only	Endoribonuclease XendoU	Uncharacterized protein {ECO:0000313|EnsemblMetazoa:PAC:15724668} OS=Amphimedon queenslandica (Sponge) PE=4 SV=1	PREDICTED: poly(U)-specific endoribonuclease-like [Amphimedon queenslandica]
c44227.graph_c0	--	--	Biological Process: signal transduction (GO:0007165);;	K17635|0|bmor:101747001|ral guanine nucleotide dissociation stimulator-like; K17635 ral guanine nucleotide dissociation stimulator-like 1 (A)	[T]	Signal transduction mechanisms	RasGEF domain;; RasGEF N-terminal motif;; Ras association (RalGDS/AF-6) domain	Uncharacterized protein {ECO:0000313|EMBL:KDR16917.1} (Fragment) OS=Zootermopsis nevadensis (Dampwood termite) PE=4 SV=1	PREDICTED: ral guanine nucleotide dissociation stimulator-like isoform X3 [Apis dorsata]
c74524.graph_c0	--	--	--	--	[M]	Cell wall/membrane/envelope biogenesis	Ankyrin repeats (many copies);; Ankyrin repeat;; Ankyrin repeats (3 copies);; Ankyrin repeat	Transient receptor potential cation channel subfamily A member 1-like protein {ECO:0000313|EMBL:EKC39923.1} OS=Crassostrea gigas (Pacific oyster) PE=4 SV=1	Transient receptor potential cation channel subfamily A member 1-like protein [Crassostrea gigas]
c62633.graph_c0	--	--	--	--	[U]	Intracellular trafficking, secretion, and vesicular transport	--	Predicted protein {ECO:0000313|EMBL:EDO41450.1} OS=Nematostella vectensis (Starlet sea anemone) PE=4 SV=1	predicted protein [Nematostella vectensis]
c518.graph_c0	--	--	--	K14388|1.18793e-13|xtr:100495641|slc5a12; solute carrier family 5 (sodium/glucose cotransporter), member 12; K14388 solute carrier family 5 (sodium-coupled monocarboxylate transporter), member 8/12 (A)	[P]	Inorganic ion transport and metabolism	--	Sodium-dependent multivitamin transporter {ECO:0000313|EMBL:EKC23911.1} OS=Crassostrea gigas (Pacific oyster) PE=3 SV=1	Sodium-dependent multivitamin transporter [Crassostrea gigas]
c72912.graph_c0	--	--	--	--	--	--	--	Uncharacterized protein {ECO:0000313|EMBL:KDR23308.1} (Fragment) OS=Zootermopsis nevadensis (Dampwood termite) PE=4 SV=1	hypothetical protein L798_15033, partial [Zootermopsis nevadensis]
c49466.graph_c0	--	--	Molecular Function: kinase activity (GO:0016301);; Biological Process: phosphorylation (GO:0016310);; Biological Process: phosphatidylinositol metabolic process (GO:0046488);;	K00889|1.19018e-17|tca:663424|phosphatidylinositol 4-phosphate 5-kinase type-1 alpha-like; K00889 1-phosphatidylinositol-4-phosphate 5-kinase [EC:2.7.1.68] (A)	--	--	--	Putative uncharacterized protein {ECO:0000313|EMBL:EFA06577.1} OS=Tribolium castaneum (Red flour beetle) PE=4 SV=1	PREDICTED: phosphatidylinositol 4-phosphate 5-kinase type-1 alpha-like isoform X1 [Tribolium castaneum]
c87825.graph_c0	--	--	--	K04905|4.03242e-09|tru:101069094|potassium voltage-gated channel subfamily H member 2-like; K04905 potassium voltage-gated channel Eag-related subfamily H member 2 (A)	[PT]	--	--	Chromosome undetermined scaffold_58, whole genome shotgun sequence {ECO:0000313|EMBL:CAK84767.1} OS=Paramecium tetraurelia PE=4 SV=1	hypothetical protein [Paramecium tetraurelia strain d4-2]
c19497.graph_c0	--	--	--	--	--	--	NUDIX domain	Uncharacterized protein {ECO:0000313|Ensembl:ENSCINP00000036399} OS=Ciona intestinalis (Transparent sea squirt) PE=3 SV=1	PREDICTED: nucleoside diphosphate-linked moiety X motif 17-like [Ciona intestinalis]
c12186.graph_c0	[R]	General function prediction only	Molecular Function: nucleic acid binding (GO:0003676);; Molecular Function: metal ion binding (GO:0046872);;	--	[R]	General function prediction only	Zinc finger, C2H2 type;; Zinc-finger double domain;; C2H2-type zinc finger	Uncharacterized protein {ECO:0000313|EnsemblMetazoa:ACEP15165-PA} OS=Atta cephalotes (Leafcutter ant) PE=4 SV=1	hypothetical protein KGM_19023 [Danaus plexippus]
c17372.graph_c0	[T]	Signal transduction mechanisms	Molecular Function: phosphoprotein phosphatase activity (GO:0004721);;	K15423|1.59761e-39|aga:AgaP_AGAP003779|AGAP003779-PA; K15423 serine/threonine-protein phosphatase 4 catalytic subunit [EC:3.1.3.16] (A)	[GT]	--	--	Serine/threonine-protein phosphatase 4 catalytic subunit {ECO:0000313|EMBL:EKC32600.1} OS=Crassostrea gigas (Pacific oyster) PE=4 SV=1	Serine/threonine-protein phosphatase 4 catalytic subunit [Crassostrea gigas]
c51971.graph_c0	[RTKL]	--	Molecular Function: nucleotide binding (GO:0000166);; Molecular Function: protein tyrosine kinase activity (GO:0004713);; Cellular Component: membrane (GO:0016020);; Biological Process: phosphorylation (GO:0016310);;	K05122|0|phu:Phum_PHUM499580|tyrosine-protein kinase transmembrane receptor ROR1 precursor, putative (EC:2.7.10.1); K05122 receptor tyrosine kinase-like orphan receptor 1 [EC:2.7.10.1] (A)	[TU]	--	Protein tyrosine kinase;; Protein kinase domain;; Kringle domain;; Fz domain;; Immunoglobulin I-set domain;; Immunoglobulin domain;; Immunoglobulin V-set domain;; Immunoglobulin domain	Tyrosine-protein kinase receptor {ECO:0000256|RuleBase:RU000312} (Fragment) OS=Zootermopsis nevadensis (Dampwood termite) PE=3 SV=1	Tyrosine-protein kinase transmembrane receptor ROR1, partial [Zootermopsis nevadensis]
c44340.graph_c0	--	--	Biological Process: mRNA splicing, via spliceosome (GO:0000398);; Cellular Component: spliceosomal complex (GO:0005681);;	K06063|0|ame:551225|Bx42, GB12341; puff-specific protein Bx42; K06063 SNW domain-containing protein 1 (A)	[AB]	--	SKIP/SNW domain	Uncharacterized protein {ECO:0000313|EnsemblMetazoa:GB46255-PA} OS=Apis mellifera (Honeybee) PE=4 SV=1	PREDICTED: puff-specific protein Bx42-like [Apis florea]
c52741.graph_c0	[BQ]	--	Cellular Component: nucleus (GO:0005634);; Biological Process: regulation of transcription, DNA-templated (GO:0006355);; Molecular Function: NAD-dependent histone deacetylase activity (H3-K14 specific) (GO:0032041);; Molecular Function: NAD-dependent histone deacetylase activity (H3-K9 specific) (GO:0046969);; Molecular Function: NAD-dependent histone deacetylase activity (H4-K16 specific) (GO:00…	K11404|0|phu:Phum_PHUM260560|histone deacetylase, putative; K11404 histone deacetylase 3 [EC:3.5.1.98] (A)	[B]	Chromatin structure and dynamics	Histone deacetylase domain;; Translation initiation factor eIF3 subunit	Histone deacetylase {ECO:0000256|PIRNR:PIRNR037913} OS=Daphnia pulex (Water flea) PE=3 SV=1	putative histone deacetylase HDAC3 protein [Daphnia pulex]
c83656.graph_c0	[L]	Replication, recombination and repair	Molecular Function: nucleic acid binding (GO:0003676);; Biological Process: DNA metabolic process (GO:0006259);; Biological Process: cellular macromolecule biosynthetic process (GO:0034645);; Molecular Function: metal ion binding (GO:0046872);;	--	[R]	General function prediction only	Reverse transcriptase (RNA-dependent DNA polymerase)	Uncharacterized protein {ECO:0000313|EnsemblMetazoa:SPU_003058-tr} OS=Strongylocentrotus purpuratus (Purple sea urchin) PE=4 SV=1	PREDICTED: uncharacterized protein LOC754701 [Strongylocentrotus purpuratus]
c37081.graph_c0	--	--	Biological Process: mRNA splicing, via spliceosome (GO:0000398);; Cellular Component: precatalytic spliceosome (GO:0071011);;	K13102|1.32765e-121|dre:555316|kin, fc49f10, si:ch211-235a22.3, wu:fc49f10, zgc:123169; Kin17 DNA and RNA binding protein; K13102 DNA/RNA-binding protein KIN17 (A)	[A]	RNA processing and modification	Domain of Kin17 curved DNA-binding protein	Putative zinc finger protein RTS2 {ECO:0000313|EMBL:EHJ73444.1} OS=Danaus plexippus (Monarch butterfly) PE=4 SV=1	putative zinc finger protein RTS2 [Danaus plexippus]
c82709.graph_c0	--	--	Molecular Function: actin binding (GO:0003779);; Biological Process: actin filament organization (GO:0007015);; Biological Process: cytoplasmic transport, nurse cell to oocyte (GO:0007303);; Biological Process: skeletal muscle tissue development (GO:0007519);; Biological Process: larval visceral muscle development (GO:0007523);; Cellular Component: integrin complex (GO:0008305);; Biological Proce…	--	[Z]	Cytoskeleton	--	GI21363 {ECO:0000313|EMBL:EDW13188.1} OS=Drosophila mojavensis (Fruit fly) PE=4 SV=1	GI21363 [Drosophila mojavensis]
c17080.graph_c0	--	--	--	--	[TI]	--	Transmembrane adaptor Erv26	Uncharacterized protein {ECO:0000313|EnsemblMetazoa:SMAR013198-PA} OS=Strigamia maritima (European centipede) PE=4 SV=1	Protein TEX261 [Zootermopsis nevadensis]
c13992.graph_c0	--	--	--	--	--	--	--	Uncharacterized protein {ECO:0000313|EMBL:ELT87977.1, ECO:0000313|EnsemblMetazoa:CapteP202827} OS=Capitella teleta (Polychaete worm) PE=4 SV=1	hypothetical protein CAPTEDRAFT_202827 [Capitella teleta]
c72458.graph_c0	--	--	Molecular Function: binding (GO:0005488);; Biological Process: cell adhesion (GO:0007155);; Cellular Component: membrane (GO:0016020);; Biological Process: ommatidial rotation (GO:0016318);; Cellular Component: cell part (GO:0044464);; Biological Process: R8 cell development (GO:0045463);; Biological Process: R7 cell development (GO:0045467);; Biological Process: axon extension involved in axon g…	K10414|1.23075e-12|dmo:Dmoj_GI22290|GI22290 gene product from transcript GI22290-RA; K10414 dynein heavy chain 2, cytosolic (A)	[S]	Function unknown	--	GI22290 {ECO:0000313|EMBL:EDW12920.1} OS=Drosophila mojavensis (Fruit fly) PE=4 SV=1	GI22290 [Drosophila mojavensis]
c16671.graph_c0	--	--	--	K11126|1.59156e-14|shr:100914433|TERT; telomerase reverse transcriptase; K11126 telomerase reverse transcriptase [EC:2.7.7.49] (A)	[LB]	--	Telomerase ribonucleoprotein complex - RNA binding domain;; Reverse transcriptase (RNA-dependent DNA polymerase)	Telomerase reverse transcriptase {ECO:0000313|EMBL:ELR12717.1} OS=Acanthamoeba castellanii str. Neff PE=4 SV=1	telomerase reverse transcriptase [Acanthamoeba castellanii str. Neff]
c60113.graph_c0	--	--	--	--	--	--	--	Uncharacterized protein {ECO:0000313|EnsemblMetazoa:PAC:15711688} (Fragment) OS=Amphimedon queenslandica (Sponge) PE=4 SV=1	PREDICTED: uncharacterized protein LOC100374700 [Saccoglossus kowalevskii]
c32184.graph_c0	--	--	--	--	--	--	Insect cuticle protein	--	--
c87888.graph_c0	--	--	--	--	[L]	Replication, recombination and repair	twin BRCT domain	Putative uncharacterized protein {ECO:0000313|EMBL:EFX68227.1} OS=Daphnia pulex (Water flea) PE=4 SV=1	hypothetical protein DAPPUDRAFT_301523 [Daphnia pulex]
c16488.graph_c0	[RTKL]	--	Molecular Function: kinase activity (GO:0016301);;	K08857|4.55115e-76|nve:NEMVE_v1g116843|hypothetical protein; K08857 NIMA (never in mitosis gene a)-related kinase [EC:2.7.11.1] (A)	[V]	Defense mechanisms	Protein kinase domain;; Protein tyrosine kinase;; Kinase-like	Never in mitosis gene A-related kinase, putative {ECO:0000313|EMBL:EGR32643.1} OS=Ichthyophthirius multifiliis (strain G5) PE=4 SV=1	never in mitosis gene A-related kinase, putative [Ichthyophthirius multifiliis]
c18506.graph_c0	--	--	--	K08509|3.9368e-40|nvi:100122790|synaptosomal-associated protein 29; K08509 synaptosomal-associated protein 29 (A)	[U]	Intracellular trafficking, secretion, and vesicular transport	SNARE domain;; Snare region anchored in the vesicle membrane C-terminus	Uncharacterized protein {ECO:0000313|EnsemblMetazoa:NV12545-PA} OS=Nasonia vitripennis (Parasitic wasp) PE=4 SV=1	PREDICTED: synaptosomal-associated protein 29 [Nasonia vitripennis]
c33872.graph_c0	--	--	--	K08399|4.82312e-115|api:100158787|leucine-rich repeat-containing G-protein coupled receptor 5; K08399 leucine-rich repeat-containing G protein-coupled receptor 6 (A)	[R]	General function prediction only	Leucine rich repeat;; Leucine Rich repeats (2 copies);; Leucine Rich Repeat;; Leucine rich repeats (6 copies);; Leucine Rich repeat;; Leucine rich repeat	Uncharacterized protein {ECO:0000313|EnsemblMetazoa:ACYPI000221-PA} OS=Acyrthosiphon pisum (Pea aphid) PE=4 SV=2	PREDICTED: leucine-rich repeat-containing G-protein coupled receptor 5 [Acyrthosiphon pisum]
c13705.graph_c0	--	--	--	--	--	--	Aspartyl/Asparaginyl beta-hydroxylase	--	--
c27114.graph_c0	[U]	Intracellular trafficking, secretion, and vesicular transport	Cellular Component: host cell plasma membrane (GO:0020002);;	--	[U]	Intracellular trafficking, secretion, and vesicular transport	Transport protein particle (TRAPP) component	Transport protein particle component, Bet3 domain-containing protein {ECO:0000313|EMBL:EPR64898.1} OS=Toxoplasma gondii GT1 PE=4 SV=1	transport protein particle component Bet3 domain-containing protein [Toxoplasma gondii ME49]
c59626.graph_c0	[E]	Amino acid transport and metabolism	Molecular Function: peptidase activity, acting on L-amino acid peptides (GO:0070011);;	--	[EO]	--	Peptidase family M1;; Peptidase MA superfamily	Aminopeptidase N {ECO:0000313|EMBL:EFN87052.1} OS=Harpegnathos saltator (Jerdon&apos;s jumping ant) PE=4 SV=1	PREDICTED: aminopeptidase N [Microplitis demolitor]
c35326.graph_c0	[RTKL]	--	Molecular Function: transferase activity, transferring phosphorus-containing groups (GO:0016772);;	K08794|3.9266e-21|ola:101157124|calcium/calmodulin-dependent protein kinase type 1G-like; K08794 calcium/calmodulin-dependent protein kinase I [EC:2.7.11.17] (A)	[T]	Signal transduction mechanisms	Protein kinase domain;; Protein tyrosine kinase	CAM kinase, CDPK family, putative {ECO:0000313|EMBL:CDI76498.1} OS=Eimeria acervulina (Coccidian parasite) PE=4 SV=1	CAM kinase, CDPK family, putative [Eimeria acervulina]
c44706.graph_c0	[R]	General function prediction only	--	--	[R]	General function prediction only	Ankyrin repeats (3 copies);; Ankyrin repeat;; Ankyrin repeats (many copies);; Ankyrin repeat;; Ankyrin repeats (many copies);; Ankyrin repeats (3 copies);; Ankyrin repeats (many copies);; Ankyrin repeat	Uncharacterized protein {ECO:0000313|EnsemblMetazoa:PAC:15727879} OS=Amphimedon queenslandica (Sponge) PE=4 SV=1	PREDICTED: hypothetical protein LOC100639010 [Amphimedon queenslandica]
c44198.graph_c0	--	--	--	K08288|2.13799e-10|pss:102453662|PRKCSH; protein kinase C substrate 80K-H; K08288 protein kinase C substrate 80K-H (A)	[T]	Signal transduction mechanisms	Glucosidase II beta subunit-like;; Glucosidase II beta subunit-like protein	Putative uncharacterized protein {ECO:0000313|EMBL:EGC31570.1} OS=Dictyostelium purpureum (Slime mold) PE=4 SV=1	hypothetical protein DICPUDRAFT_57640 [Dictyostelium purpureum]
c82924.graph_c0	--	--	--	--	--	--	--	Uncharacterized protein {ECO:0000313|EnsemblMetazoa:SMAR010812-PA} OS=Strigamia maritima (European centipede) PE=4 SV=1	--
c53328.graph_c0	--	--	--	--	--	--	--	Myosin-10 {ECO:0000313|EMBL:EKC34950.1} OS=Crassostrea gigas (Pacific oyster) PE=4 SV=1	Myosin-10 [Crassostrea gigas]
c53599.graph_c0	[R]	General function prediction only	Molecular Function: sphingomyelin phosphodiesterase activity (GO:0004767);; Molecular Function: GTP binding (GO:0005525);; Biological Process: small GTPase mediated signal transduction (GO:0007264);; Biological Process: protein transport (GO:0015031);;	K06234|1.46771e-82|spu:586131|ras-related protein Rab-23-like; K06234 Ras-related protein Rab-23 (A)	[T]	Signal transduction mechanisms	Ras family;; Miro-like protein;; ADP-ribosylation factor family;; 50S ribosome-binding GTPase	Uncharacterized protein {ECO:0000313|EnsemblMetazoa:SMAR005806-PA} OS=Strigamia maritima (European centipede) PE=3 SV=1	hypothetical protein DAPPUDRAFT_199917 [Daphnia pulex]
c51448.graph_c1	[R]	General function prediction only	--	K15728|6.63249e-174|ame:410201|GB18295; phosphatidate phosphatase LPIN1-like; K15728 phosphatidate phosphatase LPIN [EC:3.1.3.4] (A)	[NI]	--	LNS2 (Lipin/Ned1/Smp2);; lipin, N-terminal conserved region	Uncharacterized protein {ECO:0000313|EnsemblMetazoa:SMAR010626-PA} OS=Strigamia maritima (European centipede) PE=4 SV=1	Lipin-3 [Zootermopsis nevadensis]
c53660.graph_c0	--	--	--	--	[R]	General function prediction only	Integrase core domain	Uncharacterized protein {ECO:0000313|EnsemblMetazoa:SPU_022822-tr} OS=Strongylocentrotus purpuratus (Purple sea urchin) PE=4 SV=1	PREDICTED: uncharacterized protein K02A2.6-like [Aplysia californica]
c7652.graph_c0	[S]	Function unknown	--	--	--	--	Protein of unknown function, DUF488	Putative uncharacterized protein {ECO:0000313|EMBL:EER17868.1} (Fragment) OS=Perkinsus marinus (strain ATCC 50983 / TXsc) PE=4 SV=1	conserved hypothetical protein [Perkinsus marinus ATCC 50983]
c53122.graph_c0	--	--	--	--	[W]	Extracellular structures	ABC-type uncharacterized transport system	Uncharacterized protein {ECO:0000313|EnsemblMetazoa:SMAR014206-PA} OS=Strigamia maritima (European centipede) PE=4 SV=1	PREDICTED: intraflagellar transport protein 52 homolog [Saccoglossus kowalevskii]
c21457.graph_c0	--	--	--	K10768|9.64022e-18|dgr:Dgri_GH11262|GH11262 gene product from transcript GH11262-RA; K10768 alkylated DNA repair protein alkB homolog 6 [EC:1.14.11.-] (A)	[S]	Function unknown	2OG-Fe(II) oxygenase superfamily	Putative uncharacterized protein {ECO:0000313|EMBL:EGC29481.1} (Fragment) OS=Dictyostelium purpureum (Slime mold) PE=4 SV=1	hypothetical protein DICPUDRAFT_21733 [Dictyostelium purpureum]
c13346.graph_c0	--	--	--	--	--	--	Ankyrin repeats (3 copies);; Ankyrin repeat;; Ankyrin repeat	--	--
c84951.graph_c0	--	--	Molecular Function: voltage-gated calcium channel activity (GO:0005245);; Molecular Function: calcium ion binding (GO:0005509);; Cellular Component: voltage-gated calcium channel complex (GO:0005891);; Biological Process: regulation of ion transmembrane transport (GO:0034765);; Biological Process: calcium ion transmembrane transport (GO:0070588);;	--	[PT]	--	Ion transport protein	Voltage-dependent non-L-type calcium channel alpha-1 subunit {ECO:0000313|EMBL:AEY84935.1} (Fragment) OS=Cancer borealis (Jonah crab) PE=2 SV=1	voltage-dependent non-L-type calcium channel alpha-1 subunit, partial [Cancer borealis]
c32206.graph_c0	[U]	Intracellular trafficking, secretion, and vesicular transport	Biological Process: protein transport (GO:0015031);; Biological Process: intracellular transport (GO:0046907);;	K14007|0|ame:411410|GB19737; protein transport protein Sec24B-like; K14007 protein transport protein SEC24 (A)	[U]	Intracellular trafficking, secretion, and vesicular transport	Sec23/Sec24 trunk domain;; Sec23/Sec24 helical domain;; Sec23/Sec24 beta-sandwich domain;; Sec23/Sec24 zinc finger;; Gelsolin repeat	Protein transport protein Sec24B {ECO:0000313|EMBL:EZA50413.1} OS=Cerapachys biroi (Ant) PE=4 SV=1	Protein transport protein Sec24B [Cerapachys biroi]
c27333.graph_c0	--	--	--	K00280|0|phu:Phum_PHUM066640|hypothetical protein; K00280 lysyl oxidase-like protein 2/3/4 [EC:1.4.3.-] (A)	--	--	Lysyl oxidase;; Scavenger receptor cysteine-rich domain;; Scavenger receptor cysteine-rich domain	Putative uncharacterized protein {ECO:0000313|EMBL:EFX81056.1} OS=Daphnia pulex (Water flea) PE=4 SV=1	hypothetical protein DAPPUDRAFT_50513 [Daphnia pulex]
c53526.graph_c0	[O]	Posttranslational modification, protein turnover, chaperones	Molecular Function: isomerase activity (GO:0016853);; Biological Process: cellular protein metabolic process (GO:0044267);;	K10598|0|ame:550966|GB18535; peptidyl-prolyl cis-trans isomerase-like 2-like; K10598 peptidyl-prolyl cis-trans isomerase-like 2 [EC:5.2.1.8] (A)	[O]	Posttranslational modification, protein turnover, chaperones	Cyclophilin type peptidyl-prolyl cis-trans isomerase/CLD;; Rtf2 RING-finger;; U-box domain	Uncharacterized protein {ECO:0000313|EnsemblMetazoa:GB44524-PA} OS=Apis mellifera (Honeybee) PE=4 SV=1	PREDICTED: peptidyl-prolyl cis-trans isomerase-like 2-like [Apis dorsata]
c95546.graph_c0	[C]	Energy production and conversion	--	--	--	--	Aldehyde dehydrogenase family	Betaine aldehyde dehydrogenase {ECO:0000313|EMBL:ETO28633.1} OS=Reticulomyxa filosa PE=3 SV=1	betaine aldehyde dehydrogenase [Reticulomyxa filosa]
c45247.graph_c0	[D]	Cell cycle control, cell division, chromosome partitioning	--	K17262|9.30718e-75|bta:530447|TBCB, CKAP1; tubulin folding cofactor B; K17262 tubulin-folding cofactor B (A)	[O]	Posttranslational modification, protein turnover, chaperones	Ubiquitin-like domain;; CAP-Gly domain	Uncharacterized protein {ECO:0000313|EnsemblMetazoa:SMAR003042-PA} OS=Strigamia maritima (European centipede) PE=4 SV=1	hypothetical protein BRAFLDRAFT_275787 [Branchiostoma floridae]
c53259.graph_c0	--	--	--	--	--	--	Leucine Rich repeat	Uncharacterized protein {ECO:0000313|EMBL:KDR12280.1} OS=Zootermopsis nevadensis (Dampwood termite) PE=4 SV=1	hypothetical protein L798_13769 [Zootermopsis nevadensis]
c38235.graph_c0	--	--	--	--	[S]	Function unknown	Uncharacterised conserved protein (DUF2305);; Alpha/beta hydrolase family;; Alpha/beta hydrolase family	UPF0554 protein C2orf43 {ECO:0000313|EMBL:AEY59543.1} OS=Apis cerana (Indian honeybee) PE=2 SV=1	PREDICTED: UPF0554 protein C2orf43 homolog [Apis florea]
c31750.graph_c0	--	--	--	K08585|7.12231e-149|ame:411453|Calpb, GB15925; calpain-B; K08585 calpain, invertebrate [EC:3.4.22.-] (A)	[OT]	--	Calpain family cysteine protease;; Calpain large subunit, domain III	Calpain B {ECO:0000313|EMBL:AAT77811.1} OS=Gecarcinus lateralis (Blackback land crab) PE=2 SV=1	calpain B [Gecarcinus lateralis]
c41884.graph_c0	--	--	--	K14726|1.38958e-06|lgi:LOTGIDRAFT_152631|hypothetical protein; K14726 solute carrier family 9 (sodium/hydrogen exchanger), member 10/11 (A)	--	--	Cyclic nucleotide-binding domain	Uncharacterized protein {ECO:0000313|EMBL:ESO97538.1} OS=Lottia gigantea (Giant owl limpet) PE=4 SV=1	hypothetical protein LOTGIDRAFT_152631 [Lottia gigantea]
c8350.graph_c0	[RTKL]	--	Molecular Function: protein kinase activity (GO:0004672);; Biological Process: phosphorylation (GO:0016310);; Molecular Function: ion binding (GO:0043167);;	K04733|8.84995e-40|bfo:BRAFLDRAFT_215403|hypothetical protein; K04733 interleukin-1 receptor-associated kinase 4 [EC:2.7.11.1] (A)	[T]	Signal transduction mechanisms	Protein kinase domain;; Protein tyrosine kinase	Calcium-dependent protein kinase, putative {ECO:0000313|EMBL:EEQ99302.1} (Fragment) OS=Perkinsus marinus (strain ATCC 50983 / TXsc) PE=4 SV=1	calcium-dependent protein kinase, putative [Perkinsus marinus ATCC 50983]
c33620.graph_c0	[H]	Coenzyme transport and metabolism	Molecular Function: catalytic activity (GO:0003824);; Biological Process: cellular protein modification process (GO:0006464);;	K10686|3.5244e-130|aqu:100634480|NEDD8-activating enzyme E1 catalytic subunit-like; K10686 ubiquitin-activating enzyme E1 C [EC:6.3.2.19] (A)	[O]	Posttranslational modification, protein turnover, chaperones	ThiF family;; Repeat in ubiquitin-activating (UBA) protein;; E2 binding domain;; Ubiquitin-activating enzyme active site	NEDD8-activating enzyme E1 catalytic subunit, putative {ECO:0000313|EMBL:EER18436.1} OS=Perkinsus marinus (strain ATCC 50983 / TXsc) PE=4 SV=1	NEDD8-activating enzyme E1 catalytic subunit, putative [Perkinsus marinus ATCC 50983]
c49272.graph_c0	[R]	General function prediction only	--	K13701|2.75097e-59|tca:657857|abhydrolase domain-containing protein 8; K13701 abhydrolase domain-containing protein 8 (A)	[R]	General function prediction only	Alpha/beta hydrolase family;; Alpha/beta hydrolase family;; alpha/beta hydrolase fold;; Putative lysophospholipase	Putative uncharacterized protein {ECO:0000313|EMBL:EFX82685.1} OS=Daphnia pulex (Water flea) PE=4 SV=1	hypothetical protein DAPPUDRAFT_241012 [Daphnia pulex]
c39310.graph_c0	[FE]	--	Molecular Function: transferase activity (GO:0016740);; Biological Process: cellular metabolic process (GO:0044237);;	--	[FE]	--	Phosphoribosyl transferase domain;; Phosphoribosyl synthetase-associated domain	Ribose-phosphate pyrophosphokinase 3, mitochondrial {ECO:0000313|EMBL:EKC29408.1} OS=Crassostrea gigas (Pacific oyster) PE=3 SV=1	Ribose-phosphate pyrophosphokinase 3, mitochondrial [Crassostrea gigas]
c13942.graph_c0	[L]	Replication, recombination and repair	Molecular Function: nucleic acid binding (GO:0003676);; Molecular Function: ATP-dependent helicase activity (GO:0008026);;	K14442|1.40728e-101|spu:579362|probable ATP-dependent RNA helicase DHX36-like; K14442 ATP-dependent RNA helicase DHX36 [EC:3.6.4.13] (A)	[A]	RNA processing and modification	Helicase associated domain (HA2);; Helicase conserved C-terminal domain;; DEAD/DEAH box helicase	Putative uncharacterized protein {ECO:0000313|EMBL:EGD77765.1} OS=Salpingoeca rosetta (strain ATCC 50818 / BSB-021) PE=4 SV=1	hypothetical protein PTSG_08854 [Salpingoeca rosetta]
c53401.graph_c0	[R]	General function prediction only	--	K14792|7.09909e-66|fpg:101919429|protein RRP5 homolog; K14792 rRNA biogenesis protein RRP5 (A)	[A]	RNA processing and modification	S1 RNA binding domain	Pre-rRNA processing protein {ECO:0000313|EMBL:KFH13348.1} OS=Toxoplasma gondii VAND PE=4 SV=1	pre-rRNA processing protein [Toxoplasma gondii VAND]
c18978.graph_c0	[C]	Energy production and conversion	--	K02154|1.3458e-75|hro:HELRODRAFT_112954|hypothetical protein; K02154 V-type H+-transporting ATPase subunit a (A)	[C]	Energy production and conversion	V-type ATPase 116kDa subunit family	V-type proton ATPase subunit a {ECO:0000256|RuleBase:RU361189} OS=Perkinsus marinus (strain ATCC 50983 / TXsc) PE=3 SV=1	vacuolar ATP synthase subunit A, putative [Perkinsus marinus ATCC 50983]
c46263.graph_c0	--	--	Molecular Function: calcium ion binding (GO:0005509);;	K17800|1.40732e-135|tca:655330|LETM1 and EF-hand domain-containing protein anon-60Da, mitochondrial; K17800 LETM1 and EF-hand domain-containing protein 1, mitochondrial (A)	[S]	Function unknown	LETM1-like protein	Putative paramyosin {ECO:0000313|EMBL:JAC88458.1} OS=Panstrongylus megistus PE=2 SV=1	hypothetical protein DAPPUDRAFT_309740 [Daphnia pulex]
c18470.graph_c0	[A]	RNA processing and modification	--	K12603|1.27561e-54|nve:NEMVE_v1g195293|hypothetical protein; K12603 CCR4-NOT transcription complex subunit 6 [EC:3.1.13.4] (A)	[K]	Transcription	Endonuclease/Exonuclease/phosphatase family	Endonuclease/exonuclease/phosphatase family protein {ECO:0000313|EMBL:EEA08005.1} OS=Cryptosporidium muris (strain RN66) PE=4 SV=1	endonuclease/exonuclease/phosphatase family protein [Cryptosporidium muris RN66]
c50960.graph_c0	[R]	General function prediction only	--	K10746|4.13842e-11|lgi:LOTGIDRAFT_127400|hypothetical protein; K10746 exonuclease 1 [EC:3.1.-.-] (A)	--	--	Temperature dependent protein affecting M2 dsRNA replication;; Temperature dependent protein affecting M2 dsRNA replication;; XPG I-region;; XPG N-terminal domain	Putative uncharacterized protein {ECO:0000313|EMBL:EER05626.1} OS=Perkinsus marinus (strain ATCC 50983 / TXsc) PE=4 SV=1	conserved hypothetical protein [Perkinsus marinus ATCC 50983]
c39943.graph_c0	--	--	--	--	[BD]	--	DDE superfamily endonuclease	Uncharacterized protein {ECO:0000313|EMBL:KFD71883.1} OS=Trichuris suis (pig whipworm) PE=4 SV=1	hypothetical protein M514_15993 [Trichuris suis]
c50039.graph_c0	--	--	--	--	--	--	Inner membrane complex protein	DNA double-strand break repair Rad50 ATPase, putative {ECO:0000313|EMBL:EER19897.1} OS=Perkinsus marinus (strain ATCC 50983 / TXsc) PE=4 SV=1	DNA double-strand break repair Rad50 ATPase, putative [Perkinsus marinus ATCC 50983]
c31000.graph_c0	--	--	--	--	--	--	Ring finger domain;; Zinc finger, C3HC4 type (RING finger)	Protein deltex-3-like protein {ECO:0000313|EMBL:EKC29463.1} OS=Crassostrea gigas (Pacific oyster) PE=4 SV=1	Protein deltex-3-like protein [Crassostrea gigas]
c48919.graph_c0	--	--	Biological Process: response to stress (GO:0006950);; Biological Process: cell communication (GO:0007154);; Biological Process: open tracheal system development (GO:0007424);; Biological Process: imaginal disc morphogenesis (GO:0007560);; Molecular Function: metallopeptidase activity (GO:0008237);; Cellular Component: cell part (GO:0044464);; Biological Process: single organism signaling (GO:0044…	--	[OW]	--	Hemopexin	Matrix metalloproteinase-17 {ECO:0000313|EMBL:KFM60930.1} (Fragment) OS=Stegodyphus mimosarum PE=4 SV=1	Matrix metalloproteinase-17, partial [Stegodyphus mimosarum]
c44868.graph_c0	[P]	Inorganic ion transport and metabolism	Cellular Component: membrane (GO:0016020);;	K13751|7.36676e-23|xma:102226511|sodium/potassium/calcium exchanger 3-like; K13751 solute carrier family 24 (sodium/potassium/calcium exchanger), member 3 (A)	[PT]	--	Sodium/calcium exchanger protein	Putative uncharacterized protein {ECO:0000313|EMBL:EEQ97639.1} OS=Perkinsus marinus (strain ATCC 50983 / TXsc) PE=4 SV=1	hypothetical protein Pmar_PMAR007489 [Perkinsus marinus ATCC 50983]
c68739.graph_c0	--	--	--	--	--	--	AMP-binding enzyme C-terminal domain	--	--
c48148.graph_c0	--	--	--	--	--	--	--	Chromosome undetermined scaffold_92, whole genome shotgun sequence {ECO:0000313|EMBL:CAK93929.1} OS=Paramecium tetraurelia PE=4 SV=1	hypothetical protein [Paramecium tetraurelia strain d4-2]
c45000.graph_c0	--	--	Molecular Function: binding (GO:0005488);;	K11649|0|phu:Phum_PHUM516080|hypothetical protein; K11649 SWI/SNF related-matrix-associated actin-dependent regulator of chromatin subfamily C (A)	[B]	Chromatin structure and dynamics	SWIRM domain;; Myb-like DNA-binding domain;; Myb-like DNA-binding domain	SWI/SNF complex subunit SMARCC2 {ECO:0000313|EMBL:KDR20395.1} OS=Zootermopsis nevadensis (Dampwood termite) PE=4 SV=1	SWI/SNF complex subunit SMARCC2 [Zootermopsis nevadensis]
c91216.graph_c0	--	--	--	--	--	--	--	Putative uncharacterized protein {ECO:0000313|EMBL:EFX83557.1} OS=Daphnia pulex (Water flea) PE=4 SV=1	hypothetical protein DAPPUDRAFT_301610 [Daphnia pulex]
c50287.graph_c0	[L]	Replication, recombination and repair	Molecular Function: transferase activity (GO:0016740);; Molecular Function: organic cyclic compound binding (GO:0097159);; Molecular Function: heterocyclic compound binding (GO:1901363);;	K10755|2.09098e-108|cin:100181422|replication factor C subunit 2-like; K10755 replication factor C subunit 2/4 (A)	[L]	Replication, recombination and repair	ATPase family associated with various cellular activities (AAA);; DNA polymerase III, delta subunit;; Rad17 cell cycle checkpoint protein;; Replication factor C C-terminal domain;; AAA ATPase domain;; AAA domain;; Magnesium chelatase, subunit ChlI;; Holliday junction DNA helicase ruvB N-terminus;; ATPase family associated with various cellular activities (AAA);; AAA domain (dynein-related subfami…	Uncharacterized protein {ECO:0000313|Ensembl:ENSCSAVP00000003175} OS=Ciona savignyi (Pacific transparent sea squirt) PE=4 SV=1	PREDICTED: replication factor C subunit 2-like [Ciona intestinalis]
c32056.graph_c0	--	--	--	--	--	--	Alcohol acetyltransferase	Uncharacterized protein {ECO:0000313|EMBL:ELT96386.1, ECO:0000313|EnsemblMetazoa:CapteP199231} OS=Capitella teleta (Polychaete worm) PE=4 SV=1	hypothetical protein CAPTEDRAFT_199231 [Capitella teleta]
c36476.graph_c0	--	--	--	K14610|2.0925e-45|spu:586864|thiamine transporter 2-like; K14610 solute carrier family 19 (thiamine transporter), member 2/3 (A)	[H]	Coenzyme transport and metabolism	Reduced folate carrier	Putative uncharacterized protein {ECO:0000313|EMBL:EFX72463.1} OS=Daphnia pulex (Water flea) PE=4 SV=1	hypothetical protein DAPPUDRAFT_59074 [Daphnia pulex]
c48750.graph_c0	[I]	Lipid transport and metabolism	--	K00626|4.37523e-30|xla:398120|acat2; acetyl-CoA acetyltransferase 2 (EC:2.3.1.9); K00626 acetyl-CoA C-acetyltransferase [EC:2.3.1.9] (A)	[I]	Lipid transport and metabolism	Thiolase, N-terminal domain;; Thiolase, C-terminal domain	GG14778 {ECO:0000313|EMBL:EDV50141.1} OS=Drosophila erecta (Fruit fly) PE=3 SV=1	GG14778 [Drosophila erecta]
c52264.graph_c0	[C]	Energy production and conversion	Molecular Function: pyruvate dehydrogenase (acetyl-transferring) activity (GO:0004739);; Biological Process: glycolysis (GO:0006096);; Cellular Component: intracellular membrane-bounded organelle (GO:0043231);; Biological Process: oxidation-reduction process (GO:0055114);;	K00161|4.33409e-180|api:100167586|probable pyruvate dehydrogenase E1 component subunit alpha, mitochondrial; K00161 pyruvate dehydrogenase E1 component alpha subunit [EC:1.2.4.1] (A)	[C]	Energy production and conversion	Dehydrogenase E1 component	Pyruvate dehydrogenase E1 component subunit alpha {ECO:0000256|RuleBase:RU361139} OS=Zootermopsis nevadensis (Dampwood termite) PE=4 SV=1	putative pyruvate dehydrogenase E1 component subunit alpha, mitochondrial [Zootermopsis nevadensis]
c38978.graph_c0	[O]	Posttranslational modification, protein turnover, chaperones	Molecular Function: binding (GO:0005488);; Biological Process: cellular process (GO:0009987);;	K09530|3.20257e-10|ola:101167406|dnaJ homolog subfamily C member 10-like; K09530 DnaJ homolog subfamily C member 10 (A)	[O]	Posttranslational modification, protein turnover, chaperones	Domain of unknown function (DUF3395);; DnaJ domain	Putative uncharacterized protein {ECO:0000313|EMBL:EER15143.1} OS=Perkinsus marinus (strain ATCC 50983 / TXsc) PE=4 SV=1	conserved hypothetical protein [Perkinsus marinus ATCC 50983]
c10739.graph_c0	[M]	Cell wall/membrane/envelope biogenesis	Molecular Function: catalytic activity (GO:0003824);; Cellular Component: mitochondrion (GO:0005739);; Biological Process: translation (GO:0006412);; Molecular Function: organic cyclic compound binding (GO:0097159);; Molecular Function: heterocyclic compound binding (GO:1901363);;	--	[J]	Translation, ribosomal structure and biogenesis	Elongation factor Tu GTP binding domain;; GTP-binding protein LepA C-terminus;; Elongation factor G C-terminus;; Elongation factor Tu domain 2	Translation factor GUF1 homolog, mitochondrial {ECO:0000256|HAMAP-Rule:MF_03137} OS=Hammondia hammondi PE=3 SV=1	GTP-binding protein lepA, putative [Hammondia hammondi]
c49129.graph_c0	--	--	--	--	[O]	Posttranslational modification, protein turnover, chaperones	Kazal-type serine protease inhibitor domain;; Kazal-type serine protease inhibitor domain	Kazal-type serine proteinase inhibitor 4 {ECO:0000313|EMBL:ACL36283.1} OS=Fenneropenaeus chinensis (Fleshy prawn) PE=2 SV=1	Kazal-type serine proteinase inhibitor 4 [Fenneropenaeus chinensis]
c68214.graph_c0	--	--	--	--	--	--	RS4NT (NUC023) domain	Predicted protein {ECO:0000313|EMBL:EDO47101.1} OS=Nematostella vectensis (Starlet sea anemone) PE=4 SV=1	predicted protein [Nematostella vectensis]
c44806.graph_c0	--	--	--	K14944|5.68322e-06|aml:100477006|RNA-binding protein Nova-2-like; K14944 RNA-binding protein Nova (A)	[AR]	--	KH domain;; KH domain;; KH domain	NOVA-like protein {ECO:0000313|EMBL:ACY92602.1} OS=Saccoglossus kowalevskii (Acorn worm) PE=2 SV=1	NOVA-like protein [Saccoglossus kowalevskii]
c33403.graph_c0	--	--	--	--	--	--	Lectin C-type domain	C-type-lectin-like-3 protein {ECO:0000313|EMBL:CDK12450.1} (Fragment) OS=Pagurus bernhardus (Common hermit crab) PE=4 SV=1	C type lectin containing domain protein [Litopenaeus vannamei]
c50091.graph_c0	--	--	--	--	[D]	Cell cycle control, cell division, chromosome partitioning	RNA recognition motif 2	Putative uncharacterized protein {ECO:0000313|EMBL:EER18037.1} OS=Perkinsus marinus (strain ATCC 50983 / TXsc) PE=4 SV=1	conserved hypothetical protein [Perkinsus marinus ATCC 50983]
c50693.graph_c0	--	--	--	--	--	--	Protein phosphatase inhibitor 2 (IPP-2)	--	--
c52537.graph_c0	[K]	Transcription	--	K11086|1.12353e-07|spu:581143|small nuclear ribonucleoprotein-associated protein B'-like; K11086 small nuclear ribonucleoprotein B and B' (A)	[K]	Transcription	LSM domain	Small nuclear ribonucleoprotein-associated protein {ECO:0000256|PIRNR:PIRNR037187} OS=Polysphondylium pallidum (Cellular slime mold) PE=3 SV=1	putative small nuclear ribonucleoparticle-associated protein [Polysphondylium pallidum PN500]
c53550.graph_c0	[E]	Amino acid transport and metabolism	--	K07752|0|spu:593440|carboxypeptidase D-like; K07752 carboxypeptidase D [EC:3.4.17.22] (A)	[R]	General function prediction only	Zinc carboxypeptidase;; Carboxypeptidase regulatory-like domain;; Domain of unknown function (DUF4480);; PEGA domain;; Zinc carboxypeptidase;; Carboxypeptidase regulatory-like domain	Uncharacterized protein {ECO:0000313|EnsemblMetazoa:SMAR009219-PA} OS=Strigamia maritima (European centipede) PE=4 SV=1	Carboxypeptidase D [Zootermopsis nevadensis]
c48037.graph_c0	[R]	General function prediction only	--	K11462|0|phu:Phum_PHUM331420|Polycomb protein esc, putative; K11462 polycomb protein EED (A)	[K]	Transcription	WD domain, G-beta repeat;; Nucleoporin Nup120/160	Extra sex combs {ECO:0000313|EMBL:AGI50961.1} OS=Macrobrachium nipponense (Oriental river shrimp) PE=2 SV=1	extra sex combs [Macrobrachium nipponense]
c36707.graph_c0	--	--	--	--	--	--	--	Endonuclease-reverse transcriptase {ECO:0000313|EMBL:ADI61824.1} OS=Bombyx mori (Silk moth) PE=4 SV=1	PREDICTED: craniofacial development protein 2-like [Aplysia californica]
c38158.graph_c0	[K]	Transcription	Molecular Function: nucleic acid binding (GO:0003676);; Biological Process: proteolysis (GO:0006508);; Molecular Function: peptidase activity (GO:0008233);; Cellular Component: ribonucleoprotein complex (GO:0030529);;	K11088|5.24305e-26|phd:102340789|small nuclear ribonucleoprotein Sm D3-like; K11088 small nuclear ribonucleoprotein D3 (A)	[A]	RNA processing and modification	LSM domain	Small nuclear ribonucleoprotein (Snrnp),putative {ECO:0000313|EMBL:CAK51481.1} OS=Eimeria tenella (Coccidian parasite) PE=4 SV=1	small nuclear ribonucleoprotein (snrnp),putative [Eimeria tenella strain Houghton]
c19799.graph_c0	[QR]	--	--	K00599|6.29584e-45|dre:791999|mettl6, zgc:56175, zgc:76943; methyltransferase like 6 (EC:2.1.1.-); K00599 methyltransferase-like protein 6 [EC:2.1.1.-] (A)	[R]	General function prediction only	Methyltransferase domain;; Methyltransferase domain;; Methyltransferase domain;; Methyltransferase domain;; Methyltransferase domain;; Methyltransferase domain;; Methyltransferase small domain	Actin-binding protein ABP140, putative {ECO:0000313|EMBL:EER02627.1} OS=Perkinsus marinus (strain ATCC 50983 / TXsc) PE=4 SV=1	Actin-binding protein ABP140, putative [Perkinsus marinus ATCC 50983]
c48115.graph_c0	[S]	Function unknown	--	--	[S]	Function unknown	EVE domain	Putative uncharacterized protein {ECO:0000313|EMBL:EEQ97919.1} OS=Perkinsus marinus (strain ATCC 50983 / TXsc) PE=4 SV=1	conserved hypothetical protein [Perkinsus marinus ATCC 50983]
c42003.graph_c0	[S]	Function unknown	--	--	[R]	General function prediction only	Leucine rich repeat;; Leucine rich repeats (6 copies);; Leucine Rich repeats (2 copies);; Leucine Rich Repeat;; Leucine Rich repeat;; Leucine rich repeat	Connectin {ECO:0000313|EMBL:KDR21353.1} OS=Zootermopsis nevadensis (Dampwood termite) PE=4 SV=1	PREDICTED: connectin-like [Megachile rotundata]
c53917.graph_c0	[R]	General function prediction only	--	--	[O]	Posttranslational modification, protein turnover, chaperones	Ring finger domain;; FANCL C-terminal domain	Zinc finger, C3HC4 type domain-containing protein {ECO:0000313|EMBL:EEA08563.1} OS=Cryptosporidium muris (strain RN66) PE=4 SV=1	zinc finger, C3HC4 type domain-containing protein [Cryptosporidium muris RN66]
c32043.graph_c0	--	--	--	--	[R]	General function prediction only	RNA recognition motif. (a.k.a. RRM, RBD, or RNP domain);; RNA recognition motif (a.k.a. RRM, RBD, or RNP domain)	Glycine rich RNA binding protein {ECO:0000313|EMBL:CAB56042.1} OS=Ciona intestinalis (Transparent sea squirt) PE=2 SV=1	glycine rich RNA binding protein [Ciona intestinalis]
c11642.graph_c0	--	--	--	K02273|2.16061e-06|bmor:101741939|uncharacterized LOC101741939; K02273 cytochrome c oxidase subunit 8 (A)	--	--	--	Putative cytochrome c oxidase subunit viii {ECO:0000313|EMBL:JAB56352.1} OS=Corethrella appendiculata PE=2 SV=1	hypothetical protein TcasGA2_TC030048, partial [Tribolium castaneum]
c52951.graph_c0	--	--	Biological Process: Golgi organization (GO:0007030);;	K17662|5.57267e-59|aag:AaeL_AAEL011048|hypothetical protein; K17662 cytochrome b pre-mRNA-processing protein 3 (A)	[C]	Energy production and conversion	Ubiquinol-cytochrome C chaperone	AAEL011048-PA {ECO:0000313|EMBL:EAT36901.1} OS=Aedes aegypti (Yellowfever mosquito) PE=4 SV=1	hypothetical protein AaeL_AAEL011048 [Aedes aegypti]
c32762.graph_c0	--	--	Molecular Function: hydrolase activity (GO:0016787);;	--	[E]	Amino acid transport and metabolism	Trypsin;; ShK domain-like	Coagulation factor XI {ECO:0000313|EMBL:EGI59947.1} OS=Acromyrmex echinatior (Panamanian leafcutter ant) PE=3 SV=1	PREDICTED: trypsin-1-like [Acromyrmex echinatior]
c53694.graph_c0	--	--	Molecular Function: metalloendopeptidase activity (GO:0004222);; Cellular Component: cytoplasm (GO:0005737);; Biological Process: chromatin remodeling (GO:0006338);; Biological Process: proteolysis (GO:0006508);; Biological Process: mitotic spindle organization (GO:0007052);; Biological Process: mitotic chromosome condensation (GO:0007076);; Biological Process: mitotic centrosome separation (GO:0…	K13539|0|phu:Phum_PHUM516270|hypothetical protein; K13539 leishmanolysin-like peptidase [EC:3.4.24.-] (A)	[MV]	--	Leishmanolysin	Putative uncharacterized protein {ECO:0000313|EMBL:EEB18503.1} OS=Pediculus humanus subsp. corporis (Body louse) PE=4 SV=1	conserved hypothetical protein [Pediculus humanus corporis]
c50864.graph_c0	--	--	Molecular Function: hydrolase activity (GO:0016787);; Biological Process: primary metabolic process (GO:0044238);; Biological Process: organic substance metabolic process (GO:0071704);;	K16342|1.99846e-113|ssc:100520687|PLA2G4A; phospholipase A2, group IVA (cytosolic, calcium-dependent); K16342 cytosolic phospholipase A2 [EC:3.1.1.4] (A)	[I]	Lipid transport and metabolism	Lysophospholipase catalytic domain;; C2 domain	Cytosolic phospholipase A2 {ECO:0000313|EMBL:AFJ11391.1} OS=Penaeus monodon (Giant tiger prawn) PE=2 SV=1	cytosolic phospholipase A2 [Penaeus monodon]
c32042.graph_c0	--	--	--	--	--	--	--	Uncharacterized protein {ECO:0000313|EMBL:EPR60966.1} OS=Toxoplasma gondii GT1 PE=4 SV=1	hypothetical protein, conserved [Toxoplasma gondii ME49]
c52761.graph_c0	[M]	Cell wall/membrane/envelope biogenesis	Biological Process: carbohydrate metabolic process (GO:0005975);; Molecular Function: racemase and epimerase activity, acting on carbohydrates and derivatives (GO:0016857);;	K01784|1.15436e-149|aga:AgaP_AGAP012261|AGAP012261-PA; K01784 UDP-glucose 4-epimerase [EC:5.1.3.2] (A)	[M]	Cell wall/membrane/envelope biogenesis	NAD dependent epimerase/dehydratase family;; UDP-glucose 4-epimerase C-term subunit;; 3-beta hydroxysteroid dehydrogenase/isomerase family;; RmlD substrate binding domain;; Polysaccharide biosynthesis protein;; Male sterility protein;; NADH(P)-binding;; short chain dehydrogenase;; KR domain	Putative udp-glucose 4-epimerase/udp-sulfoquinovose synthase {ECO:0000313|EMBL:JAA93812.1} OS=Psorophora albipes PE=2 SV=1	AGAP012261-PA-like protein [Anopheles sinensis]
c50186.graph_c0	--	--	--	--	[R]	General function prediction only	Calcineurin-like phosphoesterase;; Calcineurin-like phosphoesterase superfamily domain	Metallophosphoesterase domain-containing protein 1 {ECO:0000313|EMBL:EKC43186.1} OS=Crassostrea gigas (Pacific oyster) PE=4 SV=1	Metallophosphoesterase domain-containing protein 1 [Crassostrea gigas]
c34736.graph_c0	--	--	--	K07759|9.66199e-15|tca:655744|poly(ADP-ribose) glycohydrolase; K07759 poly(ADP-ribose) glycohydrolase [EC:3.2.1.143] (A)	[T]	Signal transduction mechanisms	Poly (ADP-ribose) glycohydrolase (PARG)	Putative uncharacterized protein {ECO:0000313|EMBL:EGC37690.1} OS=Dictyostelium purpureum (Slime mold) PE=4 SV=1	hypothetical protein DICPUDRAFT_46365 [Dictyostelium purpureum]
c51040.graph_c0	--	--	--	K11491|8.78684e-91|mgp:100539887|NCAPD3; non-SMC condensin II complex, subunit D3; K11491 condensin-2 complex subunit D3 (A)	[S]	Function unknown	non-SMC mitotic condensation complex subunit 1	Putative uncharacterized protein {ECO:0000313|EMBL:EER00914.1} OS=Perkinsus marinus (strain ATCC 50983 / TXsc) PE=4 SV=1	hypothetical protein Pmar_PMAR002986 [Perkinsus marinus ATCC 50983]
c48239.graph_c0	[K]	Transcription	--	--	--	--	'Cold-shock' DNA-binding domain	--	--
c43607.graph_c1	--	--	--	K03323|2.45254e-53|lgi:LOTGIDRAFT_138509|hypothetical protein; K03323 solute carrier family 29 (equilibrative nucleoside transporter), member 4 (A)	[F]	Nucleotide transport and metabolism	Nucleoside transporter	Equilibrative nucleoside transporter {ECO:0000313|EMBL:EZA60522.1} OS=Cerapachys biroi (Ant) PE=4 SV=1	PREDICTED: equilibrative nucleoside transporter 4 [Microplitis demolitor]
c39616.graph_c0	[S]	Function unknown	--	--	[R]	General function prediction only	Leucine Rich repeats (2 copies);; Leucine rich repeat;; Leucine Rich Repeat;; Leucine rich repeat;; Leucine Rich repeat	Leucine-rich repeat-containing protein {ECO:0000313|EMBL:EZA53684.1} OS=Cerapachys biroi (Ant) PE=4 SV=1	Leucine-rich repeat-containing protein [Cerapachys biroi]
c66713.graph_c0	--	--	--	K15503|3.02983e-06|pbi:103060775|ANKRD44; ankyrin repeat domain 44; K15503 serine/threonine-protein phosphatase 6 regulatory ankyrin repeat subunit B (A)	[O]	Posttranslational modification, protein turnover, chaperones	Ankyrin repeats (3 copies);; Ankyrin repeats (many copies);; Ankyrin repeat;; Ankyrin repeats (many copies);; Ankyrin repeat	Putative uncharacterized protein {ECO:0000313|EMBL:EGD82340.1} OS=Salpingoeca rosetta (strain ATCC 50818 / BSB-021) PE=4 SV=1	hypothetical protein PTSG_03004 [Salpingoeca rosetta]
c44260.graph_c0	[C]	Energy production and conversion	Cellular Component: mitochondrial proton-transporting ATP synthase complex (GO:0005753);; Biological Process: vacuolar acidification (GO:0007035);; Biological Process: proton transport (GO:0015992);; Molecular Function: hydrolase activity (GO:0016787);; Biological Process: ion transmembrane transport (GO:0034220);;	K02151|9.18284e-31|nve:NEMVE_v1g226158|hypothetical protein; K02151 V-type H+-transporting ATPase subunit F (A)	[C]	Energy production and conversion	ATP synthase (F/14-kDa) subunit	Vacuolar ATP synthase subunit F,, putative {ECO:0000313|EMBL:EER19111.1} OS=Perkinsus marinus (strain ATCC 50983 / TXsc) PE=4 SV=1	vacuolar ATP synthase subunit F,, putative [Perkinsus marinus ATCC 50983]
c20155.graph_c0	--	--	--	--	[O]	Posttranslational modification, protein turnover, chaperones	Thrombospondin type 1 domain	Thrombospondin type 1 domain-containing protein, putative {ECO:0000313|EMBL:CDI76316.1} OS=Eimeria praecox PE=4 SV=1	PREDICTED: thrombospondin type-1 domain-containing protein 7A-like [Ciona intestinalis]
c70661.graph_c0	--	--	Molecular Function: voltage-gated potassium channel activity (GO:0005249);; Cellular Component: voltage-gated potassium channel complex (GO:0008076);; Biological Process: potassium ion transmembrane transport (GO:0071805);;	--	[P]	Inorganic ion transport and metabolism	--	Uncharacterized protein {ECO:0000313|EnsemblMetazoa:tetur29g00010.1} OS=Tetranychus urticae (Two-spotted spider mite) PE=4 SV=1	hypothetical protein LOTGIDRAFT_96288, partial [Lottia gigantea]
c35288.graph_c0	[R]	General function prediction only	--	--	[R]	General function prediction only	Zinc-finger double domain;; Zinc finger, C2H2 type;; C2H2-type zinc finger;; C2H2-type zinc finger;; Zinc-finger of C2H2 type;; GAGA factor;; Zinc-finger double-stranded RNA-binding;; Zinc-finger double domain;; Zinc finger, C2H2 type;; C2H2-type zinc finger;; C2H2-type zinc finger;; Zinc-finger of C2H2 type;; GAGA factor;; Zinc-finger double-stranded RNA-binding	Uncharacterized protein {ECO:0000313|EnsemblMetazoa:ACYPI000155-PA} OS=Acyrthosiphon pisum (Pea aphid) PE=4 SV=2	PREDICTED: zinc finger protein 271-like [Acyrthosiphon pisum]
c38253.graph_c0	--	--	--	--	[T]	Signal transduction mechanisms	PDZ domain (Also known as DHR or GLGF);; PDZ domain	Uncharacterized protein {ECO:0000313|EMBL:KDR18570.1} (Fragment) OS=Zootermopsis nevadensis (Dampwood termite) PE=4 SV=1	hypothetical protein L798_06550, partial [Zootermopsis nevadensis]
c87762.graph_c0	--	--	--	--	--	--	XK-related protein	--	--
c12436.graph_c0	--	--	--	--	[IR]	--	ABC-2 family transporter protein	Uncharacterized protein {ECO:0000313|EnsemblMetazoa:SMAR010061-PA} OS=Strigamia maritima (European centipede) PE=3 SV=1	PREDICTED: ABC transporter G family member 23-like [Metaseiulus occidentalis]
c55477.graph_c0	[J]	Translation, ribosomal structure and biogenesis	Cellular Component: ribonucleoprotein complex (GO:0030529);;	K02882|1.84567e-54|hmg:100215958|60S ribosomal protein L18a-like; K02882 large subunit ribosomal protein L18Ae (A)	[J]	Translation, ribosomal structure and biogenesis	Ribosomal L18ae/LX protein domain	60S ribosomal protein L18a {ECO:0000256|PIRNR:PIRNR002190} OS=Perkinsus marinus (strain ATCC 50983 / TXsc) PE=3 SV=1	60S ribosomal protein L18A-2, putative [Perkinsus marinus ATCC 50983]
c65396.graph_c0	--	--	--	--	--	--	Kinesin motor domain	--	--
c5263.graph_c0	--	--	--	--	[W]	Extracellular structures	Collagen triple helix repeat (20 copies)	--	--
c86131.graph_c0	--	--	--	K08216|1.07832e-13|ptg:102954314|SLC22A20; solute carrier family 22, member 20; K08216 MFS transporter, OCT family, solute carrier family 22 (organic anion transporter), member 20 (A)	[R]	General function prediction only	--	Organic cation transporter protein {ECO:0000313|EMBL:EKC28526.1} OS=Crassostrea gigas (Pacific oyster) PE=4 SV=1	--
c31864.graph_c0	--	--	--	--	[A]	RNA processing and modification	RNA polymerase II-binding domain.	Regulation of nuclear pre-mRNA domain-containing protein 2 {ECO:0000313|EMBL:KFM77930.1} (Fragment) OS=Stegodyphus mimosarum PE=4 SV=1	Regulation of nuclear pre-mRNA domain-containing protein 2, partial [Stegodyphus mimosarum]
c73459.graph_c0	[L]	Replication, recombination and repair	Molecular Function: damaged DNA binding (GO:0003684);; Molecular Function: ATP binding (GO:0005524);; Cellular Component: nucleus (GO:0005634);; Biological Process: DNA repair (GO:0006281);; Biological Process: reciprocal meiotic recombination (GO:0007131);; Molecular Function: DNA-dependent ATPase activity (GO:0008094);;	K04482|4.73587e-53|smm:Smp_124230|DNA repair protein RAD51; K04482 DNA repair protein RAD51 (A)	[L]	Replication, recombination and repair	Rad51;; AAA domain;; recA bacterial DNA recombination protein;; KaiC	SJCHGC08668 protein {ECO:0000313|EMBL:AAX28612.2} (Fragment) OS=Schistosoma japonicum (Blood fluke) PE=2 SV=2	SJCHGC08668 protein [Schistosoma japonicum]
c58361.graph_c0	[R]	General function prediction only	--	--	[R]	General function prediction only	Zinc-finger double domain;; Zinc finger, C2H2 type;; C2H2-type zinc finger	Histone H2A {ECO:0000256|RuleBase:RU003556} (Fragment) OS=Trichuris suis (pig whipworm) PE=4 SV=1	hypothetical protein M514_16518, partial [Trichuris suis]
c32806.graph_c0	--	--	--	--	[R]	General function prediction only	PPR repeat family;; PPR repeat;; Pentatricopeptide repeat domain;; PPR repeat;; Region in Clathrin and VPS;; Anaphase-promoting complex, cyclosome, subunit 3;; Smr domain	Uncharacterized protein {ECO:0000313|EMBL:CDW75338.1} OS=Stylonychia lemnae PE=4 SV=1	UNKNOWN [Stylonychia lemnae]
c63605.graph_c0	--	--	--	K08731|9.06493e-71|dre:246726|birc5b, bir5b; baculoviral IAP repeat containing 5b; K08731 baculoviral IAP repeat-containing protein 5 (A)	[DR]	--	Inhibitor of Apoptosis domain	Predicted protein {ECO:0000313|EMBL:EDO32646.1} OS=Nematostella vectensis (Starlet sea anemone) PE=4 SV=1	PREDICTED: baculoviral IAP repeat-containing protein 5-like [Saccoglossus kowalevskii]
c55029.graph_c0	[Z]	Cytoskeleton	Molecular Function: motor activity (GO:0003774);; Molecular Function: actin binding (GO:0003779);; Molecular Function: ATP binding (GO:0005524);; Cellular Component: myosin complex (GO:0016459);;	K17751|0|tca:659358|Mhc1; myosin heavy chain 1; K17751 myosin heavy chain 6/7 (A)	[Z]	Cytoskeleton	Myosin tail;; Myosin head (motor domain);; Myosin N-terminal SH3-like domain	Myosin heavy chain type 1 {ECO:0000313|EMBL:BAM65721.1} OS=Litopenaeus vannamei (Whiteleg shrimp) PE=2 SV=1	myosin heavy chain type 1 [Litopenaeus vannamei]
c43799.graph_c0	--	--	--	--	[U]	Intracellular trafficking, secretion, and vesicular transport	Soluble NSF attachment protein, SNAP	Putative uncharacterized protein {ECO:0000313|EMBL:EEZ99648.1} OS=Tribolium castaneum (Red flour beetle) PE=4 SV=1	PREDICTED: gamma-soluble NSF attachment protein [Tribolium castaneum]
c42322.graph_c0	--	--	--	--	[R]	General function prediction only	Uncharacterised protein family (UPF0172)	Neighbor of COX4 {ECO:0000313|EMBL:EUB60759.1} OS=Echinococcus granulosus (Hydatid tapeworm) PE=4 SV=1	Neighbor of COX4 [Echinococcus granulosus]
c43213.graph_c0	--	--	--	--	[A]	RNA processing and modification	--	Heterogeneous nuclear ribonucleoprotein U-like protein 1 {ECO:0000313|EMBL:AEY58107.1} OS=Apis cerana (Indian honeybee) PE=2 SV=1	PREDICTED: heterogeneous nuclear ribonucleoprotein U-like protein 1-like [Apis dorsata]
c45568.graph_c0	[U]	Intracellular trafficking, secretion, and vesicular transport	Biological Process: intracellular protein transport (GO:0006886);; Molecular Function: protein transporter activity (GO:0008565);; Biological Process: vesicle-mediated transport (GO:0016192);; Cellular Component: AP-3 adaptor complex (GO:0030123);;	K12399|1.26483e-116|ame:413881|GB20047; AP-3 complex subunit sigma-2-like; K12399 AP-3 complex subunit sigma (A)	[U]	Intracellular trafficking, secretion, and vesicular transport	Clathrin adaptor complex small chain	AP-3 complex subunit sigma-2 {ECO:0000313|EMBL:EGI63511.1} OS=Acromyrmex echinatior (Panamanian leafcutter ant) PE=4 SV=1	PREDICTED: AP-3 complex subunit sigma-2-like isoformX1 [Apis mellifera]
c85015.graph_c0	--	--	--	--	[R]	General function prediction only	Reverse transcriptase (RNA-dependent DNA polymerase)	Putative rna-directed dna polymerase from mobile element jockey {ECO:0000313|EMBL:JAC14361.1} (Fragment) OS=Triatoma infestans (Assassin bug) PE=2 SV=1	H25N7.03 [Trypanosoma brucei]
c36372.graph_c0	[S]	Function unknown	Molecular Function: catalytic activity (GO:0003824);; Biological Process: primary metabolic process (GO:0044238);; Biological Process: cellular macromolecule metabolic process (GO:0044260);;	--	[S]	Function unknown	Cupin superfamily protein;; Cupin-like domain;; Cupin domain	Histone lysine demethylase JmjC NO66 {ECO:0000313|EMBL:KEP61550.1} OS=Hammondia hammondi PE=4 SV=1	histone lysine demethylase JmjC NO66 [Hammondia hammondi]
c21969.graph_c0	--	--	--	K10840|2.1503e-14|nve:NEMVE_v1g106028|hypothetical protein; K10840 centrin-2 (A)	[ZD]	--	EF-hand domain;; EF hand;; EF-hand domain pair;; EF-hand domain pair;; EF hand	Uncharacterized protein {ECO:0000313|EMBL:ETO32090.1} OS=Reticulomyxa filosa PE=4 SV=1	hypothetical protein RFI_05024 [Reticulomyxa filosa]
c53395.graph_c0	[J]	Translation, ribosomal structure and biogenesis	Biological Process: tRNA dihydrouridine synthesis (GO:0002943);; Molecular Function: tRNA dihydrouridine synthase activity (GO:0017150);; Molecular Function: metal ion binding (GO:0046872);; Molecular Function: flavin adenine dinucleotide binding (GO:0050660);; Biological Process: oxidation-reduction process (GO:0055114);;	K05544|0|cmy:102935238|DUS3L; dihydrouridine synthase 3-like (S. cerevisiae); K05544 tRNA-dihydrouridine synthase 3 [EC:1.3.1.89] (A)	[R]	General function prediction only	Dihydrouridine synthase (Dus)	tRNA-dihydrouridine(47) synthase [NAD(P)(+)] {ECO:0000256|RuleBase:RU291113} OS=Zootermopsis nevadensis (Dampwood termite) PE=3 SV=1	tRNA-dihydrouridine synthase 3-like [Zootermopsis nevadensis]
c38697.graph_c0	--	--	--	--	--	--	Transposase IS4;; Transposase IS4	PiggyBac transposable element-derived protein 4 {ECO:0000313|EMBL:KFM73190.1} (Fragment) OS=Stegodyphus mimosarum PE=4 SV=1	PREDICTED: piggyBac transposable element-derived protein 4-like, partial [Solenopsis invicta]
c42405.graph_c0	--	--	--	--	[RT]	--	p25-alpha	Uncharacterized protein {ECO:0000313|EMBL:CDI84153.1} OS=Eimeria acervulina (Coccidian parasite) PE=4 SV=1	hypothetical protein, conserved [Eimeria acervulina]
c44941.graph_c0	[C]	Energy production and conversion	Molecular Function: hydrolase activity (GO:0016787);;	K02149|9.0845e-52|nve:NEMVE_v1g104847|hypothetical protein; K02149 V-type H+-transporting ATPase subunit D (A)	[C]	Energy production and conversion	ATP synthase subunit D	Vacuolar H-ATpase subunit D, putative {ECO:0000313|EMBL:EER11597.1} OS=Perkinsus marinus (strain ATCC 50983 / TXsc) PE=4 SV=1	vacuolar H-ATpase subunit D, putative [Perkinsus marinus ATCC 50983]
c26091.graph_c0	--	--	Molecular Function: calcium ion binding (GO:0005509);;	K17610|3.52444e-98|ame:408982|elm, GB13017; ethanol sensitive with low memory; K17610 calcineurin B homologous protein 1 (A)	[T]	Signal transduction mechanisms	EF-hand domain pair;; EF hand;; EF-hand domain;; EF-hand domain pair;; Secreted protein acidic and rich in cysteine Ca binding region	Putative calcium-binding protein p22 {ECO:0000313|EMBL:AGM32472.1} OS=Coptotermes formosanus (Formosan subterranean termite) PE=2 SV=1	putative calcium-binding protein p22 [Coptotermes formosanus]
c34530.graph_c0	--	--	--	--	--	--	Chitin binding Peritrophin-A domain	--	--
c55350.graph_c0	[R]	General function prediction only	Molecular Function: catechol O-methyltransferase activity (GO:0016206);; Biological Process: methylation (GO:0032259);;	--	[Q]	Secondary metabolites biosynthesis, transport and catabolism	O-methyltransferase;; Methyltransferase domain;; Methyltransferase domain;; Methyltransferase domain	O-methyltransferase {ECO:0000313|EMBL:AFC17961.1} OS=Litopenaeus vannamei (Whiteleg shrimp) PE=2 SV=1	O-methyltransferase [Litopenaeus vannamei]
c32590.graph_c0	--	--	Biological Process: cellular process (GO:0009987);; Molecular Function: transferase activity (GO:0016740);;	K12182|2.08276e-11|cmk:103175587|hgs; hepatocyte growth factor-regulated tyrosine kinase substrate; K12182 hepatocyte growth factor-regulated tyrosine kinase substrate (A)	[TU]	--	C2 domain;; FYVE zinc finger	Uncharacterized protein {ECO:0000313|EnsemblMetazoa:ACYPI003303-PA} OS=Acyrthosiphon pisum (Pea aphid) PE=4 SV=2	PREDICTED: zinc finger FYVE domain-containing protein 9 [Acyrthosiphon pisum]
c69709.graph_c0	[E]	Amino acid transport and metabolism	--	--	[E]	Amino acid transport and metabolism	Aminotransferase class-III	Aminotransferase class-III {ECO:0000313|EMBL:EGC34373.1} OS=Dictyostelium purpureum (Slime mold) PE=3 SV=1	aminotransferase class-III [Dictyostelium purpureum]
c44964.graph_c1	--	--	Molecular Function: transferase activity, transferring acyl groups (GO:0016746);;	--	[R]	General function prediction only	ENT domain	Uncharacterized protein {ECO:0000313|EMBL:JAB79475.1} (Fragment) OS=Ixodes ricinus (Common tick) PE=2 SV=1	protein EMSY, putative [Ixodes scapularis]
c32851.graph_c0	[R]	General function prediction only	Biological Process: reproduction (GO:0000003);; Molecular Function: binding (GO:0005488);; Biological Process: metabolic process (GO:0008152);; Biological Process: positive regulation of growth rate (GO:0040010);; Biological Process: positive regulation of locomotion (GO:0040017);;	K00387|2.15548e-140|tru:101071613|sulfite oxidase, mitochondrial-like; K00387 sulfite oxidase [EC:1.8.3.1] (A)	[C]	Energy production and conversion	Oxidoreductase molybdopterin binding domain;; Mo-co oxidoreductase dimerisation domain;; Cytochrome b5-like Heme/Steroid binding domain	Predicted protein {ECO:0000313|EMBL:EDO45092.1} OS=Nematostella vectensis (Starlet sea anemone) PE=4 SV=1	predicted protein [Nematostella vectensis]
c42748.graph_c0	[O]	Posttranslational modification, protein turnover, chaperones	Molecular Function: serine-type endopeptidase activity (GO:0004252);; Biological Process: proteolysis (GO:0006508);;	K01360|0|ame:408835|amon, GB15843; amontillado; K01360 proprotein convertase subtilisin/kexin type 2 [EC:3.4.21.94] (A)	[O]	Posttranslational modification, protein turnover, chaperones	Subtilase family;; Proprotein convertase P-domain	PC2-like protein {ECO:0000313|EMBL:AAK28328.1} (Fragment) OS=Orconectes limosus (Spinycheek crayfish) PE=2 SV=1	PC2-like protein [Orconectes limosus]
c47749.graph_c0	--	--	--	--	[T]	Signal transduction mechanisms	RhoGEF domain;; Variant SH3 domain;; Variant SH3 domain;; SH3 domain	Uncharacterized protein {ECO:0000313|EMBL:JAA58129.1} OS=Rhipicephalus pulchellus PE=2 SV=1	PREDICTED: spermatogenesis-associated protein 13-like [Bombus impatiens]
c43383.graph_c0	[J]	Translation, ribosomal structure and biogenesis	Cellular Component: cytoplasm (GO:0005737);; Biological Process: translational termination (GO:0006415);; Molecular Function: translation release factor activity, codon specific (GO:0016149);;	K03265|0|lgi:LOTGIDRAFT_216289|hypothetical protein; K03265 peptide chain release factor subunit 1 (A)	[J]	Translation, ribosomal structure and biogenesis	eRF1 domain 2;; eRF1 domain 3;; eRF1 domain 1	Eukaryotic peptide chain release factor, putative {ECO:0000313|EMBL:EEQ99152.1} OS=Perkinsus marinus (strain ATCC 50983 / TXsc) PE=4 SV=1	eukaryotic peptide chain release factor, putative [Perkinsus marinus ATCC 50983]
c70714.graph_c0	[R]	General function prediction only	--	K05678|3.62436e-18|mmu:19300|Abcd4, P69r, P70R, Pxmp1l; ATP-binding cassette, sub-family D (ALD), member 4; K05678 ATP-binding cassette, subfamily D (ALD), member 4 (A)	[IR]	--	ABC transporter transmembrane region 2	ATP-binding cassette sub-family D member 4 {ECO:0000313|EMBL:ADY42175.1} OS=Ascaris suum (Pig roundworm) PE=2 SV=1	PREDICTED: ATP-binding cassette sub-family D member 4-like [Saccoglossus kowalevskii]
c77862.graph_c0	--	--	Molecular Function: transferase activity, transferring phosphorus-containing groups (GO:0016772);;	K06640|1.47422e-16|lgi:LOTGIDRAFT_190706|hypothetical protein; K06640 serine/threonine-protein kinase ATR [EC:2.7.11.1] (A)	[TBLD]	--	UME (NUC010) domain	Uncharacterized protein {ECO:0000313|EMBL:ESO92356.1} OS=Lottia gigantea (Giant owl limpet) PE=4 SV=1	hypothetical protein LOTGIDRAFT_190706 [Lottia gigantea]
c63101.graph_c0	--	--	--	--	--	--	Transposase IS4	PiggyBac transposable element-derived protein 4 {ECO:0000313|EMBL:KFM77390.1} (Fragment) OS=Stegodyphus mimosarum PE=4 SV=1	PiggyBac transposable element-derived protein 4, partial [Stegodyphus mimosarum]
c17997.graph_c0	--	--	--	--	--	--	Zinc finger, C3HC4 type (RING finger)	--	--
c89253.graph_c0	[R]	General function prediction only	--	K05642|3.93335e-25|lgi:LOTGIDRAFT_81234|hypothetical protein; K05642 ATP-binding cassette, subfamily A (ABC1), member 2 (A)	[IR]	--	ABC transporter	Predicted protein {ECO:0000313|EMBL:EDQ91660.1} OS=Monosiga brevicollis (Choanoflagellate) PE=4 SV=1	hypothetical protein [Monosiga brevicollis MX1]
c36527.graph_c0	--	--	--	K03456|3.66807e-124|nve:NEMVE_v1g237453|hypothetical protein; K03456 serine/threonine-protein phosphatase 2A regulatory subunit A (A)	[T]	Signal transduction mechanisms	HEAT repeat;; HEAT repeats;; Adaptin N terminal region;; Vacuolar 14 Fab1-binding region;; non-SMC mitotic condensation complex subunit 1	Phosphoprotein phosphatase A {ECO:0000313|EMBL:EFC49375.1} OS=Naegleria gruberi (Amoeba) PE=4 SV=1	phosphoprotein phosphatase A [Naegleria gruberi]
c60766.graph_c0	[R]	General function prediction only	Molecular Function: binding (GO:0005488);;	--	[R]	General function prediction only	Zinc-finger double domain;; C2H2-type zinc-finger domain	Putative uncharacterized protein {ECO:0000313|EMBL:EEN45314.1} (Fragment) OS=Branchiostoma floridae (Florida lancelet) PE=4 SV=1	hypothetical protein BRAFLDRAFT_233326 [Branchiostoma floridae]
c45728.graph_c0	--	--	Biological Process: response to reactive oxygen species (GO:0000302);; Cellular Component: mitochondrial respiratory chain complex III (GO:0005750);; Biological Process: mitochondrial electron transport, ubiquinol to cytochrome c (GO:0006122);; Molecular Function: ubiquinol-cytochrome-c reductase activity (GO:0008121);; Biological Process: determination of adult lifespan (GO:0008340);; Biological…	K00417|7.58449e-22|aga:AgaP_AGAP012188|AGAP012188-PA; K00417 ubiquinol-cytochrome c reductase subunit 7 (A)	[C]	Energy production and conversion	Ubiquinol-cytochrome C reductase complex 14kD subunit	Cytochrome b-c1 complex subunit 7 {ECO:0000256|PIRNR:PIRNR000022} OS=Anopheles aquasalis (Malaria mosquito) PE=2 SV=1	AGAP012188-PA [Anopheles gambiae str. PEST]
c1854.graph_c0	[GEPR]	--	Cellular Component: integral component of membrane (GO:0016021);; Biological Process: transmembrane transport (GO:0055085);;	K12302|1.82946e-82|cqu:CpipJ_CPIJ000521|sodium-dependent phosphate transporter; K12302 MFS transporter, ACS family, solute carrier family 17 (sodium-dependent inorganic phosphate cotransporter), member 6/7/8 (A)	[G]	Carbohydrate transport and metabolism	Major Facilitator Superfamily	Putative uncharacterized protein {ECO:0000313|EMBL:EFX89750.1} OS=Daphnia pulex (Water flea) PE=4 SV=1	hypothetical protein DAPPUDRAFT_310221 [Daphnia pulex]
c36631.graph_c0	--	--	Molecular Function: ATP binding (GO:0005524);; Biological Process: protein folding (GO:0006457);; Biological Process: response to stress (GO:0006950);; Molecular Function: unfolded protein binding (GO:0051082);;	K09487|0|tca:660193|hsp90; endoplasmin; K09487 heat shock protein 90kDa beta (A)	[O]	Posttranslational modification, protein turnover, chaperones	Hsp90 protein;; Histidine kinase-, DNA gyrase B-, and HSP90-like ATPase;; Histidine kinase-, DNA gyrase B-, and HSP90-like ATPase	Heat shock protein 90 {ECO:0000313|EMBL:AGC54636.1} OS=Scylla paramamosain (Mud crab) PE=2 SV=1	heat shock protein 90 [Scylla paramamosain]
c54711.graph_c0	[T]	Signal transduction mechanisms	--	--	[TR]	--	Calcineurin-like phosphoesterase	Serine/threonine-protein phosphatase {ECO:0000256|RuleBase:RU004273} OS=Crassostrea gigas (Pacific oyster) PE=3 SV=1	Serine/threonine-protein phosphatase BSU1 [Crassostrea gigas]
c60931.graph_c0	--	--	--	--	--	--	Alcohol dehydrogenase transcription factor Myb/SANT-like	Uncharacterized protein {ECO:0000313|EMBL:KFM58786.1} (Fragment) OS=Stegodyphus mimosarum PE=4 SV=1	hypothetical protein X975_16198, partial [Stegodyphus mimosarum]
c41207.graph_c0	--	--	--	--	--	--	C2 domain	--	--
c39135.graph_c0	--	--	Molecular Function: receptor binding (GO:0005102);; Cellular Component: proteinaceous extracellular matrix (GO:0005578);; Biological Process: multicellular organismal development (GO:0007275);; Biological Process: Wnt signaling pathway (GO:0016055);;	K01558|4.68984e-110|api:100159117|protein Wnt-16-like; K01558 wingless-type MMTV integration site family, member 16 (A)	[T]	Signal transduction mechanisms	wnt family	Protein Wnt {ECO:0000256|RuleBase:RU003500} OS=Daphnia pulex (Water flea) PE=3 SV=1	putative secreted signaling factor WNT16 [Daphnia pulex]
c47782.graph_c0	--	--	--	--	--	--	--	Uncharacterized protein {ECO:0000313|EMBL:KFG57475.1} OS=Toxoplasma gondii RUB PE=4 SV=1	hypothetical protein TGRUB_295380B [Toxoplasma gondii RUB]
c28797.graph_c0	--	--	--	K08239|7.00964e-24|hro:HELRODRAFT_85704|hypothetical protein; K08239 UDP-N-acetylglucosamine-lysosomal-enzyme [EC:2.7.8.17] (A)	--	--	--	Uncharacterized protein {ECO:0000313|EMBL:ESN97148.1, ECO:0000313|EnsemblMetazoa:HelroP85704} OS=Helobdella robusta (Californian leech) PE=4 SV=1	hypothetical protein HELRODRAFT_85704 [Helobdella robusta]
c29943.graph_c0	--	--	--	K02183|5.85549e-14|lgi:LOTGIDRAFT_190032|hypothetical protein; K02183 calmodulin (A)	[T]	Signal transduction mechanisms	EF-hand domain pair;; EF hand;; EF-hand domain	Uncharacterized protein {ECO:0000313|EMBL:ELT91434.1, ECO:0000313|EnsemblMetazoa:CapteP146942} OS=Capitella teleta (Polychaete worm) PE=4 SV=1	hypothetical protein SAMD00019534_004600 [Acytostelium subglobosum LB1]
c44830.graph_c0	[T]	Signal transduction mechanisms	--	--	[S]	Function unknown	WD domain, G-beta repeat	Uncharacterized protein {ECO:0000313|EnsemblMetazoa:SMAR000801-PA} OS=Strigamia maritima (European centipede) PE=4 SV=1	WD repeat-containing protein 91, partial [Stegodyphus mimosarum]
c31447.graph_c0	--	--	--	--	[R]	General function prediction only	Yippee zinc-binding/DNA-binding /Mis18, centromere assembly	Protein yippee-like {ECO:0000256|RuleBase:RU110713} OS=Acanthamoeba castellanii str. Neff PE=3 SV=1	Yippee putative zincbinding protein [Acanthamoeba castellanii str. Neff]
c49992.graph_c0	--	--	--	--	--	--	CAF1 family ribonuclease	Putative uncharacterized protein {ECO:0000313|EMBL:CAI76307.1} OS=Theileria annulata PE=4 SV=1	hypothetical protein [Theileria annulata strain Ankara]
c32254.graph_c0	--	--	--	--	--	--	Myeloma-overexpressed-like	Uncharacterized protein {ECO:0000313|EMBL:AGM32136.1} OS=Coptotermes formosanus (Formosan subterranean termite) PE=2 SV=1	hypothetical protein [Coptotermes formosanus]
c12477.graph_c0	--	--	Molecular Function: transmembrane signaling receptor activity (GO:0004888);; Biological Process: cell adhesion (GO:0007155);; Biological Process: G-protein coupled receptor signaling pathway (GO:0007186);; Cellular Component: membrane (GO:0016020);; Molecular Function: oxidoreductase activity (GO:0016491);;	K04600|7.08864e-131|tca:656624|protocadherin-like wing polarity protein stan; K04600 cadherin EGF LAG seven-pass G-type receptor 1 (A)	[T]	Signal transduction mechanisms	Cadherin domain;; Cadherin-like	Starry night {ECO:0000313|EMBL:EFA10758.1} OS=Tribolium castaneum (Red flour beetle) PE=4 SV=1	starry night [Tribolium castaneum]
c52541.graph_c0	[IQR]	--	Biological Process: metabolic process (GO:0008152);; Molecular Function: oxidoreductase activity (GO:0016491);;	--	[R]	General function prediction only	Enoyl-(Acyl carrier protein) reductase;; short chain dehydrogenase	Uncharacterized protein {ECO:0000313|EMBL:JAB75318.1} OS=Ixodes ricinus (Common tick) PE=2 SV=1	3-oxoacyl-[acyl-carrier-protein] reductase [Zootermopsis nevadensis]
c54946.graph_c0	--	--	--	--	--	--	Golgi-localised syntaxin-1-binding clamp	Uncharacterized protein {ECO:0000313|EMBL:KFB49121.1} OS=Anopheles sinensis PE=4 SV=1	hypothetical protein ZHAS_00017274 [Anopheles sinensis]
c87796.graph_c0	--	--	--	--	--	--	RNA dependent RNA polymerase	Replicase polyprotein {ECO:0000313|EMBL:JAB89942.1} (Fragment) OS=Ceratitis capitata (Mediterranean fruit fly) PE=2 SV=1	--
c90118.graph_c0	--	--	Molecular Function: transferase activity (GO:0016740);;	--	[GC]	--	UDP-glucoronosyl and UDP-glucosyl transferase	UDP-glycosyltransferase 209A2 {ECO:0000313|EMBL:AHX56928.1} OS=Daphnia pulex (Water flea) PE=2 SV=1	hypothetical protein DAPPUDRAFT_99426 [Daphnia pulex]
c51805.graph_c0	--	--	Molecular Function: zinc ion binding (GO:0008270);;	--	[A]	RNA processing and modification	SPRY domain	Putative scaffold/matrix specific factor hnrnp-u/saf-a {ECO:0000313|EMBL:JAA60060.1} OS=Rhipicephalus pulchellus PE=2 SV=1	PREDICTED: RING finger and SPRY domain-containing protein 1-like [Megachile rotundata]
c72704.graph_c0	--	--	--	--	[D]	Cell cycle control, cell division, chromosome partitioning	RNA recognition motif 2	Heterogeneous nuclear ribonucleoprotein, putative {ECO:0000313|EMBL:EER12764.1} OS=Perkinsus marinus (strain ATCC 50983 / TXsc) PE=4 SV=1	heterogeneous nuclear ribonucleoprotein, putative [Perkinsus marinus ATCC 50983]
c85605.graph_c0	--	--	Molecular Function: bombesin receptor activity (GO:0004946);; Molecular Function: neuropeptide Y receptor activity (GO:0004983);; Cellular Component: integral component of membrane (GO:0016021);; Biological Process: bombesin receptor signaling pathway (GO:0031989);;	--	[T]	Signal transduction mechanisms	7 transmembrane receptor (rhodopsin family)	Neuropeptide GPCR A15 {ECO:0000313|EMBL:BAO01065.1} OS=Nilaparvata lugens (Brown planthopper) PE=2 SV=1	PREDICTED: LOW QUALITY PROTEIN: neuromedin-B receptor-like [Megachile rotundata]
c34784.graph_c0	--	--	--	--	--	--	Protein of unknown function (DUF1336)	Putative uncharacterized protein {ECO:0000313|EMBL:EGD77718.1} OS=Salpingoeca rosetta (strain ATCC 50818 / BSB-021) PE=4 SV=1	hypothetical protein PTSG_08809 [Salpingoeca rosetta]
c42556.graph_c0	[J]	Translation, ribosomal structure and biogenesis	Biological Process: RNA methylation (GO:0001510);; Molecular Function: methyltransferase activity (GO:0008168);; Biological Process: cell division (GO:0051301);;	K14864|1.08006e-161|pbi:103049487|putative tRNA (cytidine(32)/guanosine(34)-2'-O)-methyltransferase-like; K14864 tRNA (cytidine32/guanosine34-2'-O)-methyltransferase [EC:2.1.1.205] (A)	[DR]	--	FtsJ-like methyltransferase	Putative tRNA (cytidine(32)/guanosine(34)-2&apos;-O)-methyltransferase {ECO:0000256|HAMAP-Rule:MF_03162} OS=Crassostrea gigas (Pacific oyster) PE=3 SV=1	Putative ribosomal RNA methyltransferase 1 [Crassostrea gigas]
c12943.graph_c0	--	--	--	K12199|1.52043e-22|pbi:103067593|VTA1; vesicle (multivesicular body) trafficking 1; K12199 vacuolar protein sorting-associated protein VTA1 (A)	[S]	Function unknown	Vta1 like	Protein C6orf55, putative {ECO:0000313|EMBL:EER19974.1} OS=Perkinsus marinus (strain ATCC 50983 / TXsc) PE=4 SV=1	Protein C6orf55, putative [Perkinsus marinus ATCC 50983]
c41387.graph_c0	--	--	--	--	--	--	Immunoglobulin I-set domain;; Immunoglobulin domain;; CD80-like C2-set immunoglobulin domain	Putative uncharacterized protein {ECO:0000313|EMBL:EFA04162.1} OS=Tribolium castaneum (Red flour beetle) PE=4 SV=1	hypothetical protein TcasGA2_TC014408 [Tribolium castaneum]
c70318.graph_c0	--	--	--	--	[G]	Carbohydrate transport and metabolism	Calcineurin-like phosphoesterase	Purple acid phosphatase {ECO:0000256|RuleBase:RU361203} OS=Monosiga brevicollis (Choanoflagellate) PE=3 SV=1	hypothetical protein [Monosiga brevicollis MX1]
c34564.graph_c0	[R]	General function prediction only	--	K08266|1.75331e-53|ame:409725|GB19722; target of rapamycin complex subunit lst8-like; K08266 G protein beta subunit-like (A)	[R]	General function prediction only	WD domain, G-beta repeat	WD40 repeat-containing protein {ECO:0000313|EMBL:EGG14286.1} OS=Dictyostelium fasciculatum (strain SH3) PE=4 SV=1	WD40 repeat-containing protein [Dictyostelium fasciculatum]
c48444.graph_c0	[O]	Posttranslational modification, protein turnover, chaperones	Cellular Component: membrane (GO:0016020);; Biological Process: regulation of cell proliferation (GO:0042127);;	K17080|1.2707e-98|hro:HELRODRAFT_184972|hypothetical protein; K17080 prohibitin 1 (A)	[O]	Posttranslational modification, protein turnover, chaperones	SPFH domain / Band 7 family	Prohibitin, putative {ECO:0000313|EMBL:EER13964.1} OS=Perkinsus marinus (strain ATCC 50983 / TXsc) PE=4 SV=1	prohibitin, putative [Perkinsus marinus ATCC 50983]
c45263.graph_c0	[O]	Posttranslational modification, protein turnover, chaperones	--	K10587|9.50346e-77|nve:NEMVE_v1g243312|hypothetical protein; K10587 ubiquitin-protein ligase E3 A [EC:6.3.2.19] (A)	[O]	Posttranslational modification, protein turnover, chaperones	HECT-domain (ubiquitin-transferase)	Hect e3 ubiquitin ligase, putative {ECO:0000313|EMBL:EER13167.1} OS=Perkinsus marinus (strain ATCC 50983 / TXsc) PE=4 SV=1	hect e3 ubiquitin ligase, putative [Perkinsus marinus ATCC 50983]
c33065.graph_c0	[R]	General function prediction only	Molecular Function: binding (GO:0005488);;	--	[R]	General function prediction only	Zinc-finger double domain;; Zinc finger, C2H2 type;; C2H2-type zinc finger;; Zinc-finger double-stranded RNA-binding;; C2H2-type zinc finger	Uncharacterized protein {ECO:0000313|EMBL:ESO98647.1} OS=Lottia gigantea (Giant owl limpet) PE=4 SV=1	hypothetical protein LOTGIDRAFT_180523 [Lottia gigantea]
c50803.graph_c0	--	--	--	K11656|7.52686e-23|nvi:100118128|chromatin accessibility complex protein 1; K11656 chromatin accessibility complex protein 1 (A)	[K]	Transcription	Histone-like transcription factor (CBF/NF-Y) and archaeal histone	Chromatin accessibility complex protein 1 {ECO:0000313|EMBL:EFN88158.1} OS=Harpegnathos saltator (Jerdon&apos;s jumping ant) PE=4 SV=1	PREDICTED: chromatin accessibility complex protein 1-like [Solenopsis invicta]
c28173.graph_c0	[R]	General function prediction only	Molecular Function: hydrolase activity (GO:0016787);;	K07127|5.91954e-39|spu:589020|uncharacterized LOC589020; K07127 5-hydroxyisourate hydrolase [EC:3.5.2.17] (A)	[I]	Lipid transport and metabolism	HIUase/Transthyretin family	5-hydroxyisourate hydrolase {ECO:0000256|RuleBase:RU004307} OS=Strongylocentrotus purpuratus (Purple sea urchin) PE=3 SV=1	PREDICTED: uncharacterized protein LOC589020 [Strongylocentrotus purpuratus]
c25629.graph_c0	--	--	--	--	--	--	--	Uncharacterized protein {ECO:0000313|EnsemblMetazoa:SPU_008070-tr} OS=Strongylocentrotus purpuratus (Purple sea urchin) PE=4 SV=1	PREDICTED: protein inturned-like [Saccoglossus kowalevskii]
c90410.graph_c0	--	--	--	--	--	--	--	GL12430 {ECO:0000313|EMBL:EDW38132.1} OS=Drosophila persimilis (Fruit fly) PE=4 SV=1	GL12430 [Drosophila persimilis]
c50443.graph_c0	--	--	Molecular Function: structural constituent of ribosome (GO:0003735);; Cellular Component: mitochondrial large ribosomal subunit (GO:0005762);; Biological Process: translation (GO:0006412);;	K02890|5.74201e-50|cqu:CpipJ_CPIJ017562|39S ribosomal protein L22, mitochondrial; K02890 large subunit ribosomal protein L22 (A)	[J]	Translation, ribosomal structure and biogenesis	Ribosomal protein L22p/L17e	Uncharacterized protein {ECO:0000313|EMBL:ENN80657.1} (Fragment) OS=Dendroctonus ponderosae (Mountain pine beetle) PE=3 SV=1	hypothetical protein YQE_02923, partial [Dendroctonus ponderosae]
c51373.graph_c0	--	--	Biological Process: cellular process (GO:0009987);;	K08729|4.06239e-76|spu:590626|phosphatidylserine synthase 1-like; K08729 phosphatidylserine synthase 1 [EC:2.7.8.-] (A)	[I]	Lipid transport and metabolism	Phosphatidyl serine synthase	Uncharacterized protein {ECO:0000313|EMBL:ELU01944.1, ECO:0000313|EnsemblMetazoa:CapteP122558} OS=Capitella teleta (Polychaete worm) PE=4 SV=1	hypothetical protein CAPTEDRAFT_122558 [Capitella teleta]
c23369.graph_c0	--	--	--	--	--	--	Defensin-like peptide family	--	--
c16319.graph_c0	--	--	Biological Process: apoptotic process (GO:0006915);; Biological Process: sensory organ development (GO:0007423);; Biological Process: metabolic process (GO:0008152);; Molecular Function: peptidase activity (GO:0008233);; Biological Process: anatomical structure morphogenesis (GO:0009653);; Biological Process: regulation of programmed cell death (GO:0043067);; Biological Process: cell development …	K04489|9.63043e-12|dvi:Dvir_GJ13253|GJ13253 gene product from transcript GJ13253-RA; K04489 caspase invertebrate, apoptosis-related cysteine protease [EC:3.4.22.-] (A)	[D]	Cell cycle control, cell division, chromosome partitioning	Caspase domain	Caspase {ECO:0000313|EMBL:ADM45311.1} OS=Eriocheir sinensis (Chinese mitten crab) PE=2 SV=1	caspase [Eriocheir sinensis]
c51064.graph_c0	--	--	Molecular Function: metal ion binding (GO:0046872);; Molecular Function: organic cyclic compound binding (GO:0097159);; Molecular Function: heterocyclic compound binding (GO:1901363);;	K12896|2.6113e-31|phu:Phum_PHUM534180|RNA-binding protein, putative; K12896 splicing factor, arginine/serine-rich 7 (A)	[A]	RNA processing and modification	RNA recognition motif. (a.k.a. RRM, RBD, or RNP domain);; RNA recognition motif. (a.k.a. RRM, RBD, or RNP domain);; RNA recognition motif (a.k.a. RRM, RBD, or RNP domain);; Zinc knuckle	Splicing factor, arginine/serine-rich 7 {ECO:0000313|EMBL:ACO12997.1} OS=Lepeophtheirus salmonis (Salmon louse) PE=2 SV=1	Splicing factor, arginine/serine-rich 7 [Lepeophtheirus salmonis]
c26106.graph_c0	--	--	--	K17907|6.96048e-28|lgi:LOTGIDRAFT_137839|hypothetical protein; K17907 autophagy-related protein 9 (A)	[R]	General function prediction only	Autophagy protein Apg9	Autophagy protein apg9 protein {ECO:0000313|EMBL:KFG39927.1} OS=Toxoplasma gondii p89 PE=4 SV=1	autophagy protein apg9 protein [Toxoplasma gondii p89]
c17178.graph_c0	--	--	--	K16457|1.0756e-13|xma:102224165|centrosomal protein of 76 kDa-like; K16457 centrosomal protein CEP76 (A)	--	--	C2 domain	Sma protein {ECO:0000313|EMBL:KEP65749.1} OS=Hammondia hammondi PE=4 SV=1	Sma protein [Hammondia hammondi]
c60360.graph_c0	--	--	--	--	--	--	EF hand;; EF-hand domain;; EF-hand domain pair;; EF hand	--	--
c30487.graph_c0	--	--	--	--	--	--	MepB protein	--	--
c84757.graph_c0	--	--	Biological Process: single-organism process (GO:0044699);;	--	[PT]	--	Calx-beta domain	Extracellular matrix protein FRAS1 {ECO:0000313|EMBL:EKC28428.1} OS=Crassostrea gigas (Pacific oyster) PE=4 SV=1	Extracellular matrix protein FRAS1 [Crassostrea gigas]
c51790.graph_c0	[TDK]	--	--	K03115|3.22685e-10|myb:102243592|CSNK2B; casein kinase 2, beta polypeptide; K03115 casein kinase II subunit beta (A)	[TDK]	--	Casein kinase II regulatory subunit;; Casein kinase II regulatory subunit	Casein kinase II domain containing protein {ECO:0000313|EMBL:CDJ96326.1} OS=Haemonchus contortus (Barber pole worm) PE=4 SV=1	Casein kinase II domain containing protein [Haemonchus contortus]
c43922.graph_c0	[R]	General function prediction only	Biological Process: propionate catabolic process (GO:0019543);; Molecular Function: 2-methylcitrate dehydratase activity (GO:0047547);;	--	--	--	MmgE/PrpD family	MmgE/PrpD family protein {ECO:0000313|EMBL:KEP65255.1} OS=Hammondia hammondi PE=4 SV=1	MmgE/PrpD family protein [Hammondia hammondi]
c82571.graph_c0	--	--	--	--	--	--	Calcium-activated chloride channel	Putative uncharacterized protein {ECO:0000313|EMBL:EFA08980.1} OS=Tribolium castaneum (Red flour beetle) PE=4 SV=1	hypothetical protein TcasGA2_TC006687 [Tribolium castaneum]
c48992.graph_c0	[R]	General function prediction only	--	--	[R]	General function prediction only	Ankyrin repeat;; Ankyrin repeats (3 copies);; Ankyrin repeats (many copies);; Ankyrin repeats (many copies);; Ankyrin repeat	Ankyrin repeat protein, putative {ECO:0000313|EMBL:EAY15616.1} OS=Trichomonas vaginalis PE=4 SV=1	ankyrin repeat protein [Trichomonas vaginalis G3]
c46297.graph_c0	--	--	--	--	--	--	7 transmembrane receptor (Secretin family)	Putative uncharacterized protein {ECO:0000313|EMBL:EFX89686.1} OS=Daphnia pulex (Water flea) PE=4 SV=1	hypothetical protein DAPPUDRAFT_310325 [Daphnia pulex]
c32516.graph_c0	[O]	Posttranslational modification, protein turnover, chaperones	--	--	[O]	Posttranslational modification, protein turnover, chaperones	Pyroglutamyl peptidase	Pyrrolidone-carboxylate peptidase, putative {ECO:0000313|EMBL:EEQ99157.1} OS=Perkinsus marinus (strain ATCC 50983 / TXsc) PE=4 SV=1	Pyrrolidone-carboxylate peptidase, putative [Perkinsus marinus ATCC 50983]
c46890.graph_c0	--	--	--	K05724|8.24546e-147|api:100169219|FYVE, RhoGEF and PH domain-containing protein 6-like; K05724 FYVE, RhoGEF and PH domain containing 5/6 (A)	[R]	General function prediction only	RhoGEF domain;; PH domain;; FYVE zinc finger	Putative uncharacterized protein {ECO:0000313|EMBL:EFX67223.1} OS=Daphnia pulex (Water flea) PE=4 SV=1	hypothetical protein DAPPUDRAFT_331275 [Daphnia pulex]
c43542.graph_c0	[R]	General function prediction only	Biological Process: single-organism process (GO:0044699);;	K07152|2.98412e-55|xtr:100494754|protein SCO1 homolog, mitochondrial-like; K07152 protein SCO1/2 (A)	[C]	Energy production and conversion	SCO1/SenC;; AhpC/TSA family	SCO1/SenC protein {ECO:0000313|EMBL:KFH13525.1} OS=Toxoplasma gondii MAS PE=4 SV=1	SCO1/SenC protein [Toxoplasma gondii MAS]
c13319.graph_c0	--	--	--	--	--	--	--	Putative uncharacterized protein {ECO:0000313|EMBL:EER11957.1} OS=Perkinsus marinus (strain ATCC 50983 / TXsc) PE=4 SV=1	hypothetical protein Pmar_PMAR019059 [Perkinsus marinus ATCC 50983]
c40561.graph_c0	--	--	--	--	[S]	Function unknown	ELMO/CED-12 family	Engulfment and cell motility protein {ECO:0000313|EMBL:BAN20877.1} OS=Riptortus pedestris PE=2 SV=1	engulfment and cell motility protein [Riptortus pedestris]
c93706.graph_c0	--	--	--	K10609|9.61142e-11|hmg:100199190|cullin-4B-like; K10609 cullin 4 (A)	--	--	--	Transposable element Tcb1 transposase {ECO:0000313|EMBL:EFN82678.1} (Fragment) OS=Harpegnathos saltator (Jerdon&apos;s jumping ant) PE=4 SV=1	PREDICTED: cullin-4B-like [Hydra vulgaris]
c38173.graph_c0	--	--	--	--	--	--	Eukaryotic-type carbonic anhydrase	--	--
c19062.graph_c0	[I]	Lipid transport and metabolism	Molecular Function: acyl-CoA dehydrogenase activity (GO:0003995);; Biological Process: metabolic process (GO:0008152);;	K00252|9.58794e-172|xla:446458|gcdh; glutaryl-CoA dehydrogenase (EC:1.3.8.6); K00252 glutaryl-CoA dehydrogenase [EC:1.3.8.6] (A)	[E]	Amino acid transport and metabolism	Acyl-CoA dehydrogenase, C-terminal domain;; Acyl-CoA dehydrogenase, N-terminal domain;; Acyl-CoA dehydrogenase, middle domain;; Acyl-CoA dehydrogenase, C-terminal domain	Glutaryl-CoA dehydrogenase, putative {ECO:0000313|EMBL:EER15191.1} OS=Perkinsus marinus (strain ATCC 50983 / TXsc) PE=3 SV=1	Glutaryl-CoA dehydrogenase, putative [Perkinsus marinus ATCC 50983]
c51438.graph_c0	[K]	Transcription	Biological Process: nucleobase-containing compound metabolic process (GO:0006139);; Biological Process: gene expression (GO:0010467);; Biological Process: cellular macromolecule biosynthetic process (GO:0034645);;	K11292|0|phu:Phum_PHUM116720|transcription elongation factor SPT6, putative; K11292 transcription elongation factor SPT6 (A)	[A]	RNA processing and modification	SH2 domain;; Helix-hairpin-helix motif;; Death-like domain of SPT6;; Holliday-junction resolvase-like of SPT6;; SH2 domain;; S1 RNA binding domain	Transcription elongation factor SPT6, putative {ECO:0000313|EMBL:EEB11438.1} OS=Pediculus humanus subsp. corporis (Body louse) PE=4 SV=1	PREDICTED: transcription elongation factor SPT6-like [Megachile rotundata]
c52144.graph_c0	--	--	Molecular Function: DNA binding (GO:0003677);;	--	[BL]	--	RNA polymerase II transcription mediator complex subunit 9;; Barrier to autointegration factor;; Cytochrome C oxidase copper chaperone (COX17)	Putative uncharacterized protein {ECO:0000313|EMBL:EEB20336.1} OS=Pediculus humanus subsp. corporis (Body louse) PE=4 SV=1	conserved hypothetical protein [Pediculus humanus corporis]
c61693.graph_c0	--	--	--	--	--	--	--	Putative uncharacterized protein {ECO:0000313|EMBL:EEB14587.1} OS=Pediculus humanus subsp. corporis (Body louse) PE=4 SV=1	conserved hypothetical protein [Pediculus humanus corporis]
c30535.graph_c1	[R]	General function prediction only	Molecular Function: signal transducer activity (GO:0004871);; Molecular Function: GTP binding (GO:0005525);; Cellular Component: intracellular (GO:0005622);; Biological Process: small GTPase mediated signal transduction (GO:0007264);;	K07977|1.11377e-22|api:100144907|ADP ribosylation factor 2; K07977 Arf/Sar family, other (A)	[U]	Intracellular trafficking, secretion, and vesicular transport	ADP-ribosylation factor family	ADP ribosylation factor 4 {ECO:0000313|EMBL:AIU47295.1} OS=Penaeus monodon (Giant tiger prawn) PE=2 SV=1	ADP ribosylation factor 4 [Penaeus monodon]
c26688.graph_c0	[O]	Posttranslational modification, protein turnover, chaperones	Cellular Component: proteasome complex (GO:0000502);; Molecular Function: endopeptidase activity (GO:0004175);; Biological Process: proteolysis (GO:0006508);;	K02736|1.26397e-83|xtr:496603|psmb4; proteasome (prosome macropain) subunit beta type 4 (EC:3.4.25.1); K02736 20S proteasome subunit beta 7 [EC:3.4.25.1] (A)	[O]	Posttranslational modification, protein turnover, chaperones	Proteasome subunit	Proteasome subunit beta type {ECO:0000256|RuleBase:RU004203} OS=Daphnia pulex (Water flea) PE=3 SV=1	hypothetical protein DAPPUDRAFT_99667 [Daphnia pulex]
c65092.graph_c0	--	--	--	--	--	--	Paraquat-inducible protein A	--	--
c76839.graph_c0	--	--	--	--	--	--	--	Uncharacterized protein {ECO:0000313|EMBL:ELU01892.1, ECO:0000313|EnsemblMetazoa:CapteP220760} OS=Capitella teleta (Polychaete worm) PE=4 SV=1	hypothetical protein CAPTEDRAFT_220760 [Capitella teleta]
c63918.graph_c0	[S]	Function unknown	Cellular Component: integral component of plasma membrane (GO:0005887);; Biological Process: negative regulation of epidermal growth factor receptor signaling pathway (GO:0042059);;	--	[R]	General function prediction only	Leucine rich repeat;; Leucine Rich repeats (2 copies);; Leucine Rich Repeat;; Leucine rich repeats (6 copies);; Leucine rich repeat;; Leucine Rich repeat	Putative uncharacterized protein {ECO:0000313|EMBL:EFX60955.1} (Fragment) OS=Daphnia pulex (Water flea) PE=4 SV=1	hypothetical protein DAPPUDRAFT_16242 [Daphnia pulex]
c27456.graph_c0	[L]	Replication, recombination and repair	--	K10860|1.66748e-34|spu:592282|alpha-ketoglutarate-dependent dioxygenase alkB homolog 3-like; K10860 alpha-ketoglutarate-dependent dioxygenase alkB homolog 3 [EC:1.14.11.-] (A)	--	--	2OG-Fe(II) oxygenase superfamily	Uncharacterized protein {ECO:0000313|Ensembl:ENSCSAVP00000001391} OS=Ciona savignyi (Pacific transparent sea squirt) PE=4 SV=1	PREDICTED: LOW QUALITY PROTEIN: alpha-ketoglutarate-dependent dioxygenase alkB homolog 3-like [Strongylocentrotus purpuratus]
c69046.graph_c0	--	--	--	--	--	--	Ciliary basal body-associated, B9 protein	Uncharacterized protein {ECO:0000313|EMBL:ELU09204.1, ECO:0000313|EnsemblMetazoa:CapteP157534} OS=Capitella teleta (Polychaete worm) PE=4 SV=1	hypothetical protein CAPTEDRAFT_157534 [Capitella teleta]
c49575.graph_c0	--	--	--	--	[G]	Carbohydrate transport and metabolism	Galactosyltransferase	--	PREDICTED: uncharacterized protein LOC102806376 [Saccoglossus kowalevskii]
c53320.graph_c0	[S]	Function unknown	Molecular Function: aminoacyl-tRNA hydrolase activity (GO:0004045);;	K04794|1.22454e-54|cmk:103186908|ptrh2; peptidyl-tRNA hydrolase 2; K04794 peptidyl-tRNA hydrolase, PTH2 family [EC:3.1.1.29] (A)	[S]	Function unknown	Peptidyl-tRNA hydrolase PTH2	Putative uncharacterized protein {ECO:0000313|EMBL:EEN61861.1} OS=Branchiostoma floridae (Florida lancelet) PE=4 SV=1	hypothetical protein BRAFLDRAFT_115286 [Branchiostoma floridae]
c38012.graph_c0	--	--	--	--	--	--	--	Putative uncharacterized protein {ECO:0000313|EMBL:EER19688.1} OS=Perkinsus marinus (strain ATCC 50983 / TXsc) PE=4 SV=1	hypothetical protein Pmar_PMAR012676 [Perkinsus marinus ATCC 50983]
c44215.graph_c0	--	--	--	--	--	--	DNA repair REX1-B	--	--
c51783.graph_c0	--	--	Molecular Function: structural molecule activity (GO:0005198);; Biological Process: cell adhesion (GO:0007155);; Cellular Component: actin cytoskeleton (GO:0015629);; Molecular Function: cadherin binding (GO:0045296);;	--	[W]	Extracellular structures	Vinculin family	Alpha-catulin {ECO:0000313|EMBL:KDR21554.1} OS=Zootermopsis nevadensis (Dampwood termite) PE=4 SV=1	Alpha-catulin [Zootermopsis nevadensis]
c52748.graph_c0	--	--	--	K05336|2.2386e-08|tca:100142304|Blot; bloated tubules; K05336 solute carrier family 6 (neurotransmitter transporter), invertebrate (A)	--	--	Sodium:neurotransmitter symporter family	Transporter {ECO:0000256|RuleBase:RU003732} OS=Tribolium castaneum (Red flour beetle) PE=3 SV=1	hypothetical protein TcasGA2_TC003241 [Tribolium castaneum]
c43243.graph_c0	[R]	General function prediction only	--	K06890|1.18981e-37|dwi:Dwil_GK20878|GK20878 gene product from transcript GK20878-RA; K06890 (A)	[T]	Signal transduction mechanisms	Inhibitor of apoptosis-promoting Bax1	Transmembrane BAX inhibitor motif-containing protein, putative {ECO:0000313|EMBL:EER19938.1} OS=Perkinsus marinus (strain ATCC 50983 / TXsc) PE=4 SV=1	transmembrane BAX inhibitor motif-containing protein, putative [Perkinsus marinus ATCC 50983]
c54990.graph_c0	--	--	--	K11291|1.01194e-29|bmor:101735399|protein HGV2-like; K11291 nuclear autoantigenic sperm protein (A)	[BD]	--	Tetratricopeptide repeat;; TPR repeat;; Tetratricopeptide repeat;; SHNi-TPR;; Ligand-gated ion channel	Nuclear autoantigenic sperm protein {ECO:0000313|EMBL:ACM66845.1} OS=Penaeus monodon (Giant tiger prawn) PE=2 SV=1	nuclear autoantigenic sperm protein [Penaeus monodon]
c94984.graph_c0	[RTKL]	--	--	K08817|4.23172e-07|mze:101481328|cyclin-dependent kinase 20-like; K08817 cell cycle related kinase [EC:2.7.11.22] (A)	[D]	Cell cycle control, cell division, chromosome partitioning	Protein kinase domain;; Protein tyrosine kinase	Chromosome undetermined scaffold_45, whole genome shotgun sequence {ECO:0000313|EMBL:CAK80551.1} OS=Paramecium tetraurelia PE=4 SV=1	hypothetical protein [Paramecium tetraurelia strain d4-2]
c46437.graph_c0	--	--	--	K00799|1.59615e-42|nve:NEMVE_v1g240887|hypothetical protein; K00799 glutathione S-transferase [EC:2.5.1.18] (A)	--	--	MAPEG family	Micorsomal glutathione S-transferase {ECO:0000313|EMBL:AHC08054.1} OS=Locusta migratoria (Migratory locust) PE=2 SV=1	micorsomal glutathione S-transferase [Locusta migratoria]
c88574.graph_c0	[L]	Replication, recombination and repair	--	--	--	--	--	--	--
c47103.graph_c0	[J]	Translation, ribosomal structure and biogenesis	Molecular Function: structural constituent of ribosome (GO:0003735);; Cellular Component: ribosome (GO:0005840);; Biological Process: translation (GO:0006412);;	K02926|5.14053e-113|ame:725062|mRpL4, GB11146; mitochondrial ribosomal protein L4; K02926 large subunit ribosomal protein L4 (A)	[J]	Translation, ribosomal structure and biogenesis	Ribosomal protein L4/L1 family	Uncharacterized protein {ECO:0000313|EnsemblMetazoa:GB44165-PA} OS=Apis mellifera (Honeybee) PE=4 SV=1	PREDICTED: 39S ribosomal protein L4, mitochondrial [Apis mellifera]
c38095.graph_c0	[P]	Inorganic ion transport and metabolism	--	K14453|2.7382e-167|nvi:100118158|solute carrier family 26 member 10-like; K14453 solute carrier family 26, other (A)	[P]	Inorganic ion transport and metabolism	Sulfate transporter family;; Sulfate transporter N-terminal domain with GLY motif;; STAS domain	Prestin {ECO:0000313|EMBL:KDR19089.1} OS=Zootermopsis nevadensis (Dampwood termite) PE=4 SV=1	Prestin [Zootermopsis nevadensis]
c13292.graph_c0	--	--	--	K12849|6.56418e-64|bmy:Bm1_26600|GM13395p; K12849 pre-mRNA-splicing factor 38A (A)	[S]	Function unknown	PRP38 family	Protein Bm3019, isoform b {ECO:0000313|EMBL:CDQ05255.1} OS=Brugia malayi (Filarial nematode worm) PE=4 SV=2	Protein Bm3019, isoform b [Brugia malayi]
c47042.graph_c0	[H]	Coenzyme transport and metabolism	Molecular Function: transmembrane signaling receptor activity (GO:0004888);; Molecular Function: binding (GO:0005488);; Biological Process: cell surface receptor signaling pathway (GO:0007166);; Cellular Component: membrane (GO:0016020);;	K01934|2.95655e-73|pale:102896748|MTHFS; 5,10-methenyltetrahydrofolate synthetase (5-formyltetrahydrofolate cyclo-ligase); K01934 5-formyltetrahydrofolate cyclo-ligase [EC:6.3.3.2] (A)	[H]	Coenzyme transport and metabolism	5-formyltetrahydrofolate cyclo-ligase family	Uncharacterized protein {ECO:0000313|EnsemblMetazoa:GB47304-PA} OS=Apis mellifera (Honeybee) PE=4 SV=1	PREDICTED: 5-formyltetrahydrofolate cyclo-ligase-like [Apis mellifera]
c76740.graph_c0	--	--	--	--	[T]	Signal transduction mechanisms	--	Uncharacterized protein {ECO:0000313|EnsemblMetazoa:NV18653-PA} OS=Nasonia vitripennis (Parasitic wasp) PE=4 SV=1	PREDICTED: hemicentin-1-like [Nasonia vitripennis]
c43931.graph_c0	--	--	--	--	--	--	BTB And C-terminal Kelch	--	--
c50782.graph_c0	[RTKL]	--	Molecular Function: protein serine/threonine kinase activity (GO:0004674);; Molecular Function: ATP binding (GO:0005524);; Biological Process: protein phosphorylation (GO:0006468);;	K08867|5.36421e-170|nvi:100123914|uncharacterized LOC100123914; K08867 WNK lysine deficient protein kinase [EC:2.7.11.1] (A)	[R]	General function prediction only	Protein kinase domain;; Protein tyrosine kinase;; Oxidative-stress-responsive kinase 1 C terminal	Putative serine/threonine-protein kinase wnk1 {ECO:0000313|EMBL:JAA63024.1} (Fragment) OS=Rhipicephalus pulchellus PE=2 SV=1	Serine/threonine-protein kinase WNK1 [Camponotus floridanus]
c44005.graph_c0	--	--	Biological Process: optic lobe placode formation (GO:0001744);; Cellular Component: integral component of plasma membrane (GO:0005887);; Biological Process: border follicle cell migration (GO:0007298);; Biological Process: ovarian follicle cell-cell adhesion (GO:0007299);; Biological Process: axon guidance (GO:0007411);; Biological Process: male courtship behavior (GO:0008049);; Biological Proces…	K02359|0|der:Dere_GG12939|GG12939 gene product from transcript GG12939-RA; K02359 egghead protein (zeste-white 4 protein) (A)	--	--	Glycosyl transferase family group 2;; Glycosyltransferase like family 2	Uncharacterized protein {ECO:0000313|EnsemblMetazoa:SMAR011217-PA} OS=Strigamia maritima (European centipede) PE=4 SV=1	Beta-1,4-mannosyltransferase egh [Zootermopsis nevadensis]
c54936.graph_c0	--	--	--	--	[R]	General function prediction only	Reverse transcriptase (RNA-dependent DNA polymerase)	Putative reverse transcriptase {ECO:0000313|EMBL:JAC14141.1} (Fragment) OS=Triatoma infestans (Assassin bug) PE=2 SV=1	hypothetical protein TcasGA2_TC005282 [Tribolium castaneum]
c27303.graph_c0	[RTKL]	--	Molecular Function: nucleotide binding (GO:0000166);; Molecular Function: protein kinase activity (GO:0004672);; Biological Process: phosphorylation (GO:0016310);;	K08819|0|ame:409965|GB17558; cell division cycle 2-like protein kinase CG7597 ortholog; K08819 cyclin-dependent kinase 12/13 [EC:2.7.11.22 2.7.11.23] (A)	[D]	Cell cycle control, cell division, chromosome partitioning	Protein kinase domain;; Protein tyrosine kinase	Cell division cycle 2-like protein kinase 5 {ECO:0000313|EMBL:EFN65528.1} OS=Camponotus floridanus (Florida carpenter ant) PE=4 SV=1	PREDICTED: uncharacterized protein LOC100879265 [Megachile rotundata]
c45646.graph_c0	[R]	General function prediction only	Molecular Function: hydrolase activity (GO:0016787);;	--	[R]	General function prediction only	50S ribosome-binding GTPase;; Ferrous iron transport protein B;; Elongation factor Tu GTP binding domain	Uncharacterized protein {ECO:0000313|EMBL:CBZ55684.1} OS=Neospora caninum (strain Liverpool) PE=4 SV=1	hypothetical protein NCLIV_061080 [Neospora caninum Liverpool]
c37811.graph_c0	--	--	--	--	--	--	--	Uncharacterized protein {ECO:0000313|EnsemblMetazoa:SPU_023672-tr} OS=Strongylocentrotus purpuratus (Purple sea urchin) PE=4 SV=1	--
c13447.graph_c0	[R]	General function prediction only	--	K04984|2.55679e-12|hmg:100203916|transient receptor potential cation channel subfamily A member 1-like; K04984 transient receptor potential cation channel subfamily A member 1 (A)	[R]	General function prediction only	Ankyrin repeats (3 copies);; Ankyrin repeats (many copies);; Ankyrin repeats (many copies);; Ankyrin repeat;; Ankyrin repeat	Ankyrin repeat protein, putative {ECO:0000313|EMBL:EAX94788.1} OS=Trichomonas vaginalis PE=4 SV=1	ankyrin repeat protein [Trichomonas vaginalis G3]
c41747.graph_c0	--	--	--	--	--	--	DExH-box splicing factor binding site	Uncharacterized protein {ECO:0000313|EMBL:BAM41518.1} OS=Theileria orientalis strain Shintoku PE=4 SV=1	conserved hypothetical protein [Theileria orientalis strain Shintoku]
c54489.graph_c0	--	--	Molecular Function: sequence-specific DNA binding transcription factor activity (GO:0003700);; Molecular Function: steroid hormone receptor activity (GO:0003707);; Cellular Component: nucleus (GO:0005634);; Biological Process: regulation of transcription, DNA-templated (GO:0006355);; Molecular Function: zinc ion binding (GO:0008270);; Biological Process: steroid hormone mediated signaling pathway…	K08701|7.56374e-150|phu:Phum_PHUM233230|ecdysone-induced protein 75B, putative; K08701 nuclear receptor subfamily 1 group D member 3 (A)	[T]	Signal transduction mechanisms	Ligand-binding domain of nuclear hormone receptor	E75 nuclear receptor {ECO:0000313|EMBL:AAY89587.2} OS=Gecarcinus lateralis (Blackback land crab) PE=2 SV=2	E75 nuclear receptor [Gecarcinus lateralis]
c24861.graph_c0	--	--	Molecular Function: binding (GO:0005488);;	--	--	--	--	Zinc finger BED domain-containing protein 5 {ECO:0000313|EMBL:KFM68206.1} (Fragment) OS=Stegodyphus mimosarum PE=4 SV=1	PREDICTED: zinc finger BED domain-containing protein 5-like [Ciona intestinalis]
c67650.graph_c0	--	--	--	--	--	--	KH domain;; KH domain	--	--
c53044.graph_c0	--	--	Molecular Function: metal ion binding (GO:0046872);;	--	[S]	Function unknown	Protein of unknown function (DUF2453)	Putative uncharacterized protein {ECO:0000313|EMBL:EER10037.1} OS=Perkinsus marinus (strain ATCC 50983 / TXsc) PE=4 SV=1	conserved hypothetical protein [Perkinsus marinus ATCC 50983]
c64883.graph_c0	--	--	--	--	--	--	Voltage gated chloride channel	--	--
c20511.graph_c0	--	--	--	--	[T]	Signal transduction mechanisms	C2 domain	Uncharacterized protein {ECO:0000313|EnsemblMetazoa:SMAR001256-PA} OS=Strigamia maritima (European centipede) PE=4 SV=1	PREDICTED: rho GTPase-activating protein 100F isoform X4 [Acyrthosiphon pisum]
c45487.graph_c0	--	--	Molecular Function: hydrolase activity (GO:0016787);;	--	[O]	Posttranslational modification, protein turnover, chaperones	Astacin (Peptidase family M12A)	Metalloendopeptidase {ECO:0000256|RuleBase:RU361183} (Fragment) OS=Rhodnius prolixus (Triatomid bug) PE=3 SV=1	metalloproteinase [Culex quinquefasciatus]
c59146.graph_c0	--	--	Cellular Component: intracellular (GO:0005622);; Biological Process: signal transduction (GO:0007165);;	--	[T]	Signal transduction mechanisms	PDZ domain (Also known as DHR or GLGF)	Rho-GTPase-activating protein, putative {ECO:0000313|EMBL:EEB12624.1} OS=Pediculus humanus subsp. corporis (Body louse) PE=4 SV=1	PREDICTED: rho GTPase-activating protein 100F isoform X4 [Acromyrmex echinatior]
c44499.graph_c0	[A]	RNA processing and modification	--	K10665|7.68896e-09|cfr:102504973|MARCH10; membrane-associated ring finger (C3HC4) 10, E3 ubiquitin protein ligase; K10665 E3 ubiquitin-protein ligase MARCH10 [EC:6.3.2.19] (A)	[A]	RNA processing and modification	RING-variant domain;; FHA domain	Membrane associated RING finger, putative {ECO:0000313|EMBL:EEQ98223.1} OS=Perkinsus marinus (strain ATCC 50983 / TXsc) PE=4 SV=1	membrane associated RING finger, putative [Perkinsus marinus ATCC 50983]
c60715.graph_c0	--	--	--	--	--	--	Zinc finger, C2H2 type;; C2H2-type zinc finger	--	--
c25653.graph_c0	--	--	--	--	[E]	Amino acid transport and metabolism	Copper type II ascorbate-dependent monooxygenase, N-terminal domain;; Copper type II ascorbate-dependent monooxygenase, C-terminal domain	MOXD1-like protein 1 {ECO:0000313|EMBL:KDR14580.1} OS=Zootermopsis nevadensis (Dampwood termite) PE=4 SV=1	MOXD1-like protein 1 [Zootermopsis nevadensis]
c50168.graph_c1	--	--	Biological Process: transport (GO:0006810);;	K14611|2.34681e-134|pbi:103051731|SLC23A1; solute carrier family 23 (ascorbic acid transporter), member 1; K14611 solute carrier family 23 (nucleobase transporter), member 1/2 (A)	[F]	Nucleotide transport and metabolism	Permease family	Predicted protein {ECO:0000313|EMBL:EDO43651.1} OS=Nematostella vectensis (Starlet sea anemone) PE=4 SV=1	PREDICTED: solute carrier family 23 member 1-like [Saccoglossus kowalevskii]
c27814.graph_c0	--	--	--	--	[MW]	--	Sulfotransferase family	Chondroitin 4-sulfotransferase {ECO:0000313|EMBL:EDS32298.1} OS=Culex quinquefasciatus (Southern house mosquito) PE=4 SV=1	chondroitin 4-sulfotransferase [Culex quinquefasciatus]
c48498.graph_c0	[GEPR]	--	Molecular Function: transporter activity (GO:0005215);; Cellular Component: plasma membrane (GO:0005886);; Cellular Component: integral component of membrane (GO:0016021);; Biological Process: transmembrane transport (GO:0055085);;	--	[R]	General function prediction only	Major Facilitator Superfamily	Hippocampus abundant transcript 1 protein {ECO:0000313|EMBL:KFM73310.1} (Fragment) OS=Stegodyphus mimosarum PE=4 SV=1	Hippocampus abundant transcript 1 protein, partial [Stegodyphus mimosarum]
c47572.graph_c0	[I]	Lipid transport and metabolism	Biological Process: metabolic process (GO:0008152);; Molecular Function: transferase activity, transferring acyl groups other than amino-acyl groups (GO:0016747);;	K00626|2.36129e-156|bfo:BRAFLDRAFT_109688|hypothetical protein; K00626 acetyl-CoA C-acetyltransferase [EC:2.3.1.9] (A)	[I]	Lipid transport and metabolism	Thiolase, N-terminal domain;; Thiolase, C-terminal domain;; Thiolase, N-terminal domain	Putative uncharacterized protein {ECO:0000313|EMBL:EEN42197.1} OS=Branchiostoma floridae (Florida lancelet) PE=3 SV=1	PREDICTED: acetyl-CoA acetyltransferase, cytosolic-like [Aplysia californica]
c26006.graph_c0	--	--	--	--	--	--	--	Putative articulin p60 {ECO:0000313|EMBL:ACL79884.1} (Fragment) OS=Rimicaris exoculata (Deep-sea hydrothermal vent shrimp) PE=2 SV=1	putative articulin p60 [Rimicaris exoculata]
c48123.graph_c0	[C]	Energy production and conversion	Cellular Component: mitochondrial respiratory chain complex I (GO:0005747);; Biological Process: mitochondrial electron transport, NADH to ubiquinone (GO:0006120);; Molecular Function: NADH dehydrogenase (ubiquinone) activity (GO:0008137);; Biological Process: lateral inhibition (GO:0046331);; Molecular Function: quinone binding (GO:0048038);; Biological Process: neuron projection morphogenesis (…	K03935|0|dme:Dmel_CG1970|CG1970 gene product from transcript CG1970-RB (EC:1.6.5.3 1.6.99.3); K03935 NADH dehydrogenase (ubiquinone) Fe-S protein 2 [EC:1.6.5.3 1.6.99.3] (A)	[C]	Energy production and conversion	Respiratory-chain NADH dehydrogenase, 49 Kd subunit	NADH dehydrogenase (Ubiquinone) iron-sulfur protein 2, mitochondrial {ECO:0000313|EMBL:JAC54162.1} OS=Bactrocera dorsalis (Oriental fruit fly) PE=3 SV=1	PREDICTED: NADH-ubiquinone oxidoreductase 49 kDa subunit [Bactrocera dorsalis]
c43039.graph_c0	[R]	General function prediction only	--	K09228|2.20124e-151|tgu:100218716|zinc finger protein Xfin-like; K09228 KRAB domain-containing zinc finger protein (A)	[R]	General function prediction only	Zinc-finger double domain;; Zinc finger, C2H2 type;; C2H2-type zinc finger;; Zinc-finger double-stranded RNA-binding;; C2H2-type zinc finger;; Zinc-finger of C2H2 type	Uncharacterized protein {ECO:0000313|EnsemblMetazoa:ACYPI36797-PA} OS=Acyrthosiphon pisum (Pea aphid) PE=4 SV=2	PREDICTED: zinc finger protein 91-like [Acyrthosiphon pisum]
c61682.graph_c0	--	--	--	--	--	--	--	Uncharacterized protein {ECO:0000313|EnsemblMetazoa:GB52627-PA} OS=Apis mellifera (Honeybee) PE=4 SV=1	PREDICTED: protein pigeon-like isoform 2 [Megachile rotundata]
c31262.graph_c0	--	--	--	K03861|1.76071e-28|phu:Phum_PHUM351010|Phosphatidylinositol N-acetylglucosaminyltransferase subunit P, putative (EC:2.4.1.198); K03861 phosphatidylinositol glycan, class P (A)	[S]	Function unknown	PIG-P;; Transcription factor Pcc1	Phosphatidylinositol N-acetylglucosaminyltransferase subunit P {ECO:0000313|EMBL:KDR11570.1} OS=Zootermopsis nevadensis (Dampwood termite) PE=4 SV=1	Phosphatidylinositol N-acetylglucosaminyltransferase subunit P [Zootermopsis nevadensis]
c59347.graph_c0	--	--	--	--	--	--	Low-density lipoprotein receptor domain class A	--	--
c42615.graph_c0	--	--	--	--	--	--	HCaRG protein	COMM domain-containing protein 7 {ECO:0000313|EMBL:KDR12696.1} OS=Zootermopsis nevadensis (Dampwood termite) PE=4 SV=1	COMM domain-containing protein 7 [Zootermopsis nevadensis]
c68249.graph_c0	--	--	--	K01897|1.50281e-07|ssc:100522126|ACSL6; acyl-CoA synthetase long-chain family member 6; K01897 long-chain acyl-CoA synthetase [EC:6.2.1.3] (A)	[I]	Lipid transport and metabolism	AMP-binding enzyme;; Endonuclease/Exonuclease/phosphatase family	AMPbinding enzyme domain containing protein {ECO:0000313|EMBL:ELR24361.1} OS=Acanthamoeba castellanii str. Neff PE=4 SV=1	AMPbinding enzyme domain containing protein [Acanthamoeba castellanii str. Neff]
c31330.graph_c0	[R]	General function prediction only	--	K13703|2.57322e-10|nvi:100122014|alpha/beta hydrolase domain-containing protein 11; K13703 abhydrolase domain-containing protein 11 (A)	[R]	General function prediction only	Alpha/beta hydrolase family;; Alpha/beta hydrolase family;; PGAP1-like protein	Putative uncharacterized protein {ECO:0000313|EMBL:EGR30328.1} OS=Ichthyophthirius multifiliis (strain G5) PE=4 SV=1	hypothetical protein IMG5_134770 [Ichthyophthirius multifiliis]
c61110.graph_c0	--	--	--	--	--	--	--	Reverse transcriptase {ECO:0000313|EMBL:ADZ95858.1} (Fragment) OS=Catocyclotis adelina PE=4 SV=1	reverse transcriptase, partial [Catocyclotis adelina]
c18714.graph_c0	[IQ]	--	Molecular Function: catalytic activity (GO:0003824);;	--	[I]	Lipid transport and metabolism	AMP-binding enzyme	Protein ACS-21 {ECO:0000313|EMBL:CCD67799.1} OS=Caenorhabditis elegans PE=4 SV=1	Protein ACS-21 [Caenorhabditis elegans]
c64209.graph_c0	--	--	--	K11426|3.0805e-44|nvi:100678331|histone-lysine N-methyltransferase SMYD3; K11426 SET and MYND domain-containing protein (A)	[B]	Chromatin structure and dynamics	MYND finger	SET and MYND domain-containing protein 3 {ECO:0000313|EMBL:EFN77865.1} OS=Harpegnathos saltator (Jerdon&apos;s jumping ant) PE=4 SV=1	PREDICTED: histone-lysine N-methyltransferase SMYD3, partial [Harpegnathos saltator]
c21441.graph_c0	--	--	Molecular Function: hedgehog receptor activity (GO:0008158);; Cellular Component: integral component of membrane (GO:0016021);;	--	[R]	General function prediction only	Patched family	Predicted protein {ECO:0000313|EMBL:EDO46942.1} OS=Nematostella vectensis (Starlet sea anemone) PE=4 SV=1	predicted protein [Nematostella vectensis]
c39675.graph_c0	[T]	Signal transduction mechanisms	Molecular Function: protein serine/threonine phosphatase activity (GO:0004722);; Biological Process: protein dephosphorylation (GO:0006470);; Molecular Function: metal ion binding (GO:0046872);;	K14803|1.16756e-142|api:100169320|probable protein phosphatase 2C T23F11.1; K14803 protein phosphatase 2C homolog 2/3 [EC:3.1.3.16] (A)	[T]	Signal transduction mechanisms	Protein phosphatase 2C;; Protein phosphatase 2C	Uncharacterized protein {ECO:0000313|EMBL:KDR20209.1} OS=Zootermopsis nevadensis (Dampwood termite) PE=3 SV=1	putative protein phosphatase 2C T23F11.1 [Zootermopsis nevadensis]
c48816.graph_c0	[LDA]	--	Molecular Function: exonuclease activity (GO:0004527);; Cellular Component: intracellular (GO:0005622);; Molecular Function: metal ion binding (GO:0046872);;	K12619|4.33611e-141|aqu:100640875|5'-3' exoribonuclease 2-like; K12619 5'-3' exoribonuclease 2 [EC:3.1.13.-] (A)	[LA]	--	XRN 5'-3' exonuclease N-terminus	5&apos; 3&apos; exoribonuclease 2 {ECO:0000313|EMBL:CDI96925.1} OS=Echinococcus multilocularis (Fox tapeworm) PE=4 SV=1	5&apos; 3&apos; exoribonuclease 2 [Echinococcus multilocularis]
c18577.graph_c0	--	--	--	K15688|2.02318e-08|dpo:Dpse_GA26072|GA26072 gene product from transcript GA26072-RA (EC:6.3.2.-); K15688 E3 ubiquitin-protein ligase MUL1 [EC:6.3.2.19] (A)	[O]	Posttranslational modification, protein turnover, chaperones	Zinc finger, C3HC4 type (RING finger)	RING domain protein {ECO:0000313|EMBL:EAK89155.1} OS=Cryptosporidium parvum (strain Iowa II) PE=4 SV=1	RING domain protein [Cryptosporidium parvum Iowa II]
c1100.graph_c0	--	--	--	K09254|2.11749e-10|mgp:100540057|REL; v-rel avian reticuloendotheliosis viral oncogene homolog; K09254 c-Rel proto-oncogene protein (A)	[R]	General function prediction only	Reverse transcriptase (RNA-dependent DNA polymerase)	Reverse transcriptase {ECO:0000313|EMBL:AAY86043.1} (Fragment) OS=Nullibrotheas allenii PE=4 SV=1	reverse transcriptase [Nullibrotheas allenii]
c35401.graph_c0	[J]	Translation, ribosomal structure and biogenesis	Molecular Function: binding (GO:0005488);; Biological Process: tRNA metabolic process (GO:0006399);;	K01889|8.78462e-103|ola:101157492|phenylalanine--tRNA ligase, mitochondrial-like; K01889 phenylalanyl-tRNA synthetase alpha chain [EC:6.1.1.20] (A)	[J]	Translation, ribosomal structure and biogenesis	tRNA synthetases class II core domain (F);; Ferredoxin-fold anticodon binding domain	Phenylalanine-tRNA ligase {ECO:0000313|EMBL:ELR17842.1} OS=Acanthamoeba castellanii str. Neff PE=3 SV=1	phenylalanine-tRNA ligase [Acanthamoeba castellanii str. Neff]
c34913.graph_c0	[R]	General function prediction only	--	--	[BK]	--	Macro domain	Appr-1-p processing enzyme family protein {ECO:0000313|EMBL:ETO29507.1} OS=Reticulomyxa filosa PE=4 SV=1	appr-1-p processing enzyme family protein [Reticulomyxa filosa]
c29174.graph_c0	[S]	Function unknown	--	K17550|4.00919e-47|rno:301618|Ppp1r7, Sds22; protein phosphatase 1, regulatory subunit 7; K17550 protein phosphatase 1 regulatory subunit 7 (A)	[T]	Signal transduction mechanisms	Leucine Rich repeats (2 copies);; Leucine rich repeat;; Leucine Rich repeat;; Leucine-rich repeat;; Leucine Rich Repeat	Uncharacterized protein {ECO:0000313|EMBL:CDJ60673.1} OS=Eimeria maxima (Coccidian parasite) PE=4 SV=1	hypothetical protein, conserved [Eimeria maxima]
c28886.graph_c0	[C]	Energy production and conversion	--	--	[C]	Energy production and conversion	Isocitrate/isopropylmalate dehydrogenase;; EF hand;; EF hand;; EF-hand domain pair	Isocitrate dehydrogenase [NADP] {ECO:0000256|PIRNR:PIRNR000108} OS=Tetrahymena thermophila (strain SB210) PE=3 SV=1	isocitrate dehydrogenase, NADP-dependent family protein [Tetrahymena thermophila]
c37435.graph_c0	--	--	--	--	--	--	Equine infectious anaemia virus S2 protein	--	--
c51735.graph_c0	--	--	--	K13110|5.47363e-69|dse:Dsec_GM14461|GM14461 gene product from transcript GM14461-RA; K13110 microfibrillar-associated protein 1 (A)	[Z]	Cytoskeleton	Splicing factor, Prp19-binding domain	Male reproductive-related microfibril-associated protein {ECO:0000313|EMBL:ABQ41248.1} OS=Macrobrachium rosenbergii (Giant fresh water prawn) PE=2 SV=1	male reproductive-related microfibril-associated protein [Macrobrachium rosenbergii]
c41330.graph_c1	--	--	--	--	--	--	--	Uncharacterized protein {ECO:0000313|EMBL:KFM75035.1} (Fragment) OS=Stegodyphus mimosarum PE=4 SV=1	hypothetical protein X975_08902, partial [Stegodyphus mimosarum]
c34306.graph_c0	[S]	Function unknown	--	--	[D]	Cell cycle control, cell division, chromosome partitioning	Putative death-receptor fusion protein (DUF2428)	Uncharacterized protein {ECO:0000313|EnsemblMetazoa:SMAR009075-PA} OS=Strigamia maritima (European centipede) PE=4 SV=1	Thyroid adenoma-associated protein-like protein [Zootermopsis nevadensis]
c50751.graph_c0	--	--	--	--	--	--	--	Uncharacterized protein {ECO:0000313|EMBL:EJY83115.1} OS=Oxytricha trifallax PE=4 SV=1	hypothetical protein OXYTRI_19267 [Oxytricha trifallax]
c44135.graph_c0	[R]	General function prediction only	--	--	[R]	General function prediction only	Zinc finger, C2H2 type;; C2H2-type zinc finger;; THAP domain;; Zinc-finger double-stranded RNA-binding;; Zinc-finger double domain;; Zinc-finger of C2H2 type	Uncharacterized protein {ECO:0000313|EnsemblMetazoa:ACYPI069358-PA} OS=Acyrthosiphon pisum (Pea aphid) PE=4 SV=1	PREDICTED: zinc finger protein 271-like [Acyrthosiphon pisum]
c37702.graph_c0	--	--	--	--	[T]	Signal transduction mechanisms	Protein of unknown function (DUF3608)	Uncharacterized protein {ECO:0000313|EnsemblMetazoa:GB47808-PA} OS=Apis mellifera (Honeybee) PE=4 SV=1	PREDICTED: DEP domain-containing protein 5 isoform 2 [Megachile rotundata]
c63236.graph_c0	--	--	--	--	[M]	Cell wall/membrane/envelope biogenesis	Ankyrin repeats (3 copies);; Ankyrin repeat;; Ankyrin repeats (many copies);; Ankyrin repeat;; Ankyrin repeats (many copies)	Uncharacterized protein {ECO:0000313|EnsemblMetazoa:SPU_016750-tr} OS=Strongylocentrotus purpuratus (Purple sea urchin) PE=4 SV=1	hypothetical protein AND_005881 [Anopheles darlingi]
c53701.graph_c0	--	--	--	K14321|3.18235e-15|acs:100558876|nupl2; nucleoporin like 2; K14321 nucleoporin-like protein 2 (A)	--	--	Nucleoporin FG repeat region;; Zinc finger C-x8-C-x5-C-x3-H type (and similar)	Nucleoporin-like 2 {ECO:0000313|EMBL:EFN62409.1} OS=Camponotus floridanus (Florida carpenter ant) PE=4 SV=1	PREDICTED: nuclear pore complex protein DDB_G0274915 homolog [Acromyrmex echinatior]
c32919.graph_c0	--	--	--	K08876|1.01462e-70|tca:664388|N-terminal kinase-like protein; K08876 SCY1-like protein 1 (A)	[R]	General function prediction only	HEAT repeat;; HEAT repeats;; HEAT-like repeat;; Protein kinase domain	Putative uncharacterized protein {ECO:0000313|EMBL:EFA06008.1} OS=Tribolium castaneum (Red flour beetle) PE=4 SV=1	hypothetical protein TcasGA2_TC008834 [Tribolium castaneum]
c59656.graph_c0	--	--	Molecular Function: kinase activity (GO:0016301);;	K08799|1.1912e-39|lgi:LOTGIDRAFT_170401|hypothetical protein; K08799 maternal embryonic leucine zipper kinase [EC:2.7.11.1] (A)	[T]	Signal transduction mechanisms	Kinase associated domain 1	Putative uncharacterized protein {ECO:0000313|EMBL:EFX88933.1} OS=Daphnia pulex (Water flea) PE=4 SV=1	hypothetical protein DAPPUDRAFT_304752 [Daphnia pulex]
c45696.graph_c0	[R]	General function prediction only	--	--	[U]	Intracellular trafficking, secretion, and vesicular transport	ADP-ribosylation factor family;; Signal recognition particle receptor beta subunit;; Ras family	ADP-ribosylation factor {ECO:0000313|EMBL:EZG65868.1} OS=Gregarina niphandrodes PE=3 SV=1	ADP-ribosylation factor [Gregarina niphandrodes]
c48578.graph_c0	[GEPR]	--	--	--	[G]	Carbohydrate transport and metabolism	Major Facilitator Superfamily;; Sugar (and other) transporter	Putative uncharacterized protein {ECO:0000313|EMBL:EFX85394.1} OS=Daphnia pulex (Water flea) PE=4 SV=1	hypothetical protein DAPPUDRAFT_45893 [Daphnia pulex]
c88172.graph_c0	--	--	--	--	--	--	--	Uncharacterized protein {ECO:0000313|EnsemblMetazoa:NV17816-PA} OS=Nasonia vitripennis (Parasitic wasp) PE=4 SV=1	PREDICTED: uncharacterized protein LOC101852173 [Aplysia californica]
c35965.graph_c0	[O]	Posttranslational modification, protein turnover, chaperones	--	K07304|6.2986e-58|mze:101469927|mitochondrial peptide methionine sulfoxide reductase-like; K07304 peptide-methionine (S)-S-oxide reductase [EC:1.8.4.11] (A)	[O]	Posttranslational modification, protein turnover, chaperones	Peptide methionine sulfoxide reductase	Peptide methionine sulfoxide reductase msrA, putative {ECO:0000313|EMBL:EER10676.1} OS=Perkinsus marinus (strain ATCC 50983 / TXsc) PE=3 SV=1	Peptide methionine sulfoxide reductase msrA, putative [Perkinsus marinus ATCC 50983]
c1360.graph_c0	--	--	--	--	[R]	General function prediction only	--	Uncharacterized protein {ECO:0000313|EnsemblMetazoa:PAC:15705974} OS=Amphimedon queenslandica (Sponge) PE=4 SV=1	PREDICTED: hypothetical protein LOC100640264 [Amphimedon queenslandica]
c46129.graph_c0	--	--	--	--	[W]	Extracellular structures	Integrin alpha;; FG-GAP repeat;; Repeat domain in Vibrio, Colwellia, Bradyrhizobium and Shewanella	Integrin alpha-PS4 {ECO:0000313|EMBL:EGI70289.1} OS=Acromyrmex echinatior (Panamanian leafcutter ant) PE=3 SV=1	integrin alpha 4, partial [Fenneropenaeus chinensis]
c36354.graph_c0	--	--	Molecular Function: zinc ion binding (GO:0008270);; Molecular Function: ligase activity (GO:0016874);;	--	[O]	Posttranslational modification, protein turnover, chaperones	--	Putative uncharacterized protein {ECO:0000313|EMBL:EEN66186.1} OS=Branchiostoma floridae (Florida lancelet) PE=4 SV=1	PREDICTED: E3 ubiquitin-protein ligase synoviolin B-like [Strongylocentrotus purpuratus]
c43124.graph_c0	[R]	General function prediction only	Molecular Function: nucleotide binding (GO:0000166);;	K07890|1.15156e-61|aag:AaeL_AAEL011171|low-Mr GTP-binding protein Rab31, putative; K07890 Ras-related protein Rab-21 (A)	[U]	Intracellular trafficking, secretion, and vesicular transport	Ras family;; Miro-like protein;; ADP-ribosylation factor family;; Elongation factor Tu GTP binding domain;; Gtr1/RagA G protein conserved region;; Signal recognition particle receptor beta subunit	Ras-related protein RabJ {ECO:0000313|EMBL:KDR09132.1} OS=Zootermopsis nevadensis (Dampwood termite) PE=3 SV=1	Ras-related protein RabJ [Zootermopsis nevadensis]
c55019.graph_c0	--	--	--	--	[T]	Signal transduction mechanisms	--	Uncharacterized protein {ECO:0000313|EMBL:ENN79446.1} (Fragment) OS=Dendroctonus ponderosae (Mountain pine beetle) PE=4 SV=1	hypothetical protein YQE_04090, partial [Dendroctonus ponderosae]
c27442.graph_c0	--	--	--	--	--	--	Zona pellucida-like domain	Uncharacterized protein {ECO:0000313|EnsemblMetazoa:BGIBMGA009443-TA} OS=Bombyx mori (Silk moth) PE=4 SV=1	PREDICTED: proteoglycan 4-like [Bombyx mori]
c37698.graph_c0	--	--	--	K17653|3.84165e-24|api:100164301|dimethyladenosine transferase 2, mitochondrial; K17653 dimethyladenosine transferase 2, mitochondrial [EC:2.1.1.-] (A)	--	--	Ribosomal RNA adenine dimethylase	Uncharacterized protein {ECO:0000313|EnsemblMetazoa:ACYPI005330-PA} OS=Acyrthosiphon pisum (Pea aphid) PE=4 SV=2	PREDICTED: dimethyladenosine transferase 2, mitochondrial [Acyrthosiphon pisum]
c32466.graph_c0	--	--	--	K10314|2.16918e-67|api:100168442|uncharacterized LOC100168442; K10314 F-box protein 39 (A)	[R]	General function prediction only	F-box domain;; Domain of unknown function (DUF1962)	Putative uncharacterized protein {ECO:0000313|EMBL:EFX73121.1} OS=Daphnia pulex (Water flea) PE=4 SV=1	hypothetical protein DAPPUDRAFT_299659 [Daphnia pulex]
c29558.graph_c0	[R]	General function prediction only	--	--	[M]	Cell wall/membrane/envelope biogenesis	Ankyrin repeats (3 copies);; Ankyrin repeat;; Ankyrin repeat;; Ankyrin repeats (many copies);; Ankyrin repeats (many copies)	Uncharacterized protein {ECO:0000313|EnsemblMetazoa:SPU_007182-tr} (Fragment) OS=Strongylocentrotus purpuratus (Purple sea urchin) PE=4 SV=1	PREDICTED: serine/threonine-protein phosphatase 6 regulatory ankyrin repeat subunit A-like [Strongylocentrotus purpuratus]
c51558.graph_c0	--	--	Molecular Function: cytochrome-c oxidase activity (GO:0004129);; Molecular Function: binding (GO:0005488);;	K02272|3.09107e-17|tca:658950|Cox7c, cox-c; cytochrome c oxidase subunit VIIc (EC:1.9.3.1); K02272 cytochrome c oxidase subunit 7c (A)	[C]	Energy production and conversion	Cytochrome c oxidase subunit VIIc	Unkown protein {ECO:0000313|EMBL:BAN21304.1} OS=Riptortus pedestris PE=2 SV=1	unkown protein [Riptortus pedestris]
c54586.graph_c0	[U]	Intracellular trafficking, secretion, and vesicular transport	Biological Process: intracellular protein transport (GO:0006886);; Biological Process: ER to Golgi vesicle-mediated transport (GO:0006888);; Molecular Function: zinc ion binding (GO:0008270);; Cellular Component: COPII vesicle coat (GO:0030127);;	K14006|0|tca:660122|protein transport protein Sec23A; K14006 protein transport protein SEC23 (A)	[U]	Intracellular trafficking, secretion, and vesicular transport	Sec23/Sec24 trunk domain;; Sec23/Sec24 helical domain;; Sec23/Sec24 beta-sandwich domain;; Sec23/Sec24 zinc finger;; Gelsolin repeat	Putative uncharacterized protein {ECO:0000313|EMBL:EFA06320.1} OS=Tribolium castaneum (Red flour beetle) PE=4 SV=1	PREDICTED: protein transport protein Sec23A isoform X1 [Tribolium castaneum]
c45343.graph_c0	[RTKL]	--	Molecular Function: kinase activity (GO:0016301);;	K13412|1.7838e-45|mcc:100425952|calcium-dependent protein kinase 2-like; K13412 calcium-dependent protein kinase [EC:2.7.11.1] (A)	[T]	Signal transduction mechanisms	Protein kinase domain;; Protein tyrosine kinase;; EF-hand domain pair;; EF hand;; EF-hand domain;; EF-hand domain pair	Calcium-dependent protein kinase CDPK9 {ECO:0000313|EMBL:KFG47297.1} (Fragment) OS=Toxoplasma gondii GAB2-2007-GAL-DOM2 PE=4 SV=1	calcium-dependent protein kinase CDPK9, partial [Toxoplasma gondii GAB2-2007-GAL-DOM2]
c38666.graph_c0	--	--	--	--	--	--	Concanavalin A-like lectin/glucanases superfamily;; Pentaxin family	C-reactive protein {ECO:0000313|EMBL:BAA85650.1} (Fragment) OS=Tachypleus tridentatus (Japanese horseshoe crab) PE=2 SV=1	C-reactive protein [Tachypleus tridentatus]
c72997.graph_c0	--	--	--	--	--	--	--	--	PREDICTED: uncharacterized protein LOC105199824 [Solenopsis invicta]
c43871.graph_c0	--	--	--	K01377|4.53074e-45|xla:373563|pgc-A; pepsinogen C (EC:3.4.23.3); K01377 gastricsin [EC:3.4.23.3] (A)	[O]	Posttranslational modification, protein turnover, chaperones	Eukaryotic aspartyl protease	Cathepsin D2 {ECO:0000313|EMBL:ACV53024.1} OS=Homarus americanus (American lobster) PE=2 SV=1	cathepsin D2 [Homarus americanus]
c53751.graph_c0	[JA]	--	Molecular Function: nucleic acid binding (GO:0003676);; Cellular Component: ribonucleoprotein complex (GO:0030529);;	K14846|2.243e-96|phu:Phum_PHUM216950|U3 small nucleolar ribonucleoprotein imp4, putative; K14846 ribosome production factor 1 (A)	[A]	RNA processing and modification	Brix domain	Putative ribosome bioproteinsis protein rpf1 {ECO:0000313|EMBL:JAA59528.1} OS=Rhipicephalus pulchellus PE=2 SV=1	hypothetical protein DAPPUDRAFT_228440 [Daphnia pulex]
c92125.graph_c0	--	--	--	K06276|9.96761e-06|shr:100921963|MLPH; melanophilin; K06276 3-phosphoinositide dependent protein kinase-1 [EC:2.7.11.1] (A)	--	--	Protein kinase domain;; Protein tyrosine kinase	--	--
c14060.graph_c0	--	--	Biological Process: regulation of cyclin-dependent protein serine/threonine kinase activity (GO:0000079);; Biological Process: regulation of transcription, DNA-templated (GO:0006355);; Cellular Component: DNA-directed RNA polymerase II, holoenzyme (GO:0016591);; Molecular Function: protein kinase binding (GO:0019901);;	K15161|9.42175e-154|tca:656888|cyclin-C; K15161 cyclin C (A)	[K]	Transcription	Cyclin, N-terminal domain	Cyclin-C {ECO:0000313|EMBL:KDR10660.1} OS=Zootermopsis nevadensis (Dampwood termite) PE=3 SV=1	Cyclin-C [Zootermopsis nevadensis]
c32344.graph_c0	[LKJ]	--	Molecular Function: nucleic acid binding (GO:0003676);; Molecular Function: ATP binding (GO:0005524);; Molecular Function: ATP-dependent helicase activity (GO:0008026);;	K12614|0|tca:663396|putative ATP-dependent RNA helicase me31b; K12614 ATP-dependent RNA helicase DDX6/DHH1 [EC:3.6.4.13] (A)	[A]	RNA processing and modification	DEAD/DEAH box helicase;; Helicase conserved C-terminal domain	Putative maternal expression at 31b {ECO:0000313|EMBL:JAA56571.1} OS=Rhipicephalus pulchellus PE=2 SV=1	putative ATP-dependent RNA helicase me31b, partial [Stegodyphus mimosarum]
c18469.graph_c0	--	--	Cellular Component: cytoskeleton (GO:0005856);;	K10428|3.22774e-57|phd:102320083|DCTN6; dynactin 6; K10428 dynactin 6 (A)	[UZ]	--	Bacterial transferase hexapeptide (six repeats)	Dynactin subunit 6 {ECO:0000313|EMBL:KDR17944.1} OS=Zootermopsis nevadensis (Dampwood termite) PE=4 SV=1	Dynactin subunit 6 [Zootermopsis nevadensis]
c10231.graph_c0	--	--	--	K09666|1.53976e-09|aqu:100642076|protein O-linked-mannose beta-1,2-N-acetylglucosaminyltransferase 1-like; K09666 beta-1,2-N-acetylglucosaminyltransferase [EC:2.4.1.-] (A)	--	--	--	Uncharacterized protein {ECO:0000313|EnsemblMetazoa:tetur01g08630.1} OS=Tetranychus urticae (Two-spotted spider mite) PE=4 SV=1	PREDICTED: protein O-linked-mannose beta-1,2-N-acetylglucosaminyltransferase 1-like [Amphimedon queenslandica]
c90898.graph_c0	--	--	--	--	--	--	NHL repeat	--	--
c76885.graph_c0	--	--	--	--	[TV]	--	Lectin C-type domain	C-type lectin 2 {ECO:0000313|EMBL:AEO92002.1} OS=Scylla paramamosain (Mud crab) PE=2 SV=1	C-type lectin 2 [Scylla paramamosain]
c54861.graph_c0	[J]	Translation, ribosomal structure and biogenesis	Biological Process: ribosomal small subunit assembly (GO:0000028);; Molecular Function: structural constituent of ribosome (GO:0003735);; Biological Process: translational elongation (GO:0006414);; Cellular Component: cytosolic small ribosomal subunit (GO:0022627);;	K02962|2.48063e-67|tup:102476065|RPS17L; ribosomal protein S17-like; K02962 small subunit ribosomal protein S17e (A)	[J]	Translation, ribosomal structure and biogenesis	Ribosomal S17	Putative 40S ribosomal protein RPS17 {ECO:0000313|EMBL:ABX44790.1} OS=Flustra foliacea (greater hornwrack) PE=2 SV=1	putative 40S ribosomal protein RPS17 [Flustra foliacea]
c93313.graph_c0	--	--	--	--	--	--	Calx-beta domain	Putative uncharacterized protein {ECO:0000313|EMBL:EEN57914.1} (Fragment) OS=Branchiostoma floridae (Florida lancelet) PE=4 SV=1	hypothetical protein BRAFLDRAFT_124587 [Branchiostoma floridae]
c44707.graph_c0	[L]	Replication, recombination and repair	--	K02209|6.64311e-163|bmor:101746319|DNA replication licensing factor Mcm5-like; K02209 DNA replication licensing factor MCM5 [EC:3.6.4.12] (A)	[L]	Replication, recombination and repair	MCM2/3/5 family;; MCM N-terminal domain;; Magnesium chelatase, subunit ChlI;; ATPase family associated with various cellular activities (AAA)	DNA replication licensing factor mcm-5, putative {ECO:0000313|EMBL:EER00824.1} OS=Perkinsus marinus (strain ATCC 50983 / TXsc) PE=3 SV=1	DNA replication licensing factor mcm-5, putative [Perkinsus marinus ATCC 50983]
c53616.graph_c2	--	--	Cellular Component: nucleus (GO:0005634);; Biological Process: cellular process (GO:0009987);; Molecular Function: kinase activity (GO:0016301);;	K11339|8.2489e-78|nvi:100116240|mortality factor 4-like protein 1; K11339 mortality factor 4-like protein 1 (A)	[BK]	--	Doublecortin;; MRG	Mortality factor 4-like protein 1 {ECO:0000313|EMBL:KDR10375.1} OS=Zootermopsis nevadensis (Dampwood termite) PE=4 SV=1	Mortality factor 4-like protein 1 [Zootermopsis nevadensis]
c39335.graph_c0	--	--	--	--	[O]	Posttranslational modification, protein turnover, chaperones	UBX domain;; UBA/TS-N domain	Uncharacterized protein {ECO:0000313|EnsemblMetazoa:SMAR003386-PA} OS=Strigamia maritima (European centipede) PE=4 SV=1	hypothetical protein CAPTEDRAFT_214068 [Capitella teleta]
c26646.graph_c0	--	--	--	--	[O]	Posttranslational modification, protein turnover, chaperones	TRC8 N-terminal domain;; Ring finger domain;; RING-H2 zinc finger;; Zinc finger, C3HC4 type (RING finger);; Zinc finger, C3HC4 type (RING finger);; Zinc finger, C3HC4 type (RING finger)	Uncharacterized protein {ECO:0000313|EnsemblMetazoa:SMAR000761-PA} OS=Strigamia maritima (European centipede) PE=4 SV=1	RING finger protein 145, partial [Stegodyphus mimosarum]
c67243.graph_c0	--	--	--	--	[D]	Cell cycle control, cell division, chromosome partitioning	RNA recognition motif 2	Putative uncharacterized protein {ECO:0000313|EMBL:EEQ99536.1} (Fragment) OS=Perkinsus marinus (strain ATCC 50983 / TXsc) PE=4 SV=1	conserved hypothetical protein [Perkinsus marinus ATCC 50983]
c14251.graph_c0	[R]	General function prediction only	Molecular Function: binding (GO:0005488);;	--	[R]	General function prediction only	Zinc-finger double domain;; Zinc finger, C2H2 type;; C2H2-type zinc finger	Whole genome shotgun assembly, allelic scaffold set, scaffold scaffoldA_2089 {ECO:0000313|EMBL:CBY41287.1} (Fragment) OS=Oikopleura dioica (Tunicate) PE=4 SV=1	unnamed protein product [Oikopleura dioica]
c82811.graph_c0	[S]	Function unknown	--	--	[R]	General function prediction only	Leucine rich repeat;; Leucine Rich repeats (2 copies);; Leucine Rich Repeat;; Leucine Rich repeat;; Leucine rich repeat	Putative uncharacterized protein {ECO:0000313|EMBL:EEZ99221.1} OS=Tribolium castaneum (Red flour beetle) PE=4 SV=1	PREDICTED: chaoptin [Tribolium castaneum]
c51933.graph_c2	--	--	--	--	--	--	Major Facilitator Superfamily;; MFS_1 like family;; Nucleoside H+ symporter	Putative uncharacterized protein {ECO:0000313|EMBL:AEI88121.1} (Fragment) OS=Scylla paramamosain (Mud crab) PE=2 SV=1	hypothetical protein [Scylla paramamosain]
c34593.graph_c0	[T]	Signal transduction mechanisms	Molecular Function: hydrolase activity (GO:0016787);;	K06269|2.02396e-58|tsp:Tsp_11877|serine/threonine-protein phosphatase PP1 isozyme 1; K06269 serine/threonine-protein phosphatase PP1 catalytic subunit [EC:3.1.3.16] (A)	[TR]	--	Calcineurin-like phosphoesterase;; EF-hand domain;; EF hand	Serine/threonine-protein phosphatase {ECO:0000256|RuleBase:RU004273} OS=Cryptosporidium muris (strain RN66) PE=3 SV=1	serine/threonine protein phosphatase [Cryptosporidium muris RN66]
c53729.graph_c1	--	--	--	K15500|9.40911e-41|ocu:100352630|PPP6R2; protein phosphatase 6, regulatory subunit 2; K15500 serine/threonine-protein phosphatase 6 regulatory subunit 2 (A)	[D]	Cell cycle control, cell division, chromosome partitioning	SIT4 phosphatase-associated protein	Uncharacterized protein {ECO:0000313|EMBL:ESO89290.1} OS=Lottia gigantea (Giant owl limpet) PE=4 SV=1	hypothetical protein LOTGIDRAFT_106669 [Lottia gigantea]
c93599.graph_c0	--	--	--	--	--	--	--	Uncharacterized protein {ECO:0000313|EnsemblMetazoa:ACYPI52973-PA} OS=Acyrthosiphon pisum (Pea aphid) PE=4 SV=2	--
c47329.graph_c0	--	--	--	--	--	--	--	Uncharacterized protein {ECO:0000313|EnsemblMetazoa:ACYPI50220-PA} OS=Acyrthosiphon pisum (Pea aphid) PE=4 SV=1	PREDICTED: putative nuclease HARBI1 [Acyrthosiphon pisum]
c52457.graph_c0	--	--	--	--	--	--	Inhibitor of apoptosis-promoting Bax1	--	--
c32729.graph_c0	[R]	General function prediction only	Molecular Function: binding (GO:0005488);;	--	[R]	General function prediction only	Zinc-finger double domain;; Zinc finger, C2H2 type;; C2H2-type zinc finger;; Zinc-finger of C2H2 type;; Zinc-finger double-stranded RNA-binding;; C2H2-type zinc finger	Uncharacterized protein {ECO:0000313|EMBL:KDR08110.1} OS=Zootermopsis nevadensis (Dampwood termite) PE=4 SV=1	PREDICTED: zinc finger protein 502-like isoform X1 [Harpegnathos saltator]
c43196.graph_c0	--	--	--	--	--	--	CS domain	Putative uncharacterized protein {ECO:0000313|EMBL:EER01850.1} OS=Perkinsus marinus (strain ATCC 50983 / TXsc) PE=4 SV=1	hypothetical protein Pmar_PMAR028302 [Perkinsus marinus ATCC 50983]
c47100.graph_c0	--	--	Biological Process: single-organism cellular process (GO:0044763);;	--	[T]	Signal transduction mechanisms	EGF-like domain	Protocadherin Fat 1 {ECO:0000313|EMBL:CDW55955.1} OS=Trichuris trichiura (Whipworm) PE=4 SV=1	protocadherin Fat 1 [Trichuris trichiura]
c49231.graph_c0	[R]	General function prediction only	--	--	[S]	Function unknown	HD domain	Uncharacterized protein {ECO:0000313|EMBL:ELU03662.1, ECO:0000313|EnsemblMetazoa:CapteP118169} (Fragment) OS=Capitella teleta (Polychaete worm) PE=4 SV=1	PREDICTED: deoxynucleoside triphosphate triphosphohydrolase SAMHD1-like, partial [Saccoglossus kowalevskii]
c19306.graph_c0	[C]	Energy production and conversion	Biological Process: ethanol oxidation (GO:0006069);; Molecular Function: zinc ion binding (GO:0008270);; Molecular Function: S-(hydroxymethyl)glutathione dehydrogenase activity (GO:0051903);;	K00121|0|lgi:LOTGIDRAFT_228995|hypothetical protein; K00121 S-(hydroxymethyl)glutathione dehydrogenase / alcohol dehydrogenase [EC:1.1.1.284 1.1.1.1] (A)	[Q]	Secondary metabolites biosynthesis, transport and catabolism	Alcohol dehydrogenase GroES-like domain;; Zinc-binding dehydrogenase	Alcohol dehydrogenase class-3 {ECO:0000313|EMBL:KDR14152.1} OS=Zootermopsis nevadensis (Dampwood termite) PE=4 SV=1	Alcohol dehydrogenase class-3 [Zootermopsis nevadensis]
c49307.graph_c0	[R]	General function prediction only	--	K07890|2.30617e-11|mde:101901342|ras-related protein Rab-21-like; K07890 Ras-related protein Rab-21 (A)	[U]	Intracellular trafficking, secretion, and vesicular transport	Ras family;; Miro-like protein	Small GTP binding protein rab6-like protein {ECO:0000313|EMBL:AIN95198.1} OS=Leishmania panamensis PE=4 SV=1	small GTP binding protein rab6-like protein [Leishmania panamensis]
c36479.graph_c0	[J]	Translation, ribosomal structure and biogenesis	Molecular Function: ligase activity (GO:0016874);; Molecular Function: organic cyclic compound binding (GO:0097159);; Molecular Function: heterocyclic compound binding (GO:1901363);;	K01876|1.61298e-177|lcm:102349923|DARS2; aspartyl-tRNA synthetase 2, mitochondrial; K01876 aspartyl-tRNA synthetase [EC:6.1.1.12] (A)	[J]	Translation, ribosomal structure and biogenesis	tRNA synthetases class II (D, K and N);; GAD domain	Aspartyl-tRNA synthetase, putative {ECO:0000313|EMBL:EEC19187.1} OS=Ixodes scapularis (Black-legged tick) PE=3 SV=1	aspartyl-tRNA synthetase, putative [Ixodes scapularis]
c47161.graph_c0	--	--	Molecular Function: binding (GO:0005488);;	--	--	--	--	Uncharacterized protein {ECO:0000313|EnsemblMetazoa:NV13739-PA} OS=Nasonia vitripennis (Parasitic wasp) PE=4 SV=1	PREDICTED: probable GPI-anchored adhesin-like protein PGA55 [Nasonia vitripennis]
c67323.graph_c0	--	--	--	--	--	--	Glycosyl transferase family 64 domain	--	--
c64768.graph_c0	--	--	--	--	[R]	General function prediction only	Immunoglobulin domain;; Immunoglobulin I-set domain;; Immunoglobulin domain;; Immunoglobulin domain;; Immunoglobulin V-set domain	Uncharacterized protein {ECO:0000313|EnsemblMetazoa:RPRC001025-PA} OS=Rhodnius prolixus (Triatomid bug) PE=4 SV=1	PREDICTED: uncharacterized protein LOC105230208 [Bactrocera dorsalis]
c64505.graph_c0	--	--	--	--	--	--	--	Uncharacterized protein {ECO:0000313|EMBL:KFD49794.1} OS=Trichuris suis (pig whipworm) PE=4 SV=1	hypothetical protein M513_09261 [Trichuris suis]
c46633.graph_c0	[F]	Nucleotide transport and metabolism	Molecular Function: catalytic activity (GO:0003824);;	K01952|0|nvi:100122132|phosphoribosylformylglycinamidine synthase; K01952 phosphoribosylformylglycinamidine synthase [EC:6.3.5.3] (A)	[F]	Nucleotide transport and metabolism	CobB/CobQ-like glutamine amidotransferase domain;; AIR synthase related protein, C-terminal domain;; AIR synthase related protein, N-terminal domain	Phosphoribosylformylglycinamidine synthase {ECO:0000313|EMBL:EZA46216.1} OS=Microplitis demolitor PE=4 SV=1	PREDICTED: phosphoribosylformylglycinamidine synthase-like [Megachile rotundata]
c78657.graph_c0	--	--	--	--	--	--	Kelch motif	--	--
c76988.graph_c0	--	--	--	--	--	--	--	Putative uncharacterized protein {ECO:0000313|EMBL:EFA11995.1} OS=Tribolium castaneum (Red flour beetle) PE=4 SV=1	hypothetical protein TcasGA2_TC005145 [Tribolium castaneum]
c33957.graph_c0	[S]	Function unknown	Biological Process: nuclear-transcribed mRNA catabolic process, deadenylation-dependent decay (GO:0000288);; Molecular Function: RNA 7-methylguanosine cap binding (GO:0000340);; Cellular Component: nucleus (GO:0005634);; Biological Process: response to heat (GO:0009408);; Molecular Function: m7G(5')pppN diphosphatase activity (GO:0050072);;	K12584|1.81184e-74|bfo:BRAFLDRAFT_118897|hypothetical protein; K12584 m7GpppX diphosphatase [EC:3.6.1.59] (A)	[S]	Function unknown	Scavenger mRNA decapping enzyme (DcpS) N-terminal;; Scavenger mRNA decapping enzyme C-term binding	Putative uncharacterized protein {ECO:0000313|EMBL:EEN44228.1} OS=Branchiostoma floridae (Florida lancelet) PE=4 SV=1	hypothetical protein BRAFLDRAFT_118897 [Branchiostoma floridae]
c49609.graph_c0	[E]	Amino acid transport and metabolism	--	--	[R]	General function prediction only	GMC oxidoreductase;; GMC oxidoreductase	Uncharacterized protein {ECO:0000313|EnsemblMetazoa:ACYPI003222-PA} OS=Acyrthosiphon pisum (Pea aphid) PE=3 SV=1	hypothetical protein DAPPUDRAFT_315087 [Daphnia pulex]
c27406.graph_c0	--	--	--	--	--	--	Triose-phosphate Transporter family;; EamA-like transporter family;; Eukaryotic protein of unknown function (DUF914)	--	--
c38974.graph_c0	--	--	--	--	--	--	Ecdysteroid kinase;; Protein of unknown function (DUF1679);; Phosphotransferase enzyme family	Juvenile hormone-inducible protein {ECO:0000313|EMBL:EDS40976.1} OS=Culex quinquefasciatus (Southern house mosquito) PE=4 SV=1	Juvenile hormone-inducible protein [Culex quinquefasciatus]
c67225.graph_c0	--	--	--	K18630|4.54891e-57|lgi:LOTGIDRAFT_131220|hypothetical protein; K18630 tektin-3 (A)	[Z]	Cytoskeleton	Tektin family	Uncharacterized protein {ECO:0000313|EMBL:ESO84949.1} OS=Lottia gigantea (Giant owl limpet) PE=4 SV=1	hypothetical protein LOTGIDRAFT_131220 [Lottia gigantea]
c30262.graph_c1	--	--	Biological Process: RNA modification (GO:0009451);;	--	--	--	Pentapeptide repeats (8 copies)	Uncharacterized protein {ECO:0000313|EMBL:EZG58018.1} OS=Gregarina niphandrodes PE=4 SV=1	hypothetical protein GNI_095840 [Gregarina niphandrodes]
c18523.graph_c0	[QR]	--	Molecular Function: transferase activity (GO:0016740);;	K11437|1.90962e-88|bfo:BRAFLDRAFT_215283|hypothetical protein; K11437 protein arginine N-methyltransferase 6 [EC:2.1.1.-] (A)	[OKT]	--	Ribosomal protein L11 methyltransferase (PrmA);; Methyltransferase domain;; Methyltransferase small domain;; Methyltransferase domain;; Methyltransferase domain;; Methyltransferase domain;; Methyltransferase domain;; PRMT5 arginine-N-methyltransferase;; Methyltransferase domain;; Tellurite resistance protein TehB;; Conserved hypothetical protein 95	Putative uncharacterized protein {ECO:0000313|EMBL:EEN57885.1} (Fragment) OS=Branchiostoma floridae (Florida lancelet) PE=4 SV=1	hypothetical protein BRAFLDRAFT_215283 [Branchiostoma floridae]
c46817.graph_c0	--	--	Molecular Function: catalytic activity (GO:0003824);;	--	[E]	Amino acid transport and metabolism	Trypsin	Serine protease snake-4 {ECO:0000313|EMBL:AGK40922.1} OS=Nilaparvata lugens (Brown planthopper) PE=2 SV=1	serine protease snake-4 [Nilaparvata lugens]
c7447.graph_c0	--	--	Molecular Function: catalytic activity (GO:0003824);;	--	[R]	General function prediction only	Leucine rich repeat;; Leucine Rich repeats (2 copies);; Leucine Rich Repeat	Uncharacterized protein {ECO:0000313|EnsemblMetazoa:tetur02g03930.1} OS=Tetranychus urticae (Two-spotted spider mite) PE=4 SV=1	RecName: Full=Oplophorus-luciferin 2-monooxygenase non-catalytic subunit; Flags: Precursor [Oplophorus gracilirostris]
c32920.graph_c0	--	--	--	--	[R]	General function prediction only	MORN repeat;; Transport protein Avl9;; Stabilization of polarity axis;; DENN (AEX-3) domain	Putative uncharacterized protein {ECO:0000313|EMBL:EGR31580.1} OS=Ichthyophthirius multifiliis (strain G5) PE=4 SV=1	hypothetical protein IMG5_106320 [Ichthyophthirius multifiliis]
c45761.graph_c0	[S]	Function unknown	--	--	[R]	General function prediction only	Pentapeptide repeats (8 copies);; Pentapeptide repeats (9 copies);; Pentapeptide repeats (9 copies);; BTB/POZ domain;; Domain of unknown function (DUF3354)	BTB/POZ domain-containing protein KCTD9 {ECO:0000313|EMBL:KDR23553.1} OS=Zootermopsis nevadensis (Dampwood termite) PE=4 SV=1	BTB/POZ domain-containing protein KCTD9 [Zootermopsis nevadensis]
c36398.graph_c0	--	--	--	--	[T]	Signal transduction mechanisms	Immunoglobulin domain;; Immunoglobulin I-set domain;; Immunoglobulin domain;; Immunoglobulin domain;; Immunoglobulin V-set domain	AAEL001127-PA {ECO:0000313|EMBL:EAT47775.1} OS=Aedes aegypti (Yellowfever mosquito) PE=4 SV=1	defective proboscis extension response, putative [Aedes aegypti]
c52440.graph_c1	--	--	--	--	[R]	General function prediction only	Immunoglobulin domain;; Immunoglobulin domain;; Immunoglobulin I-set domain;; CD80-like C2-set immunoglobulin domain;; Immunoglobulin domain;; Immunoglobulin V-set domain;; Alphaherpesvirus glycoprotein E	Putative uncharacterized protein {ECO:0000313|EMBL:EFA06647.1} OS=Tribolium castaneum (Red flour beetle) PE=4 SV=1	hypothetical protein TcasGA2_TC009570 [Tribolium castaneum]
c14225.graph_c0	--	--	--	--	[BD]	--	Tc5 transposase DNA-binding domain;; DDE superfamily endonuclease	Uncharacterized protein {ECO:0000313|EMBL:ELU05436.1, ECO:0000313|EnsemblMetazoa:CapteP46694} (Fragment) OS=Capitella teleta (Polychaete worm) PE=4 SV=1	PREDICTED: tigger transposable element-derived protein 4-like [Aplysia californica]
c55099.graph_c0	--	--	--	K12737|9.92473e-13|nvi:100116714|calponin homology domain-containing protein DDB_G0272472; K12737 peptidyl-prolyl cis-trans isomerase SDCCAG10 [EC:5.2.1.8] (A)	--	--	LMBR1-like membrane protein	Uncharacterized protein {ECO:0000313|EnsemblMetazoa:NV24799-PA} OS=Nasonia vitripennis (Parasitic wasp) PE=4 SV=1	PREDICTED: calponin homology domain-containing protein DDB_G0272472 [Nasonia vitripennis]
c32152.graph_c0	--	--	--	--	[S]	Function unknown	Mitochondrial protein from FMP27	IP21927p {ECO:0000313|EMBL:ACH95303.1} (Fragment) OS=Drosophila melanogaster (Fruit fly) PE=2 SV=1	PREDICTED: uncharacterized protein LOC103513893 [Diaphorina citri]
c32367.graph_c0	--	--	--	--	--	--	DB module;; Fibronectin type III domain	Putative uncharacterized protein {ECO:0000313|EMBL:EFA08351.1} OS=Tribolium castaneum (Red flour beetle) PE=4 SV=1	PREDICTED: Ig-like and fibronectin type-III domain-containing protein T04A11.3 [Tribolium castaneum]
c54445.graph_c0	[P]	Inorganic ion transport and metabolism	Molecular Function: catalytic activity (GO:0003824);;	K01136|2.56568e-153|gga:422392|IDS; iduronate 2-sulfatase (EC:3.1.6.13); K01136 iduronate 2-sulfatase [EC:3.1.6.13] (A)	[R]	General function prediction only	Sulfatase	Uncharacterized protein {ECO:0000313|EnsemblMetazoa:SMAR012942-PA} OS=Strigamia maritima (European centipede) PE=4 SV=1	PREDICTED: iduronate 2-sulfatase-like [Aplysia californica]
c24353.graph_c0	[R]	General function prediction only	--	--	[O]	Posttranslational modification, protein turnover, chaperones	Ankyrin repeat;; Ankyrin repeats (3 copies);; Ankyrin repeats (many copies);; Ankyrin repeat;; Ankyrin repeats (many copies)	AAEL014741-PA {ECO:0000313|EMBL:EAT33003.1} (Fragment) OS=Aedes aegypti (Yellowfever mosquito) PE=4 SV=1	serine/threonine-protein kinase ripk4 [Aedes aegypti]
c36240.graph_c0	--	--	--	--	[S]	Function unknown	--	Uncharacterized protein {ECO:0000313|EMBL:EHJ70866.1} OS=Danaus plexippus (Monarch butterfly) PE=4 SV=1	PREDICTED: anoctamin-1 isoform X1 [Musca domestica]
c69402.graph_c0	--	--	--	--	--	--	--	Predicted protein {ECO:0000313|EMBL:EDO32714.1} OS=Nematostella vectensis (Starlet sea anemone) PE=4 SV=1	PREDICTED: intraflagellar transport protein 81 homolog [Saccoglossus kowalevskii]
c36571.graph_c0	--	--	--	--	--	--	--	Putative uncharacterized protein {ECO:0000313|EMBL:EER07060.1} OS=Perkinsus marinus (strain ATCC 50983 / TXsc) PE=4 SV=1	hypothetical protein Pmar_PMAR015473 [Perkinsus marinus ATCC 50983]
c76954.graph_c0	--	--	--	--	--	--	--	Uncharacterized protein {ECO:0000313|EnsemblMetazoa:SPU_026467-tr} OS=Strongylocentrotus purpuratus (Purple sea urchin) PE=4 SV=1	PREDICTED: WD repeat-containing protein 17-like [Aplysia californica]
c42951.graph_c0	[P]	Inorganic ion transport and metabolism	--	--	[Q]	Secondary metabolites biosynthesis, transport and catabolism	Flavin-binding monooxygenase-like;; Pyridine nucleotide-disulphide oxidoreductase;; L-lysine 6-monooxygenase (NADPH-requiring);; Pyridine nucleotide-disulphide oxidoreductase;; NAD(P)-binding Rossmann-like domain	Flavin-containing monooxygenase {ECO:0000256|RuleBase:RU361177} OS=Zootermopsis nevadensis (Dampwood termite) PE=3 SV=1	Flavin-containing monooxygenase FMO GS-OX3 [Zootermopsis nevadensis]
c49111.graph_c0	--	--	--	--	--	--	--	--	PREDICTED: uncharacterized protein LOC662936 [Tribolium castaneum]
c18945.graph_c0	--	--	--	--	--	--	RAP domain	Uncharacterized protein {ECO:0000313|EMBL:EDO06026.1} OS=Babesia bovis PE=4 SV=1	hypothetical protein [Babesia bovis T2Bo]
c46036.graph_c0	[I]	Lipid transport and metabolism	--	--	--	--	alpha/beta hydrolase fold;; Protein of unknown function (DUF2424)	Esterase, putative {ECO:0000313|EMBL:EER02756.1} OS=Perkinsus marinus (strain ATCC 50983 / TXsc) PE=4 SV=1	esterase, putative [Perkinsus marinus ATCC 50983]
c36031.graph_c0	[S]	Function unknown	--	K04794|1.77283e-27|aag:AaeL_AAEL014153|hypothetical protein; K04794 peptidyl-tRNA hydrolase, PTH2 family [EC:3.1.1.29] (A)	[S]	Function unknown	Peptidyl-tRNA hydrolase PTH2	Putative peptidyl-tRNA hydrolase 2 {ECO:0000313|EMBL:ADD19168.1} OS=Glossina morsitans morsitans (Savannah tsetse fly) PE=2 SV=1	hypothetical protein [Paramecium tetraurelia strain d4-2]
c58992.graph_c0	--	--	--	--	--	--	--	Calcium-activated chloride channel regulator 2 {ECO:0000313|EMBL:KFM72671.1} (Fragment) OS=Stegodyphus mimosarum PE=4 SV=1	Calcium-activated chloride channel regulator 2, partial [Stegodyphus mimosarum]
c22044.graph_c0	--	--	--	--	[S]	Function unknown	Ion channel regulatory protein UNC-93	MFS transporter {ECO:0000313|EMBL:EAR99075.2} OS=Tetrahymena thermophila (strain SB210) PE=4 SV=2	hypothetical protein EIN_055860 [Entamoeba invadens IP1]
c54977.graph_c0	--	--	--	--	--	--	Domain found in Dishevelled, Egl-10, and Pleckstrin (DEP)	Putative uncharacterized protein {ECO:0000313|EMBL:EFX87600.1} OS=Daphnia pulex (Water flea) PE=4 SV=1	hypothetical protein DAPPUDRAFT_312099 [Daphnia pulex]
c6776.graph_c0	--	--	Cellular Component: extracellular region (GO:0005576);; Biological Process: single-organism process (GO:0044699);;	K00445|8.58837e-77|mze:101474169|protein Wnt-6-like; K00445 wingless-type MMTV integration site family, member 6 (A)	[T]	Signal transduction mechanisms	wnt family	WNT6 protein {ECO:0000313|EMBL:CDI40102.1} OS=Euperipatoides kanangrensis PE=2 SV=1	WNT6 protein [Euperipatoides kanangrensis]
c66415.graph_c0	[L]	Replication, recombination and repair	--	K03511|1.37328e-66|ola:101163905|DNA polymerase kappa-like; K03511 DNA polymerase kappa [EC:2.7.7.7] (A)	[L]	Replication, recombination and repair	impB/mucB/samB family C-terminal domain;; IMS family HHH motif;; impB/mucB/samB family	DNA polymerase kappa {ECO:0000313|EMBL:KFM76399.1} (Fragment) OS=Stegodyphus mimosarum PE=3 SV=1	DNA polymerase kappa, partial [Stegodyphus mimosarum]
c53949.graph_c0	--	--	--	K18469|6.93983e-43|xtr:100380174|tbc1d5; TBC1 domain family, member 5; K18469 TBC1 domain family member 5 (A)	[U]	Intracellular trafficking, secretion, and vesicular transport	Rab-GTPase-TBC domain;; Homeobox associated leucine zipper;; bZIP transcription factor	TBC domain containing protein,putative {ECO:0000313|EMBL:CDR95195.1} OS=Babesia bigemina PE=4 SV=1	TBC domain containing protein,putative [Babesia bigemina]
c47222.graph_c0	--	--	--	--	[PQ]	--	FAD-binding domain;; Ferric reductase like transmembrane component;; Ferric reductase NAD binding domain	Putative uncharacterized protein {ECO:0000313|EMBL:EGC30582.1} OS=Dictyostelium purpureum (Slime mold) PE=4 SV=1	hypothetical protein DICPUDRAFT_41266 [Dictyostelium purpureum]
c53082.graph_c0	--	--	--	--	[W]	Extracellular structures	PDZ domain (Also known as DHR or GLGF)	Beta-1-syntrophin {ECO:0000313|EMBL:KFM62487.1} (Fragment) OS=Stegodyphus mimosarum PE=4 SV=1	Beta-1-syntrophin, partial [Stegodyphus mimosarum]
c37104.graph_c0	--	--	--	--	--	--	Wnt and FGF inhibitory regulator	--	--
c32671.graph_c0	--	--	Molecular Function: oxidoreductase activity (GO:0016491);; Molecular Function: heme binding (GO:0020037);;	K17278|7.73453e-41|lgi:LOTGIDRAFT_178036|hypothetical protein; K17278 membrane-associated progesterone receptor component (A)	[R]	General function prediction only	Cytochrome b5-like Heme/Steroid binding domain	Progesterone-like protein 1 {ECO:0000313|EMBL:AFV74661.1} (Fragment) OS=Portunus trituberculatus (Swimming crab) PE=2 SV=1	progesterone-like protein 1, partial [Portunus trituberculatus]
c33312.graph_c0	--	--	--	K11703|0|tca:658855|glycosyltransferase 25 family member; K11703 collagen beta-1,O-galactosyltransferase [EC:2.4.1.50] (A)	[O]	Posttranslational modification, protein turnover, chaperones	Glycosyltransferase family 25 (LPS biosynthesis protein)	Uncharacterized protein {ECO:0000313|EMBL:KDR07691.1} (Fragment) OS=Zootermopsis nevadensis (Dampwood termite) PE=4 SV=1	hypothetical protein L798_02745, partial [Zootermopsis nevadensis]
c6370.graph_c0	--	--	--	--	[RP]	--	Thrombospondin type 1 domain	Uncharacterized protein {ECO:0000313|Ensembl:ENSCINP00000034897} OS=Ciona intestinalis (Transparent sea squirt) PE=4 SV=1	PREDICTED: fibrillin-1-like [Ciona intestinalis]
c21154.graph_c0	[I]	Lipid transport and metabolism	Molecular Function: oxidoreductase activity, acting on the CH-OH group of donors, NAD or NADP as acceptor (GO:0016616);; Biological Process: single-organism metabolic process (GO:0044710);; Molecular Function: coenzyme binding (GO:0050662);;	K13247|1.62417e-122|dme:Dmel_CG9914|CG9914 gene product from transcript CG9914-RB (EC:1.1.1.35); K13247 L-gulonate 3-dehydrogenase [EC:1.1.1.45] (A)	[I]	Lipid transport and metabolism	3-hydroxyacyl-CoA dehydrogenase, NAD binding domain;; 3-hydroxyacyl-CoA dehydrogenase, C-terminal domain;; UDP-glucose/GDP-mannose dehydrogenase family, NAD binding domain;; NAD binding domain of 6-phosphogluconate dehydrogenase	RH68464p {ECO:0000313|EMBL:AAQ22417.1} OS=Drosophila melanogaster (Fruit fly) PE=2 SV=2	CG9914, isoform A [Drosophila melanogaster]
c54722.graph_c1	--	--	--	K17551|1.46233e-99|api:100162635|neurabin-1; K17551 neurabin (A)	[T]	Signal transduction mechanisms	PDZ domain (Also known as DHR or GLGF)	Putative uncharacterized protein {ECO:0000313|EMBL:EFZ12256.1} (Fragment) OS=Solenopsis invicta (Red imported fire ant) PE=4 SV=1	hypothetical protein SINV_06031 [Solenopsis invicta]
c23190.graph_c0	--	--	--	--	--	--	--	Uncharacterized protein {ECO:0000313|EnsemblMetazoa:ACYPI085516-PA} OS=Acyrthosiphon pisum (Pea aphid) PE=4 SV=1	PREDICTED: uncharacterized protein LOC103574435 [Microplitis demolitor]
c47281.graph_c0	--	--	--	K14400|6.08583e-47|ame:409322|Pcf11, GB12825; Pcf11, cleavage and polyadenylation factor subunit; K14400 pre-mRNA cleavage complex 2 protein Pcf11 (A)	[A]	RNA processing and modification	RNA polymerase II-binding domain.	Pre-mRNA cleavage complex 2 protein Pcf11 {ECO:0000313|EMBL:JAC40354.1} (Fragment) OS=Bactrocera dorsalis (Oriental fruit fly) PE=4 SV=1	PREDICTED: uncharacterized protein LOC100875741 [Megachile rotundata]
c63123.graph_c0	--	--	--	--	--	--	Variant SH3 domain	--	--
c39132.graph_c0	[S]	Function unknown	--	--	[S]	Function unknown	AMMECR1	Putative uncharacterized protein {ECO:0000313|EMBL:EFA11903.1} OS=Tribolium castaneum (Red flour beetle) PE=4 SV=1	PREDICTED: AMMECR1-like protein [Tribolium castaneum]
c55066.graph_c0	--	--	--	--	[R]	General function prediction only	Reverse transcriptase (RNA-dependent DNA polymerase);; Endonuclease-reverse transcriptase;; Endonuclease/Exonuclease/phosphatase family	Reverse transcriptase {ECO:0000313|EMBL:AAA28291.1} OS=Culex pipiens (House mosquito) PE=4 SV=1	probable reverse transcriptase - house mosquito
c40765.graph_c0	--	--	--	--	--	--	Peroxisomal membrane protein (Pex16)	Uncharacterized protein {ECO:0000313|EMBL:CDJ49831.1} OS=Eimeria brunetti PE=4 SV=1	hypothetical protein, conserved [Eimeria brunetti]
c49519.graph_c0	--	--	--	--	--	--	--	Putative uncharacterized protein {ECO:0000313|EMBL:EER16445.1} OS=Perkinsus marinus (strain ATCC 50983 / TXsc) PE=4 SV=1	hypothetical protein Pmar_PMAR021043 [Perkinsus marinus ATCC 50983]
c49991.graph_c0	[J]	Translation, ribosomal structure and biogenesis	Molecular Function: catalytic activity (GO:0003824);; Biological Process: metabolic process (GO:0008152);;	--	[A]	RNA processing and modification	RNA pseudouridylate synthase	Chromosome III, complete sequence {ECO:0000313|EMBL:CCF75889.1} OS=Babesia microti strain RI PE=4 SV=1	unnamed protein product [Babesia microti strain RI]
c48069.graph_c0	--	--	Molecular Function: nucleotide binding (GO:0000166);; Cellular Component: intracellular (GO:0005622);; Biological Process: signal transduction (GO:0007165);; Molecular Function: ion binding (GO:0043167);;	K10360|0|api:100166437|Myo9; myosin 9; K10360 myosin IX (A)	[N]	Cell motility	Myosin head (motor domain);; RhoGAP domain;; Phorbol esters/diacylglycerol binding domain (C1 domain);; Ras association (RalGDS/AF-6) domain;; IQ calmodulin-binding motif	Uncharacterized protein {ECO:0000313|EnsemblMetazoa:ACYPI007309-PA} OS=Acyrthosiphon pisum (Pea aphid) PE=4 SV=2	PREDICTED: unconventional myosin-IXa isoform X2 [Tribolium castaneum]
c43160.graph_c0	--	--	--	--	--	--	TB2/DP1, HVA22 family	--	--
c41209.graph_c0	[RTKL]	--	Molecular Function: kinase activity (GO:0016301);;	K08832|1.4104e-56|shr:100927556|SRPK3; SRSF protein kinase 3; K08832 serine/threonine-protein kinase SRPK3 [EC:2.7.11.1] (A)	[T]	Signal transduction mechanisms	Protein kinase domain;; Protein tyrosine kinase;; Protein kinase domain	Uncharacterized protein {ECO:0000313|Ensembl:ENSCSAVP00000009314} OS=Ciona savignyi (Pacific transparent sea squirt) PE=4 SV=1	PREDICTED: SRSF protein kinase 1-like, partial [Hydra vulgaris]
c50895.graph_c0	[O]	Posttranslational modification, protein turnover, chaperones	--	--	[TU]	--	GDP dissociation inhibitor;; FAD dependent oxidoreductase	Rab protein geranylgeranyltransferase component A 1 {ECO:0000313|EMBL:EDS34624.1} OS=Culex quinquefasciatus (Southern house mosquito) PE=4 SV=1	rab protein geranylgeranyltransferase component A 1 [Culex quinquefasciatus]
c53806.graph_c0	--	--	--	K00699|1.20831e-82|tca:656120|UDP-glucuronosyltransferase 2B16; K00699 glucuronosyltransferase [EC:2.4.1.17] (A)	[GC]	--	UDP-glucoronosyl and UDP-glucosyl transferase;; UDP-glucoronosyl and UDP-glucosyl transferase	Putative uncharacterized protein {ECO:0000313|EMBL:EFA09911.1} OS=Tribolium castaneum (Red flour beetle) PE=3 SV=1	PREDICTED: UDP-glucuronosyltransferase 2B16 [Tribolium castaneum]
c48550.graph_c0	--	--	Molecular Function: catalytic activity (GO:0003824);;	--	[E]	Amino acid transport and metabolism	Trypsin	Putative uncharacterized protein {ECO:0000313|EMBL:EFX84152.1} (Fragment) OS=Daphnia pulex (Water flea) PE=3 SV=1	hypothetical protein DAPPUDRAFT_47227 [Daphnia pulex]
c80958.graph_c0	--	--	--	--	--	--	Lectin C-type domain	--	--
c51306.graph_c0	--	--	--	--	--	--	--	Uncharacterized protein {ECO:0000313|EnsemblMetazoa:RPRC015010-PA} (Fragment) OS=Rhodnius prolixus (Triatomid bug) PE=4 SV=1	conserved hypothetical protein [Pediculus humanus corporis]
c49262.graph_c0	[R]	General function prediction only	Molecular Function: binding (GO:0005488);;	--	[R]	General function prediction only	Zinc-finger double domain;; Zinc finger, C2H2 type;; C2H2-type zinc finger;; Zinc-finger double-stranded RNA-binding;; Zinc-finger of C2H2 type	Uncharacterized protein {ECO:0000313|EMBL:KDR08110.1} OS=Zootermopsis nevadensis (Dampwood termite) PE=4 SV=1	PREDICTED: zinc finger protein 502-like isoform X2 [Harpegnathos saltator]
c55485.graph_c0	--	--	--	--	--	--	--	Calcified cuticle protein CP6.1 {ECO:0000313|EMBL:ABB91678.1} OS=Callinectes sapidus (Blue crab) PE=2 SV=1	RecName: Full=Cuticle protein CP575; Short=CPCP575 [Cancer pagurus]
c46551.graph_c0	--	--	--	K11848|1.31749e-85|nvi:100119703|ubiquitin carboxyl-terminal hydrolase 20; K11848 ubiquitin carboxyl-terminal hydrolase 20/33 [EC:3.4.19.12] (A)	[O]	Posttranslational modification, protein turnover, chaperones	Ubiquitin carboxyl-terminal hydrolase;; Ubiquitin carboxyl-terminal hydrolase;; Zn-finger in ubiquitin-hydrolases and other protein;; DUSP domain	Ubiquitin carboxyl-terminal hydrolase {ECO:0000256|RuleBase:RU004435} OS=Perkinsus marinus (strain ATCC 50983 / TXsc) PE=3 SV=1	conserved hypothetical protein [Perkinsus marinus ATCC 50983]
c23233.graph_c0	[P]	Inorganic ion transport and metabolism	--	--	--	--	--	Predicted protein {ECO:0000313|EMBL:EFC39627.1} OS=Naegleria gruberi (Amoeba) PE=4 SV=1	predicted protein [Naegleria gruberi]
c33047.graph_c0	[O]	Posttranslational modification, protein turnover, chaperones	Cellular Component: proteasome complex (GO:0000502);; Molecular Function: enzyme regulator activity (GO:0030234);; Biological Process: regulation of protein catabolic process (GO:0042176);; Biological Process: regulation of catalytic activity (GO:0050790);;	K03028|2.8576e-133|tca:655910|26S proteasome non-ATPase regulatory subunit 2; K03028 26S proteasome regulatory subunit N1 (A)	[O]	Posttranslational modification, protein turnover, chaperones	Proteasome/cyclosome repeat	Uncharacterized protein {ECO:0000313|EMBL:AEE62964.1} OS=Dendroctonus ponderosae (Mountain pine beetle) PE=2 SV=1	unknown [Dendroctonus ponderosae]
c49247.graph_c0	--	--	Biological Process: ion transport (GO:0006811);; Molecular Function: metal ion binding (GO:0046872);; Biological Process: iron ion homeostasis (GO:0055072);;	K06569|4.21173e-112|bfo:BRAFLDRAFT_124962|hypothetical protein; K06569 melanoma-associated antigen p97 (A)	--	--	Transferrin;; ABC transporter, phosphonate, periplasmic substrate-binding protein	Pacifastin heavy chain {ECO:0000313|EMBL:AFQ98270.1} OS=Macrobrachium rosenbergii (Giant fresh water prawn) PE=2 SV=1	pacifastin heavy chain [Macrobrachium rosenbergii]
c50094.graph_c0	--	--	--	--	--	--	--	Putative uncharacterized protein GLEAN_15548 {ECO:0000313|EMBL:EFA05380.1} OS=Tribolium castaneum (Red flour beetle) PE=4 SV=1	PREDICTED: uncharacterized protein F58A4.6 [Tribolium castaneum]
c38907.graph_c0	[E]	Amino acid transport and metabolism	Biological Process: cellular amino acid metabolic process (GO:0006520);; Molecular Function: oxidoreductase activity (GO:0016491);; Biological Process: oxidation-reduction process (GO:0055114);;	K00261|0|api:100169613|glutamate dehydrogenase, mitochondrial; K00261 glutamate dehydrogenase (NAD(P)+) [EC:1.4.1.3] (A)	[E]	Amino acid transport and metabolism	Glutamate/Leucine/Phenylalanine/Valine dehydrogenase;; Glu/Leu/Phe/Val dehydrogenase, dimerisation domain	Glutamate dehydrogenase {ECO:0000313|EMBL:AEO72077.1} OS=Eriocheir sinensis (Chinese mitten crab) PE=2 SV=1	glutamate dehydrogenase [Scylla paramamosain]
c27087.graph_c0	--	--	--	K03260|2.65711e-18|xma:102220226|eukaryotic translation initiation factor 4 gamma 1-like; K03260 translation initiation factor 4G (A)	[J]	Translation, ribosomal structure and biogenesis	MIF4G domain	Eukaryotic initiation factor 4f, putative {ECO:0000313|EMBL:EER13158.1} OS=Perkinsus marinus (strain ATCC 50983 / TXsc) PE=4 SV=1	eukaryotic initiation factor 4f, putative [Perkinsus marinus ATCC 50983]
c78980.graph_c0	[KL]	--	Molecular Function: helicase activity (GO:0004386);; Molecular Function: organic cyclic compound binding (GO:0097159);; Molecular Function: heterocyclic compound binding (GO:1901363);;	K15362|4.1715e-78|dre:794038|brip1, fancj, si:ch211-158l18.1; BRCA1 interacting protein C-terminal helicase 1 (EC:3.6.4.13); K15362 fanconi anemia group J protein [EC:3.6.4.12] (A)	[L]	Replication, recombination and repair	Helicase C-terminal domain	Uncharacterized protein {ECO:0000313|EMBL:ESO94630.1} (Fragment) OS=Lottia gigantea (Giant owl limpet) PE=4 SV=1	hypothetical protein LOTGIDRAFT_144987, partial [Lottia gigantea]
c54578.graph_c0	--	--	--	--	--	--	--	Putative uncharacterized protein {ECO:0000313|EMBL:EFA13518.1} OS=Tribolium castaneum (Red flour beetle) PE=4 SV=1	hypothetical protein TcasGA2_TC001491 [Tribolium castaneum]
c35370.graph_c0	--	--	--	K15901|6.77369e-37|fpg:101923783|TP53RK-binding protein-like; K15901 EKC/KEOPS complex subunit CGI121/TPRKB (A)	[S]	Function unknown	Kinase binding protein CGI-121	Uncharacterized protein {ECO:0000313|EnsemblMetazoa:GB48835-PA} OS=Apis mellifera (Honeybee) PE=3 SV=1	PREDICTED: TP53RK-binding protein-like [Apis florea]
c44668.graph_c0	[GO]	--	--	K01511|2.07502e-123|tca:658576|ectonucleoside triphosphate diphosphohydrolase 5; K01511 ectonucleoside triphosphate diphosphohydrolase 5/6 [EC:3.6.1.6] (A)	[F]	Nucleotide transport and metabolism	GDA1/CD39 (nucleoside phosphatase) family	Putative uncharacterized protein {ECO:0000313|EMBL:EFX73334.1} OS=Daphnia pulex (Water flea) PE=4 SV=1	hypothetical protein DAPPUDRAFT_307947 [Daphnia pulex]
c28088.graph_c0	[RTKL]	--	Molecular Function: protein kinase activity (GO:0004672);; Molecular Function: ion binding (GO:0043167);;	K13412|5.90536e-68|mcc:100425952|calcium-dependent protein kinase 2-like; K13412 calcium-dependent protein kinase [EC:2.7.11.1] (A)	[T]	Signal transduction mechanisms	Protein kinase domain;; Protein tyrosine kinase;; EF-hand domain pair;; EF-hand domain;; EF hand	Calcium-dependent protein kinase, isoform, putative {ECO:0000313|EMBL:EER18003.1} OS=Perkinsus marinus (strain ATCC 50983 / TXsc) PE=4 SV=1	calcium-dependent protein kinase, isoform, putative [Perkinsus marinus ATCC 50983]
c29821.graph_c0	--	--	Biological Process: reproduction (GO:0000003);; Biological Process: morphogenesis of an epithelium (GO:0002009);; Biological Process: nematode larval development (GO:0002119);; Biological Process: receptor-mediated endocytosis (GO:0006898);; Biological Process: embryo development ending in birth or egg hatching (GO:0009792);; Biological Process: positive regulation of growth rate (GO:0040010);;	--	[S]	Function unknown	Fcf2 pre-rRNA processing	Putative deoxynucleotidyltransferase terminal-interacting protein 2 {ECO:0000313|EMBL:JAA59033.1} OS=Rhipicephalus pulchellus PE=2 SV=1	putative Deoxynucleotidyltransferase terminal-interacting protein 2 [Danaus plexippus]
c42407.graph_c0	--	--	--	--	[L]	Replication, recombination and repair	Smr domain	Uncharacterized protein {ECO:0000313|EnsemblMetazoa:SMAR010657-PA} OS=Strigamia maritima (European centipede) PE=4 SV=1	predicted protein [Naegleria gruberi]
c39911.graph_c0	--	--	--	--	[A]	RNA processing and modification	SPRY domain	Putative uncharacterized protein {ECO:0000313|EMBL:EER07654.1} OS=Perkinsus marinus (strain ATCC 50983 / TXsc) PE=4 SV=1	hypothetical protein Pmar_PMAR024059 [Perkinsus marinus ATCC 50983]
c50552.graph_c0	--	--	--	--	[Q]	Secondary metabolites biosynthesis, transport and catabolism	short chain dehydrogenase	Putative uncharacterized protein {ECO:0000313|EMBL:EFX79364.1} OS=Daphnia pulex (Water flea) PE=3 SV=1	hypothetical protein DAPPUDRAFT_319680 [Daphnia pulex]
c51736.graph_c0	[RTKL]	--	--	--	[T]	Signal transduction mechanisms	Protein tyrosine kinase;; Protein kinase domain;; TPR repeat;; Tetratricopeptide repeat;; Tetratricopeptide repeat;; Tetratricopeptide repeat;; Tetratricopeptide repeat	Tyrosine kinase-like (TKL) protein, putative {ECO:0000313|EMBL:CDJ63180.1} OS=Eimeria necatrix PE=4 SV=1	Tyrosine kinase-like (TKL) protein, putative [Eimeria necatrix]
c45182.graph_c0	--	--	--	--	[O]	Posttranslational modification, protein turnover, chaperones	CS domain	Uncharacterized protein {ECO:0000313|EMBL:ETW54199.1} OS=Plasmodium falciparum (isolate Palo Alto / Uganda) PE=4 SV=1	hypothetical protein YYE_00176 [Plasmodium vinckei vinckei]
c48233.graph_c0	--	--	--	--	--	--	S1/P1 Nuclease	S1/P1nuclease, putative {ECO:0000313|EMBL:EER00103.1} OS=Perkinsus marinus (strain ATCC 50983 / TXsc) PE=4 SV=1	S1/P1nuclease, putative [Perkinsus marinus ATCC 50983]
c81777.graph_c0	--	--	Cellular Component: integral component of membrane (GO:0016021);; Biological Process: transmembrane transport (GO:0055085);;	--	[G]	Carbohydrate transport and metabolism	--	Uncharacterized protein {ECO:0000313|EMBL:KDR14200.1} (Fragment) OS=Zootermopsis nevadensis (Dampwood termite) PE=4 SV=1	hypothetical protein L798_12001, partial [Zootermopsis nevadensis]
c41195.graph_c0	[K]	Transcription	Molecular Function: translation initiation factor activity (GO:0003743);; Biological Process: transcription from RNA polymerase II promoter (GO:0006366);; Biological Process: translational initiation (GO:0006413);; Molecular Function: protein heterodimerization activity (GO:0046982);;	--	[K]	Transcription	Transcription initiation factor IID, 18kD subunit	Transcription initiation factor TFIID subunit 13 {ECO:0000313|EMBL:EFN77161.1} OS=Harpegnathos saltator (Jerdon&apos;s jumping ant) PE=4 SV=1	Transcription initiation factor TFIID subunit 13 [Harpegnathos saltator]
c53963.graph_c0	[D]	Cell cycle control, cell division, chromosome partitioning	Biological Process: cellular process (GO:0009987);;	K06636|6.65181e-51|phu:Phum_PHUM470210|structural maintenance of chromosomes smc1, putative; K06636 structural maintenance of chromosome 1 (A)	[D]	Cell cycle control, cell division, chromosome partitioning	RecF/RecN/SMC N terminal domain;; SMC proteins Flexible Hinge Domain;; AAA domain;; P-loop containing region of AAA domain;; RecF/RecN/SMC N terminal domain	Structural maintenance of chromosomes protein {ECO:0000256|PIRNR:PIRNR005719} OS=Acanthamoeba castellanii str. Neff PE=3 SV=1	condensin complex component SMC1, putative [Acanthamoeba castellanii str. Neff]
c54671.graph_c0	--	--	Biological Process: nuclear division (GO:0000280);; Molecular Function: actin binding (GO:0003779);; Molecular Function: tropomyosin binding (GO:0005523);; Cellular Component: nucleus (GO:0005634);; Cellular Component: troponin complex (GO:0005861);; Biological Process: nervous system development (GO:0007399);; Biological Process: skeletal muscle tissue development (GO:0007519);; Biological Proce…	--	[Z]	Cytoskeleton	Troponin	Troponin I {ECO:0000313|EMBL:ACV40756.1} OS=Fenneropenaeus chinensis (Fleshy prawn) PE=2 SV=1	troponin I [Fenneropenaeus chinensis]
c56075.graph_c0	[U]	Intracellular trafficking, secretion, and vesicular transport	Biological Process: intracellular protein transport (GO:0006886);; Biological Process: neurotransmitter secretion (GO:0007269);; Cellular Component: synaptic vesicle (GO:0008021);; Molecular Function: protein transporter activity (GO:0008565);; Biological Process: synaptic vesicle coating (GO:0016183);; Biological Process: neurogenesis (GO:0022008);; Cellular Component: AP-2 adaptor complex (GO:0…	K11827|3.27014e-94|phi:102114458|AP2S1; adaptor-related protein complex 2, sigma 1 subunit; K11827 AP-2 complex subunit sigma-1 (A)	[U]	Intracellular trafficking, secretion, and vesicular transport	Clathrin adaptor complex small chain	Clathrin coat assembly protein 17 {ECO:0000313|EMBL:AHE63353.1} OS=Penaeus monodon (Giant tiger prawn) PE=2 SV=1	clathrin coat assembly protein 17 [Penaeus monodon]
c46624.graph_c0	--	--	--	K09597|7.25065e-99|rno:362828|Sppl2b, RGD1308556; signal peptide peptidase-like 2B (EC:3.4.23.-); K09597 signal peptide peptidase-like 2B [EC:3.4.23.-] (A)	[R]	General function prediction only	Signal peptide peptidase	Signal peptide peptidase-like 2B {ECO:0000313|EMBL:KFM81224.1} (Fragment) OS=Stegodyphus mimosarum PE=4 SV=1	Signal peptide peptidase-like 2B, partial [Stegodyphus mimosarum]
c94893.graph_c0	--	--	Cellular Component: nucleus (GO:0005634);; Biological Process: cellular response to DNA damage stimulus (GO:0006974);; Biological Process: cell cycle (GO:0007049);; Biological Process: replication fork protection (GO:0048478);;	K10904|8.80078e-20|cmy:102945324|TIPIN; TIMELESS interacting protein; K10904 TIMELESS-interacting protein (A)	[D]	Cell cycle control, cell division, chromosome partitioning	Replication Fork Protection Component Swi3	TIMELESS-interacting protein {ECO:0000313|EMBL:EKC22409.1} OS=Crassostrea gigas (Pacific oyster) PE=4 SV=1	TIMELESS-interacting protein [Crassostrea gigas]
c47649.graph_c0	[L]	Replication, recombination and repair	Biological Process: DNA metabolic process (GO:0006259);; Molecular Function: mismatched DNA binding (GO:0030983);; Biological Process: single-organism cellular process (GO:0044763);; Biological Process: response to stimulus (GO:0050896);;	K08737|1.46965e-148|fab:101815194|MSH6; mutS homolog 6 (E. coli); K08737 DNA mismatch repair protein MSH6 (A)	[L]	Replication, recombination and repair	MutS domain V;; MutS domain III;; MutS domain I;; MutS domain II;; MutS family domain IV	DNA mismatch repair protein MSH6 {ECO:0000256|PIRNR:PIRNR037677} OS=Plasmodium berghei (strain Anka) PE=3 SV=1	DNA repair protein [Plasmodium berghei strain ANKA]
c92475.graph_c0	[RTKL]	--	Molecular Function: kinase activity (GO:0016301);;	K04464|7.35704e-11|cbr:CBG02327|Cbr-mpk-2; C. briggsae CBR-MPK-2 protein; K04464 mitogen-activated protein kinase 7 [EC:2.7.11.24] (A)	[T]	Signal transduction mechanisms	--	Protein kinase domain protein {ECO:0000313|EMBL:EGR29120.1} OS=Ichthyophthirius multifiliis (strain G5) PE=4 SV=1	protein kinase domain protein [Ichthyophthirius multifiliis]
c36229.graph_c0	--	--	--	--	[R]	General function prediction only	Hypoxia induced protein conserved region	HIG1 domain family member 2A, mitochondrial {ECO:0000313|EMBL:JAB62399.1} (Fragment) OS=Anoplophora glabripennis (Asian longhorn beetle) PE=4 SV=1	GL15894 [Drosophila persimilis]
c25735.graph_c0	[E]	Amino acid transport and metabolism	Biological Process: cellular amino acid metabolic process (GO:0006520);; Molecular Function: oxidoreductase activity (GO:0016491);;	K00315|1.8944e-41|tru:101062880|dimethylglycine dehydrogenase, mitochondrial-like; K00315 dimethylglycine dehydrogenase [EC:1.5.8.4] (A)	[E]	Amino acid transport and metabolism	FAD dependent oxidoreductase	Uncharacterized protein {ECO:0000313|EMBL:ELU05418.1, ECO:0000313|EnsemblMetazoa:CapteP159052} OS=Capitella teleta (Polychaete worm) PE=3 SV=1	hypothetical protein CAPTEDRAFT_159052 [Capitella teleta]
c65099.graph_c0	[L]	Replication, recombination and repair	--	K13983|1.60482e-59|ptg:102949953|MOV10L1; Mov10l1, Moloney leukemia virus 10-like 1, homolog (mouse); K13983 putative helicase MOV10L1 [EC:3.6.4.13] (A)	[A]	RNA processing and modification	AAA domain;; AAA domain	Predicted protein {ECO:0000313|EMBL:EDO45106.1} (Fragment) OS=Nematostella vectensis (Starlet sea anemone) PE=4 SV=1	PREDICTED: LOW QUALITY PROTEIN: putative helicase Mov10l1-like [Saccoglossus kowalevskii]
c26038.graph_c0	--	--	--	--	--	--	Insect cuticle protein	Cuticle protein 8 {ECO:0000313|EMBL:JAC54804.1} OS=Bactrocera dorsalis (Oriental fruit fly) PE=4 SV=1	PREDICTED: cuticle protein 8 [Bactrocera cucurbitae]
c53498.graph_c0	[LKJ]	--	--	K17509|0|api:100167339|pyruvate dehydrogenase phosphatase regulatory subunit, mitochondrial-like; K17509 pyruvate dehydrogenase phosphatase regulatory subunit (A)	[E]	Amino acid transport and metabolism	FAD dependent oxidoreductase;; Aminomethyltransferase folate-binding domain;; Glycine cleavage T-protein C-terminal barrel domain;; DEAD/DEAH box helicase;; Helicase conserved C-terminal domain;; Protein of unknown function (DUF1253)	Pyruvate dehydrogenase phosphatase regulatory subunit, mitochondrial {ECO:0000313|EMBL:KDR16391.1} OS=Zootermopsis nevadensis (Dampwood termite) PE=3 SV=1	Pyruvate dehydrogenase phosphatase regulatory subunit, mitochondrial [Zootermopsis nevadensis]
c74891.graph_c0	--	--	Molecular Function: phospholipid binding (GO:0005543);; Biological Process: transport (GO:0006810);;	--	[I]	Lipid transport and metabolism	Oxysterol-binding protein	Putative oxysterol-binding protein {ECO:0000313|EMBL:JAB76997.1} (Fragment) OS=Ixodes ricinus (Common tick) PE=2 SV=1	Oxysterol-binding protein-related protein 6, partial [Stegodyphus mimosarum]
c44379.graph_c0	--	--	--	--	--	--	Endonuclease/Exonuclease/phosphatase family	Uncharacterized protein {ECO:0000313|EnsemblMetazoa:SPU_002513-tr} OS=Strongylocentrotus purpuratus (Purple sea urchin) PE=4 SV=1	--
c21070.graph_c1	--	--	--	--	--	--	Macro domain	Uncharacterized protein {ECO:0000313|EnsemblMetazoa:SPU_019473-tr} OS=Strongylocentrotus purpuratus (Purple sea urchin) PE=4 SV=1	PREDICTED: O-acetyl-ADP-ribose deacetylase 1-like [Saccoglossus kowalevskii]
c32329.graph_c0	--	--	--	--	--	--	Thyroid hormone-inducible hepatic protein Spot 14	Uncharacterized protein {ECO:0000313|EnsemblMetazoa:SMAR008031-PA} OS=Strigamia maritima (European centipede) PE=4 SV=1	Mid1-interacting protein 1 [Zootermopsis nevadensis]
c23278.graph_c0	[R]	General function prediction only	--	--	--	--	Domain of unknown function DUF20	Transporter, permease {ECO:0000313|EMBL:ELR18759.1} OS=Acanthamoeba castellanii str. Neff PE=4 SV=1	transporter, permease [Acanthamoeba castellanii str. Neff]
c42199.graph_c0	[S]	Function unknown	--	--	--	--	--	Chromosome undetermined scaffold_137, whole genome shotgun sequence {ECO:0000313|EMBL:CAK63551.1} OS=Paramecium tetraurelia PE=4 SV=1	hypothetical protein [Paramecium tetraurelia strain d4-2]
c17792.graph_c0	--	--	--	--	--	--	The ARF-like 2 binding protein BART	Uncharacterized protein {ECO:0000313|EMBL:EJY74159.1} OS=Oxytricha trifallax PE=4 SV=1	hypothetical protein OXYTRI_04585 [Oxytricha trifallax]
c39191.graph_c0	[O]	Posttranslational modification, protein turnover, chaperones	--	K09530|1.13448e-23|bfo:BRAFLDRAFT_125408|hypothetical protein; K09530 DnaJ homolog subfamily C member 10 (A)	[O]	Posttranslational modification, protein turnover, chaperones	DnaJ domain;; Thioredoxin	Uncharacterized protein {ECO:0000313|EMBL:CDW76835.1} OS=Stylonychia lemnae PE=4 SV=1	UNKNOWN [Stylonychia lemnae]
c40316.graph_c0	--	--	--	--	--	--	SPX domain	Putative uncharacterized protein {ECO:0000313|EMBL:EER04199.1} OS=Perkinsus marinus (strain ATCC 50983 / TXsc) PE=4 SV=1	conserved hypothetical protein [Perkinsus marinus ATCC 50983]
c37092.graph_c0	[N]	Cell motility	Biological Process: transport (GO:0006810);;	--	[S]	Function unknown	Sedlin, N-terminal conserved region;; Sybindin-like family	Trafficking protein particle complex subunit 2-like protein {ECO:0000313|EMBL:KDR18458.1} OS=Zootermopsis nevadensis (Dampwood termite) PE=4 SV=1	Trafficking protein particle complex subunit 2-like protein [Zootermopsis nevadensis]
c12806.graph_c0	--	--	--	--	[T]	Signal transduction mechanisms	CD36 family	Putative uncharacterized protein {ECO:0000313|EMBL:EFZ20621.1} (Fragment) OS=Solenopsis invicta (Red imported fire ant) PE=4 SV=1	PREDICTED: scavenger receptor class B member 1 [Harpegnathos saltator]
c55237.graph_c0	--	--	--	--	--	--	Zinc finger, C2H2 type	--	--
c37181.graph_c0	--	--	--	--	[O]	Posttranslational modification, protein turnover, chaperones	PUB domain;; UBA/TS-N domain	Putative uncharacterized protein {ECO:0000313|EMBL:EER07583.1} OS=Perkinsus marinus (strain ATCC 50983 / TXsc) PE=4 SV=1	hypothetical protein, conserved [Perkinsus marinus ATCC 50983]
c55156.graph_c0	--	--	Biological Process: cell adhesion (GO:0007155);; Cellular Component: membrane (GO:0016020);;	--	[S]	Function unknown	Cadherin domain	Uncharacterized protein {ECO:0000313|EnsemblMetazoa:BGIBMGA010415-TA} OS=Bombyx mori (Silk moth) PE=4 SV=1	PREDICTED: cadherin-23-like [Bombyx mori]
c28907.graph_c0	--	--	--	--	--	--	--	Putative uncharacterized protein RFS2 {ECO:0000313|EMBL:EFX79713.1} OS=Daphnia pulex (Water flea) PE=4 SV=1	hypothetical protein DAPPUDRAFT_304421 [Daphnia pulex]
c47832.graph_c0	--	--	Molecular Function: pyruvate dehydrogenase (acetyl-transferring) activity (GO:0004739);; Cellular Component: mitochondrion (GO:0005739);; Cellular Component: lipid particle (GO:0005811);; Cellular Component: microtubule associated complex (GO:0005875);; Biological Process: acetyl-CoA biosynthetic process from pyruvate (GO:0006086);; Biological Process: cytoplasmic microtubule organization (GO:003…	K00162|3.46197e-16|dwi:Dwil_GK11887|GK11887 gene product from transcript GK11887-RA; K00162 pyruvate dehydrogenase E1 component beta subunit [EC:1.2.4.1] (A)	--	--	Mitochondrial domain of unknown function (DUF1713)	Uncharacterized protein {ECO:0000313|EMBL:JAC86095.1} (Fragment) OS=Panstrongylus megistus PE=2 SV=1	hypothetical protein L798_02431 [Zootermopsis nevadensis]
c33995.graph_c0	--	--	--	--	--	--	--	Putative nuclease HARBI1 {ECO:0000313|EMBL:JAB63196.1} OS=Anoplophora glabripennis (Asian longhorn beetle) PE=4 SV=1	PREDICTED: uncharacterized protein LOC103308774 [Acyrthosiphon pisum]
c40800.graph_c0	--	--	--	--	--	--	PUB domain	--	--
c49375.graph_c0	[RTKL]	--	Molecular Function: nucleotide binding (GO:0000166);; Molecular Function: protein kinase activity (GO:0004672);; Biological Process: phosphorylation (GO:0016310);;	K08861|1.46577e-149|spu:584420|serine/threonine-protein kinase PLK2-like; K08861 polo-like kinase 2 [EC:2.7.11.21] (A)	[D]	Cell cycle control, cell division, chromosome partitioning	Protein kinase domain;; Protein tyrosine kinase;; POLO box duplicated region;; Kinase-like	Uncharacterized protein {ECO:0000313|EMBL:KDR17990.1} (Fragment) OS=Zootermopsis nevadensis (Dampwood termite) PE=4 SV=1	hypothetical protein L798_07171, partial [Zootermopsis nevadensis]
c76865.graph_c0	--	--	--	--	--	--	Endoplasmic reticulum vesicle transporter	--	--
c7388.graph_c0	--	--	--	--	--	--	--	Uncharacterized protein {ECO:0000313|Ensembl:ENSCSAVP00000013219} (Fragment) OS=Ciona savignyi (Pacific transparent sea squirt) PE=4 SV=1	hypothetical protein CAPTEDRAFT_111390, partial [Capitella teleta]
c80311.graph_c0	--	--	Molecular Function: binding (GO:0005488);; Biological Process: cell adhesion (GO:0007155);; Cellular Component: membrane (GO:0016020);;	K16507|1.65742e-31|isc:IscW_ISCW000378|protocadherin-16, putative (EC:1.1.1.1); K16507 protocadherin-16/23 (A)	[T]	Signal transduction mechanisms	Cadherin domain	Protocadherin-23 {ECO:0000313|EMBL:KFM63484.1} (Fragment) OS=Stegodyphus mimosarum PE=4 SV=1	Protocadherin-23, partial [Stegodyphus mimosarum]
c29816.graph_c0	[TZDR]	--	Molecular Function: calcium ion binding (GO:0005509);;	--	[T]	Signal transduction mechanisms	--	Frequenin {ECO:0000313|EMBL:AAF74284.1} OS=Panulirus interruptus (California spiny lobster) PE=2 SV=1	frequenin [Procambarus clarkii]
c47428.graph_c0	[P]	Inorganic ion transport and metabolism	--	--	[P]	Inorganic ion transport and metabolism	Sulfate transporter family;; Sulfate transporter N-terminal domain with GLY motif	Sulfate transporter, putative {ECO:0000313|EMBL:EER19583.1} OS=Perkinsus marinus (strain ATCC 50983 / TXsc) PE=4 SV=1	Sulfate transporter, putative [Perkinsus marinus ATCC 50983]
c85492.graph_c0	--	--	--	--	[T]	Signal transduction mechanisms	--	Uncharacterized protein {ECO:0000313|EnsemblMetazoa:SMAR007838-PA} OS=Strigamia maritima (European centipede) PE=4 SV=1	Neurogenic locus Notch protein [Acromyrmex echinatior]
c40813.graph_c0	--	--	--	--	[G]	Carbohydrate transport and metabolism	MFS/sugar transport protein	Uncharacterized protein {ECO:0000313|Ensembl:ENSCINP00000031725} OS=Ciona intestinalis (Transparent sea squirt) PE=4 SV=1	PREDICTED: major facilitator superfamily domain-containing protein 12-like [Ciona intestinalis]
c53268.graph_c0	[P]	Inorganic ion transport and metabolism	Biological Process: action potential (GO:0001508);; Molecular Function: delayed rectifier potassium channel activity (GO:0005251);; Biological Process: regulation of heart contraction (GO:0008016);; Cellular Component: voltage-gated potassium channel complex (GO:0008076);; Biological Process: larval locomotory behavior (GO:0008345);; Biological Process: regulation of ion transmembrane transport (…	--	[P]	Inorganic ion transport and metabolism	Ion transport protein;; BTB/POZ domain;; Ion channel;; Glioma tumor suppressor candidate region	Uncharacterized protein {ECO:0000313|EnsemblMetazoa:BGIBMGA011807-TA} OS=Bombyx mori (Silk moth) PE=4 SV=1	PREDICTED: potassium voltage-gated channel protein Shab-like [Bombus terrestris]
c79128.graph_c0	--	--	--	--	--	--	Carboxypeptidase activation peptide	--	--
c79284.graph_c0	[G]	Carbohydrate transport and metabolism	Molecular Function: beta-mannosidase activity (GO:0004567);; Biological Process: carbohydrate metabolic process (GO:0005975);;	K01192|9.95391e-24|phu:Phum_PHUM193470|beta-mannosidase precursor, putative (EC:3.2.1.25); K01192 beta-mannosidase [EC:3.2.1.25] (A)	[G]	Carbohydrate transport and metabolism	Glycosyl hydrolases family 2, TIM barrel domain	Beta-mannosidase, putative {ECO:0000313|EMBL:EEB12599.1} OS=Pediculus humanus subsp. corporis (Body louse) PE=4 SV=1	beta-mannosidase precursor, putative [Pediculus humanus corporis]
c53347.graph_c0	[C]	Energy production and conversion	Cellular Component: vacuolar proton-transporting V-type ATPase, V1 domain (GO:0000221);; Biological Process: ATP catabolic process (GO:0006200);; Biological Process: ATP hydrolysis coupled proton transport (GO:0015991);; Cellular Component: plasma membrane proton-transporting V-type ATPase complex (GO:0033181);; Molecular Function: proton-transporting ATPase activity, rotational mechanism (GO:004…	K02149|1.68732e-116|nvi:100119832|V-type proton ATPase subunit D; K02149 V-type H+-transporting ATPase subunit D (A)	[C]	Energy production and conversion	ATP synthase subunit D	Putative uncharacterized protein {ECO:0000313|EMBL:EFX82697.1} OS=Daphnia pulex (Water flea) PE=4 SV=1	hypothetical protein DAPPUDRAFT_230767 [Daphnia pulex]
c24957.graph_c0	[RTKL]	--	Molecular Function: protein serine/threonine kinase activity (GO:0004674);; Biological Process: cellular metabolic process (GO:0044237);; Molecular Function: organic cyclic compound binding (GO:0097159);; Molecular Function: heterocyclic compound binding (GO:1901363);;	K16196|8.46825e-101|apla:101793133|EIF2AK4; eukaryotic translation initiation factor 2 alpha kinase 4; K16196 eukaryotic translation initiation factor 2-alpha kinase 4 [EC:2.7.11.1] (A)	[J]	Translation, ribosomal structure and biogenesis	Protein kinase domain;; Protein tyrosine kinase	Putative eukaryotic translation initiation factor 2-alpha kinase 4 {ECO:0000313|EMBL:JAB72715.1} OS=Ixodes ricinus (Common tick) PE=2 SV=1	hypothetical protein DAPPUDRAFT_313217 [Daphnia pulex]
c49480.graph_c0	[L]	Replication, recombination and repair	--	K10899|4.35949e-114|nve:NEMVE_v1g174448|hypothetical protein; K10899 ATP-dependent DNA helicase Q1 [EC:3.6.4.12] (A)	[R]	General function prediction only	DEAD/DEAH box helicase;; Helicase conserved C-terminal domain	ATP-dependent DNA helicase, RecQ family protein {ECO:0000313|EMBL:KEP65788.1} OS=Hammondia hammondi PE=4 SV=1	ATP-dependent DNA helicase, RecQ family protein [Hammondia hammondi]
c46727.graph_c0	[TZDR]	--	Molecular Function: calcium ion binding (GO:0005509);; Molecular Function: kinase activity (GO:0016301);; Biological Process: phosphorylation (GO:0016310);; Molecular Function: 2-alkenal reductase [NAD(P)] activity (GO:0032440);; Biological Process: oxidation-reduction process (GO:0055114);;	K02183|8.83117e-95|shr:100924316|calmodulin-like; K02183 calmodulin (A)	[T]	Signal transduction mechanisms	EF hand;; EF-hand domain pair;; EF-hand domain pair;; EF-hand domain;; EF hand;; EF-hand domain;; Cytoskeletal-regulatory complex EF hand;; Secreted protein acidic and rich in cysteine Ca binding region;; Ca2+ insensitive EF hand;; Uncharacterised protein family (UPF0154)	Calmodulin, putative {ECO:0000313|EMBL:EER17402.1} OS=Perkinsus marinus (strain ATCC 50983 / TXsc) PE=4 SV=1	calmodulin, putative [Perkinsus marinus ATCC 50983]
c29130.graph_c0	[R]	General function prediction only	Molecular Function: nucleic acid binding (GO:0003676);; Molecular Function: lyase activity (GO:0016829);;	K13207|4.64402e-15|xma:102219278|CUGBP Elav-like family member 2-like; K13207 CUG-BP- and ETR3-like factor (A)	[A]	RNA processing and modification	RNA recognition motif. (a.k.a. RRM, RBD, or RNP domain);; RNA recognition motif (a.k.a. RRM, RBD, or RNP domain);; RNA recognition motif. (a.k.a. RRM, RBD, or RNP domain)	RNA recognition motif-containing protein {ECO:0000313|EMBL:KFH04274.1} OS=Toxoplasma gondii VAND PE=4 SV=1	RNA recognition motif-containing protein [Toxoplasma gondii VAND]
c39341.graph_c0	[M]	Cell wall/membrane/envelope biogenesis	Biological Process: metabolic process (GO:0008152);; Molecular Function: transferase activity (GO:0016740);;	--	[M]	Cell wall/membrane/envelope biogenesis	SIS domain;; Glutamine amidotransferase domain;; Glutamine amidotransferases class-II;; Glutamine amidotransferase domain;; Glutamine amidotransferases class-II	Putative uncharacterized protein {ECO:0000313|EMBL:EER06025.1} OS=Perkinsus marinus (strain ATCC 50983 / TXsc) PE=3 SV=1	conserved hypothetical protein [Perkinsus marinus ATCC 50983]
c82164.graph_c0	--	--	Molecular Function: microtubule motor activity (GO:0003777);; Molecular Function: glycerol-3-phosphate dehydrogenase activity (GO:0004368);; Molecular Function: ATP binding (GO:0005524);; Biological Process: glycerol-3-phosphate metabolic process (GO:0006072);; Biological Process: ATP catabolic process (GO:0006200);; Biological Process: microtubule-based movement (GO:0007018);; Cellular Component…	K10408|2.23581e-37|phu:Phum_PHUM507420|ciliary dynein heavy chain, putative; K10408 dynein heavy chain, axonemal (A)	[Z]	Cytoskeleton	Dynein heavy chain and region D6 of dynein motor	Uncharacterized protein {ECO:0000313|EnsemblMetazoa:MESCA004170-PA} OS=Megaselia scalaris (Humpbacked fly) PE=4 SV=1	ciliary dynein heavy chain, putative [Pediculus humanus corporis]
c50130.graph_c0	[O]	Posttranslational modification, protein turnover, chaperones	Biological Process: protein peptidyl-prolyl isomerization (GO:0000413);; Molecular Function: hydrolase activity (GO:0016787);; Molecular Function: isomerase activity (GO:0016853);;	K14826|1.19665e-08|dmo:Dmoj_GI21928|GI21928 gene product from transcript GI21928-RA; K14826 FK506-binding nuclear protein [EC:5.2.1.8] (A)	[O]	Posttranslational modification, protein turnover, chaperones	FKBP-type peptidyl-prolyl cis-trans isomerase	Peptidyl-prolyl cis-trans isomerase {ECO:0000256|RuleBase:RU004231} OS=Neospora caninum (strain Liverpool) PE=4 SV=1	hypothetical protein NCLIV_014540 [Neospora caninum Liverpool]
c43053.graph_c0	--	--	--	--	--	--	--	Uncharacterized protein {ECO:0000313|EnsemblMetazoa:NV30855-PA} OS=Nasonia vitripennis (Parasitic wasp) PE=4 SV=1	gag-like protein [Biomphalaria glabrata]
c54497.graph_c0	[T]	Signal transduction mechanisms	--	K13111|0|tgu:100217867|SMU1; smu-1 suppressor of mec-8 and unc-52 homolog (C. elegans); K13111 WD40 repeat-containing protein SMU1 (A)	[R]	General function prediction only	WD domain, G-beta repeat;; Nucleoporin Nup120/160	SMU1 {ECO:0000313|EMBL:AHJ61045.1} OS=Macrobrachium rosenbergii (Giant fresh water prawn) PE=2 SV=1	SMU1 [Macrobrachium rosenbergii]
c46958.graph_c0	--	--	--	--	--	--	--	Predicted protein {ECO:0000313|EMBL:EDQ87978.1} OS=Monosiga brevicollis (Choanoflagellate) PE=4 SV=1	hypothetical protein [Monosiga brevicollis MX1]
c53480.graph_c0	[R]	General function prediction only	--	--	[Z]	Cytoskeleton	WD domain, G-beta repeat;; Eukaryotic translation initiation factor eIF2A	Actin-interacting protein 1 {ECO:0000313|EMBL:KDR20414.1} OS=Zootermopsis nevadensis (Dampwood termite) PE=4 SV=1	Actin-interacting protein 1 [Zootermopsis nevadensis]
c46162.graph_c0	[R]	General function prediction only	--	--	[R]	General function prediction only	50S ribosome-binding GTPase;; Gtr1/RagA G protein conserved region	Uncharacterized protein {ECO:0000313|EMBL:JAB76233.1} (Fragment) OS=Ixodes ricinus (Common tick) PE=2 SV=1	PREDICTED: putative GTP-binding protein 6 [Nasonia vitripennis]
c42491.graph_c0	[V]	Defense mechanisms	--	K05656|1.83369e-60|mze:101485498|ATP-binding cassette sub-family B member 9-like; K05656 ATP-binding cassette, subfamily B (MDR/TAP), member 9 (A)	[U]	Intracellular trafficking, secretion, and vesicular transport	ABC transporter transmembrane region;; ABC transporter	ABC transporter, putative {ECO:0000313|EMBL:EER13979.1} OS=Perkinsus marinus (strain ATCC 50983 / TXsc) PE=3 SV=1	ABC transporter, putative [Perkinsus marinus ATCC 50983]
c42060.graph_c0	--	--	--	--	[T]	Signal transduction mechanisms	SH3 domain-binding protein 5 (SH3BP5)	SH3 domain-binding protein 5-like {ECO:0000313|EMBL:KDR12063.1} OS=Zootermopsis nevadensis (Dampwood termite) PE=4 SV=1	SH3 domain-binding protein 5-like [Zootermopsis nevadensis]
c18981.graph_c0	--	--	Biological Process: cell communication (GO:0007154);; Molecular Function: phosphatidylinositol binding (GO:0035091);;	K17920|0|nvi:100119290|sorting nexin-6; K17920 sorting nexin-5/6/32 (A)	[V]	Defense mechanisms	PX domain;; Vps5 C terminal like;; BAR domain	Sorting nexin-6 {ECO:0000313|EMBL:KFM57640.1} (Fragment) OS=Stegodyphus mimosarum PE=4 SV=1	Sorting nexin-6, partial [Stegodyphus mimosarum]
c46759.graph_c0	[RTKL]	--	Molecular Function: nucleotide binding (GO:0000166);; Molecular Function: protein serine/threonine kinase activity (GO:0004674);; Biological Process: protein phosphorylation (GO:0006468);; Biological Process: signal transduction (GO:0007165);; Molecular Function: ion binding (GO:0043167);;	K04733|6.77782e-88|api:100165647|interleukin-1 receptor-associated kinase 4-like; K04733 interleukin-1 receptor-associated kinase 4 [EC:2.7.11.1] (A)	[T]	Signal transduction mechanisms	Protein kinase domain;; Protein tyrosine kinase;; Tube Death domain	Interleukin-1 receptor-associated kinase 4 {ECO:0000313|EMBL:AFZ95002.1} OS=Scylla serrata (Mud crab) PE=2 SV=1	interleukin-1 receptor-associated kinase 4 [Scylla serrata]
c29575.graph_c0	--	--	--	K10683|5.71278e-14|xtr:100498289|bard1; BRCA1 associated RING domain 1; K10683 BRCA1-associated RING domain protein 1 [EC:6.3.2.19] (A)	--	--	zf-RING of BARD1-type protein	BRCA1-associated RING domain protein 1 {ECO:0000313|EMBL:KDR23353.1} OS=Zootermopsis nevadensis (Dampwood termite) PE=4 SV=1	BRCA1-associated RING domain protein 1 [Zootermopsis nevadensis]
c80608.graph_c0	--	--	Molecular Function: UDP-glycosyltransferase activity (GO:0008194);; Biological Process: macromolecule biosynthetic process (GO:0009059);; Molecular Function: transferase activity, transferring hexosyl groups (GO:0016758);; Biological Process: single-organism metabolic process (GO:0044710);; Biological Process: carbohydrate derivative biosynthetic process (GO:1901137);;	K02366|2.79116e-11|tsp:Tsp_04346|exostosin-1; K02366 glucuronyl/N-acetylglucosaminyl transferase EXT1 [EC:2.4.1.224 2.4.1.225] (A)	[GMW]	--	Exostosin family	Exostosin-1 {ECO:0000313|EMBL:EFV55297.1} OS=Trichinella spiralis (Trichina worm) PE=3 SV=1	exostosin-1 [Trichinella spiralis]
c29661.graph_c0	--	--	--	K12843|2.84286e-58|fpg:101924860|PRPF3; pre-mRNA processing factor 3; K12843 U4/U6 small nuclear ribonucleoprotein PRP3 (A)	[A]	RNA processing and modification	pre-mRNA processing factor 3 (PRP3);; Protein of unknown function (DUF1115)	Pre-mRNA processing factor PRP3 {ECO:0000313|EMBL:EPT24577.1} OS=Toxoplasma gondii ME49 PE=4 SV=1	U4/U6 small nuclear ribonucleoprotein, putative [Toxoplasma gondii ME49]
c46498.graph_c0	[A]	RNA processing and modification	--	K14399|6.67737e-56|nve:NEMVE_v1g236308|hypothetical protein; K14399 polyribonucleotide 5'-hydroxyl-kinase [EC:2.7.1.78] (A)	[A]	RNA processing and modification	Pre-mRNA cleavage complex II protein Clp1;; Molybdopterin guanine dinucleotide synthesis protein B;; Conserved hypothetical ATP binding protein	Putative uncharacterized protein {ECO:0000313|EMBL:EER10602.1} OS=Perkinsus marinus (strain ATCC 50983 / TXsc) PE=4 SV=1	hypothetical protein Pmar_PMAR018979 [Perkinsus marinus ATCC 50983]
c4622.graph_c0	--	--	--	--	[R]	General function prediction only	Reverse transcriptase (RNA-dependent DNA polymerase)	Reverse transcriptase {ECO:0000313|EMBL:AAY86043.1} (Fragment) OS=Nullibrotheas allenii PE=4 SV=1	reverse transcriptase [Nullibrotheas allenii]
c54059.graph_c0	--	--	--	--	--	--	BEN domain	Protein BANP {ECO:0000313|EMBL:KDR14218.1} OS=Zootermopsis nevadensis (Dampwood termite) PE=4 SV=1	Protein BANP [Zootermopsis nevadensis]
c40581.graph_c0	[F]	Nucleotide transport and metabolism	Molecular Function: catalytic activity (GO:0003824);;	K06928|1.46757e-51|lgi:LOTGIDRAFT_223139|hypothetical protein; K06928 nucleoside-triphosphatase [EC:3.6.1.15] (A)	--	--	NTPase;; ATPase family associated with various cellular activities (AAA)	Uncharacterized protein {ECO:0000313|EMBL:ESO82982.1} OS=Lottia gigantea (Giant owl limpet) PE=3 SV=1	hypothetical protein LOTGIDRAFT_223139 [Lottia gigantea]
c55521.graph_c0	--	--	--	--	--	--	RNA polymerase Rpb4	--	--
c28866.graph_c0	--	--	--	--	--	--	Nucleoporin complex subunit 54	--	--
c46507.graph_c0	--	--	--	--	--	--	SET domain	Putative uncharacterized protein {ECO:0000313|EMBL:EER18450.1} OS=Perkinsus marinus (strain ATCC 50983 / TXsc) PE=4 SV=1	hypothetical protein Pmar_PMAR005361 [Perkinsus marinus ATCC 50983]
c57275.graph_c0	--	--	--	--	--	--	Collagen triple helix repeat (20 copies)	--	--
c19666.graph_c0	--	--	--	--	--	--	PRA1 family protein	--	--
c61553.graph_c0	--	--	--	--	--	--	TatD related DNase	--	--
c80237.graph_c0	--	--	--	--	--	--	Insect cuticle protein	BCS-1 {ECO:0000313|EMBL:BAA99543.1} OS=Amphibalanus amphitrite (Striped barnacle) PE=2 SV=1	BCS-1 [Amphibalanus amphitrite]
c25469.graph_c0	[E]	Amino acid transport and metabolism	--	--	[E]	Amino acid transport and metabolism	Zinc carboxypeptidase	Zinc carboxypeptidase family protein {ECO:0000313|EMBL:EJY78755.1} OS=Oxytricha trifallax PE=4 SV=1	Zinc carboxypeptidase family protein [Oxytricha trifallax]
c70483.graph_c0	--	--	Biological Process: protein homooligomerization (GO:0051260);;	--	[R]	General function prediction only	BTB/POZ domain	Uncharacterized protein {ECO:0000313|EnsemblMetazoa:SMAR002882-PA} OS=Strigamia maritima (European centipede) PE=4 SV=1	BTB/POZ domain-containing protein KCTD16 [Crassostrea gigas]
c8518.graph_c0	[GEPR]	--	--	--	[R]	General function prediction only	Sugar (and other) transporter;; Major Facilitator Superfamily	GJ23829 {ECO:0000313|EMBL:EDW66864.1} OS=Drosophila virilis (Fruit fly) PE=4 SV=1	GJ23829 [Drosophila virilis]
c93853.graph_c0	--	--	--	--	[R]	General function prediction only	--	Putative coiled-coil and c2 domain-containing protein 2a {ECO:0000313|EMBL:JAC94450.1} OS=Ixodes ricinus (Common tick) PE=2 SV=1	hypothetical protein IscW_ISCW020463 [Ixodes scapularis]
c49436.graph_c0	--	--	--	K10900|1.58208e-16|acs:100561844|wrn; Werner syndrome, RecQ helicase-like; K10900 werner syndrome ATP-dependent helicase [EC:3.6.4.12] (A)	[R]	General function prediction only	3'-5' exonuclease	Uncharacterized protein {ECO:0000313|EnsemblMetazoa:ACYPI34949-PA} OS=Acyrthosiphon pisum (Pea aphid) PE=4 SV=2	PREDICTED: Werner syndrome ATP-dependent helicase homolog [Aplysia californica]
c57730.graph_c0	--	--	--	--	--	--	Putative tRNA binding domain	--	--
c47081.graph_c0	--	--	--	K15202|5.14327e-27|smm:Smp_050740|hypothetical protein; K15202 general transcription factor 3C polypeptide 5 (transcription factor C subunit 1) (A)	[K]	Transcription	RNA polymerase III transcription factor (TF)IIIC subunit	Transcription factor tau 95 kDa subunit, putative {ECO:0000313|EMBL:EER14669.1} OS=Perkinsus marinus (strain ATCC 50983 / TXsc) PE=4 SV=1	Transcription factor tau 95 kDa subunit, putative [Perkinsus marinus ATCC 50983]
c11254.graph_c0	--	--	--	K06094|1.15892e-32|bmor:101742621|lethal(2) giant larvae protein-like; K06094 lethal(2) giant larvae protein (A)	[U]	Intracellular trafficking, secretion, and vesicular transport	--	Uncharacterized protein {ECO:0000313|EMBL:KDR10868.1} (Fragment) OS=Zootermopsis nevadensis (Dampwood termite) PE=4 SV=1	hypothetical protein L798_14850, partial [Zootermopsis nevadensis]
c31289.graph_c0	[V]	Defense mechanisms	--	--	[R]	General function prediction only	MatE	Putative uncharacterized protein {ECO:0000313|EMBL:EGD80569.1} OS=Salpingoeca rosetta (strain ATCC 50818 / BSB-021) PE=4 SV=1	hypothetical protein PTSG_01161 [Salpingoeca rosetta]
c19136.graph_c0	--	--	--	--	--	--	FHA domain	--	--
c19612.graph_c0	--	--	Molecular Function: metal ion binding (GO:0046872);;	K11459|1.20092e-38|chx:102189073|polycomb complex protein BMI-1-like; K11459 polycomb group RING finger protein 4 (A)	[S]	Function unknown	Zinc finger, C3HC4 type (RING finger);; Zinc finger, C3HC4 type (RING finger);; Ring finger domain	Putative uncharacterized protein {ECO:0000313|EMBL:EEN55468.1} OS=Branchiostoma floridae (Florida lancelet) PE=4 SV=1	hypothetical protein BRAFLDRAFT_223875 [Branchiostoma floridae]
c38406.graph_c0	--	--	Biological Process: nuclear-transcribed mRNA catabolic process, nonsense-mediated decay (GO:0000184);;	K18734|4.43602e-18|der:Dere_GG10361|GG10361 gene product from transcript GG10361-RA; K18734 protein SMG8 (A)	[S]	Function unknown	Uncharacterized conserved protein (DUF2146)	Protein SMG8 {ECO:0000313|EMBL:KDR20315.1} OS=Zootermopsis nevadensis (Dampwood termite) PE=4 SV=1	Protein SMG8 [Zootermopsis nevadensis]
c40381.graph_c0	--	--	Molecular Function: calcium ion binding (GO:0005509);; Biological Process: cellular calcium ion homeostasis (GO:0006874);;	--	[T]	Signal transduction mechanisms	EF hand;; EF-hand domain;; EF-hand domain pair;; EF hand;; EF-hand domain pair	Uncharacterized protein {ECO:0000313|EMBL:ENN78200.1} (Fragment) OS=Dendroctonus ponderosae (Mountain pine beetle) PE=4 SV=1	hypothetical protein YQE_05352, partial [Dendroctonus ponderosae]
c53351.graph_c0	--	--	Biological Process: learning or memory (GO:0007611);;	--	[T]	Signal transduction mechanisms	Immunoglobulin I-set domain;; Immunoglobulin domain;; Immunoglobulin V-set domain;; Immunoglobulin domain;; Immunoglobulin domain;; Fibronectin type III domain;; CD47 immunoglobulin-like domain;; Immunoglobulin C2-set domain	Putative uncharacterized protein {ECO:0000313|EMBL:EFX69618.1} OS=Daphnia pulex (Water flea) PE=4 SV=1	PREDICTED: lachesin-like [Diaphorina citri]
c51719.graph_c0	--	--	--	--	--	--	Domain of unknown function (DUF4539)	--	--
c50589.graph_c0	[M]	Cell wall/membrane/envelope biogenesis	--	--	[T]	Signal transduction mechanisms	MBOAT, membrane-bound O-acyltransferase family	Protein-cysteine N-palmitoyltransferase Rasp {ECO:0000313|EMBL:KDR12454.1} OS=Zootermopsis nevadensis (Dampwood termite) PE=4 SV=1	Protein-cysteine N-palmitoyltransferase Rasp [Zootermopsis nevadensis]
c45054.graph_c0	--	--	--	K04530|0|phu:Phum_PHUM122670|hypothetical protein; K04530 amyloid beta (A4) precursor protein-binding, family B, member 2 (Fe65-like) (A)	--	--	Phosphotyrosine interaction domain (PTB/PID);; Phosphotyrosine-binding domain	Predicted protein {ECO:0000313|EMBL:EEB11505.1} OS=Pediculus humanus subsp. corporis (Body louse) PE=4 SV=1	predicted protein [Pediculus humanus corporis]
c52772.graph_c0	--	--	--	K18269|2.01481e-106|phu:Phum_PHUM582960|Programmed cell death protein, putative; K18269 programmed cell death protein 10 (A)	[S]	Function unknown	Lipocalin / cytosolic fatty-acid binding protein family;; Lipocalin-like domain;; Protein of unknown function (DUF1241)	Programmed cell death protein 10 {ECO:0000313|EMBL:KDR15369.1} OS=Zootermopsis nevadensis (Dampwood termite) PE=4 SV=1	Programmed cell death protein 10 [Zootermopsis nevadensis]
c1842.graph_c0	--	--	--	--	[A]	RNA processing and modification	Zinc finger C-x8-C-x5-C-x3-H type (and similar);; Zinc finger C-x8-C-x5-C-x3-H type	Putative uncharacterized protein {ECO:0000313|EMBL:EER15934.1} OS=Perkinsus marinus (strain ATCC 50983 / TXsc) PE=4 SV=1	hypothetical protein Pmar_PMAR003392 [Perkinsus marinus ATCC 50983]
c41227.graph_c0	--	--	--	--	--	--	RNA recognition motif (a.k.a. RRM, RBD, or RNP domain);; RNA recognition motif. (a.k.a. RRM, RBD, or RNP domain)	--	--
c24916.graph_c0	--	--	--	--	--	--	PDGF/VEGF domain	PDGF/VEGF-related factor 1 {ECO:0000313|EMBL:ADF87936.1} OS=Eriocheir sinensis (Chinese mitten crab) PE=2 SV=1	PDGF/VEGF-related factor 1 [Eriocheir sinensis]
c65885.graph_c0	--	--	--	--	[DO]	--	Caspase domain	Putative uncharacterized protein {ECO:0000313|EMBL:EER16585.1} OS=Perkinsus marinus (strain ATCC 50983 / TXsc) PE=4 SV=1	conserved hypothetical protein [Perkinsus marinus ATCC 50983]
c72680.graph_c0	--	--	--	--	--	--	Fibronectin type III domain	--	--
c19831.graph_c0	--	--	Molecular Function: peptidase activity (GO:0008233);;	--	[E]	Amino acid transport and metabolism	Trypsin;; Regulatory CLIP domain of proteinases	Clip domain serine proteinase 1 {ECO:0000313|EMBL:ACP19562.1} OS=Penaeus monodon (Giant tiger prawn) PE=2 SV=1	clip domain serine proteinase 1 [Penaeus monodon]
c32201.graph_c0	--	--	Biological Process: transport (GO:0006810);; Cellular Component: membrane (GO:0016020);; Cellular Component: cell part (GO:0044464);;	K11824|8.02064e-149|bfo:BRAFLDRAFT_266276|hypothetical protein; K11824 AP-2 complex subunit alpha (A)	[U]	Intracellular trafficking, secretion, and vesicular transport	Adaptin N terminal region;; Adaptin C-terminal domain	Putative uncharacterized protein {ECO:0000313|EMBL:EER20402.1} OS=Perkinsus marinus (strain ATCC 50983 / TXsc) PE=4 SV=1	conserved hypothetical protein [Perkinsus marinus ATCC 50983]
c36124.graph_c0	--	--	--	--	--	--	BAR domain;; UBA/TS-N domain	UBA/TS-N domain-containing protein {ECO:0000313|EMBL:KFH11200.1} OS=Toxoplasma gondii VAND PE=4 SV=1	UBA/TS-N domain-containing protein [Toxoplasma gondii VAND]
c44387.graph_c0	[O]	Posttranslational modification, protein turnover, chaperones	Molecular Function: nucleotide binding (GO:0000166);; Biological Process: proteolysis (GO:0006508);; Molecular Function: serine-type peptidase activity (GO:0008236);; Biological Process: cellular process (GO:0009987);; Molecular Function: ATPase activity (GO:0016887);; Biological Process: protein catabolic process (GO:0030163);;	K01338|0|isc:IscW_ISCW008144|protease, putative (EC:3.4.21.53); K01338 ATP-dependent Lon protease [EC:3.4.21.53] (A)	[O]	Posttranslational modification, protein turnover, chaperones	Lon protease (S16) C-terminal proteolytic domain;; ATP-dependent protease La (LON) domain;; ATPase family associated with various cellular activities (AAA);; AAA domain (dynein-related subfamily);; AAA ATPase domain;; Subunit ChlI of Mg-chelatase;; PrkA AAA domain;; Holliday junction DNA helicase ruvB N-terminus	Lon protease homolog {ECO:0000256|PIRNR:PIRNR001174, ECO:0000256|RuleBase:RU000592} OS=Crassostrea gigas (Pacific oyster) PE=3 SV=1	Peroxisomal Lon protease-like protein 2 [Crassostrea gigas]
c47432.graph_c0	--	--	Biological Process: transport (GO:0006810);; Biological Process: actin filament organization (GO:0007015);; Biological Process: gastrulation involving germ band extension (GO:0010004);; Biological Process: morphogenesis of embryonic epithelium (GO:0016331);; Biological Process: positive regulation of multicellular organism growth (GO:0040018);; Biological Process: establishment of planar polarity…	K17598|5.14362e-28|tca:664073|uncharacterized LOC664073; K17598 synaptotagmin-like protein (A)	[TU]	--	FYVE-type zinc finger	Uncharacterized protein {ECO:0000313|EnsemblMetazoa:SMAR011418-PA} OS=Strigamia maritima (European centipede) PE=4 SV=1	PREDICTED: uncharacterized protein LOC664073 isoform X2 [Tribolium castaneum]
c43820.graph_c0	--	--	Molecular Function: transferase activity (GO:0016740);;	K00939|2.43814e-19|cel:CELE_C29E4.8|let-754; Protein LET-754; K00939 adenylate kinase [EC:2.7.4.3] (A)	[F]	Nucleotide transport and metabolism	Calpain family cysteine protease;; Adenylate kinase	Chromosome undetermined scaffold_55, whole genome shotgun sequence {ECO:0000313|EMBL:CAK83931.1} OS=Paramecium tetraurelia PE=4 SV=1	hypothetical protein [Paramecium tetraurelia strain d4-2]
c5039.graph_c0	--	--	--	--	[T]	Signal transduction mechanisms	Di-glucose binding within endoplasmic reticulum	Uncharacterized protein {ECO:0000313|EnsemblMetazoa:RPRC013469-PA} OS=Rhodnius prolixus (Triatomid bug) PE=2 SV=1	conserved hypothetical protein [Pediculus humanus corporis]
c49349.graph_c0	[L]	Replication, recombination and repair	Molecular Function: DNA topoisomerase activity (GO:0003916);; Biological Process: DNA recombination (GO:0006310);; Biological Process: chromosome segregation (GO:0007059);; Biological Process: cell cycle process (GO:0022402);; Molecular Function: organic cyclic compound binding (GO:0097159);; Molecular Function: heterocyclic compound binding (GO:1901363);;	K03164|0|isc:IscW_ISCW016225|DNA topoisomerase II, putative (EC:1.3.1.74); K03164 DNA topoisomerase II [EC:5.99.1.3] (A)	[B]	Chromatin structure and dynamics	DNA gyrase/topoisomerase IV, subunit A;; DNA gyrase B;; Toprim domain;; Histidine kinase-, DNA gyrase B-, and HSP90-like ATPase	DNA topoisomerase 2 {ECO:0000256|RuleBase:RU000381} OS=Perkinsus marinus (strain ATCC 50983 / TXsc) PE=3 SV=1	DNA topoisomerase 2-alpha, putative [Perkinsus marinus ATCC 50983]
c87581.graph_c0	--	--	Biological Process: transport (GO:0006810);; Cellular Component: membrane (GO:0016020);;	K14388|3.36024e-19|lgi:LOTGIDRAFT_179213|hypothetical protein; K14388 solute carrier family 5 (sodium-coupled monocarboxylate transporter), member 8/12 (A)	[P]	Inorganic ion transport and metabolism	--	Uncharacterized protein {ECO:0000313|EMBL:ESO87861.1} OS=Lottia gigantea (Giant owl limpet) PE=3 SV=1	hypothetical protein LOTGIDRAFT_179213 [Lottia gigantea]
c12581.graph_c0	--	--	--	--	--	--	--	Putative uncharacterized protein {ECO:0000313|EMBL:EFX65751.1} OS=Daphnia pulex (Water flea) PE=4 SV=1	hypothetical protein DAPPUDRAFT_264276 [Daphnia pulex]
c39483.graph_c0	--	--	--	K12864|3.13445e-105|lgi:LOTGIDRAFT_108932|hypothetical protein; K12864 beta-catenin-like protein 1 (A)	[S]	Function unknown	Catenin-beta-like, Arm-motif containing nuclear	Putative beta-catenin family protein 1 {ECO:0000313|EMBL:EPR60429.1} OS=Toxoplasma gondii GT1 PE=4 SV=1	putative beta-catenin family protein 1 [Toxoplasma gondii GT1]
c47035.graph_c0	--	--	--	--	--	--	Protein of unknown function DUF84	Uncharacterized protein {ECO:0000313|EnsemblMetazoa:GB46761-PA} OS=Apis mellifera (Honeybee) PE=4 SV=1	PREDICTED: protein PRRC1-like isoform 2 [Apis florea]
c39880.graph_c0	[K]	Transcription	Molecular Function: nucleic acid binding (GO:0003676);; Biological Process: regulation of transcription, DNA-templated (GO:0006355);;	K03145|8.07634e-96|tca:655130|transcription elongation factor S-II; K03145 transcription elongation factor S-II (A)	[K]	Transcription	Transcription factor S-II (TFIIS), central domain;; Transcription factor S-II (TFIIS);; TFIIS helical bundle-like domain	Putative transcription elongation factor tfiis/cofactor of enhancer-binding protein sp1 {ECO:0000313|EMBL:JAC25766.1} (Fragment) OS=Amblyomma parvum PE=2 SV=1	transcription elongation factor s-ii [Riptortus pedestris]
c45948.graph_c0	[S]	Function unknown	--	--	[R]	General function prediction only	Leucine rich repeat;; Leucine Rich repeats (2 copies);; Leucine Rich Repeat;; Leucine rich repeats (6 copies);; Leucine Rich repeat;; Leucine rich repeat;; Tissue inhibitor of metalloproteinase;; UNC-6/NTR/C345C module	Putative uncharacterized protein {ECO:0000313|EMBL:EFX90283.1} (Fragment) OS=Daphnia pulex (Water flea) PE=4 SV=1	hypothetical protein DAPPUDRAFT_20910 [Daphnia pulex]
c59416.graph_c0	--	--	--	--	[R]	General function prediction only	Leucine rich repeat;; Leucine Rich Repeat	Putative uncharacterized protein {ECO:0000313|EMBL:EFX64353.1} OS=Daphnia pulex (Water flea) PE=4 SV=1	hypothetical protein DAPPUDRAFT_266572 [Daphnia pulex]
c37894.graph_c0	--	--	Biological Process: sperm individualization (GO:0007291);; Molecular Function: hydrolase activity (GO:0016787);; Biological Process: positive regulation of microtubule depolymerization (GO:0031117);;	--	[S]	Function unknown	Leucine Rich repeats (2 copies);; Leucine rich repeat;; Leucine rich repeat	Tubulin-specific chaperone cofactor E-like protein {ECO:0000313|EMBL:EZA56266.1} OS=Cerapachys biroi (Ant) PE=4 SV=1	Tubulin-specific chaperone cofactor E-like protein [Cerapachys biroi]
c20184.graph_c0	[RTKL]	--	Molecular Function: protein kinase activity (GO:0004672);;	K18669|3.99948e-80|bfo:BRAFLDRAFT_211971|hypothetical protein; K18669 dual specificity tyrosine-phosphorylation-regulated kinase 2/3/4 [EC:2.7.12.1] (A)	[R]	General function prediction only	Protein kinase domain;; Protein tyrosine kinase	Serine/threonine-protein kinase ppk15 {ECO:0000313|EMBL:EFW45000.2} OS=Capsaspora owczarzaki (strain ATCC 30864) PE=4 SV=2	serine/threonine-protein kinase ppk15 [Capsaspora owczarzaki ATCC 30864]
c43077.graph_c0	--	--	--	K06560|1.46172e-17|pss:102456945|MRC1; mannose receptor, C type 1; K06560 mannose receptor, C type (A)	[TV]	--	Lectin C-type domain;; UL45 protein	Predicted protein {ECO:0000313|EMBL:EDO49512.1} OS=Nematostella vectensis (Starlet sea anemone) PE=4 SV=1	predicted protein [Nematostella vectensis]
c40029.graph_c0	--	--	--	K13912|2.55225e-10|lgi:LOTGIDRAFT_106459|hypothetical protein; K13912 deleted in malignant brain tumors 1 protein (A)	--	--	Scavenger receptor cysteine-rich domain	Uncharacterized protein {ECO:0000313|EMBL:ESO89228.1} (Fragment) OS=Lottia gigantea (Giant owl limpet) PE=4 SV=1	hypothetical protein LOTGIDRAFT_106459, partial [Lottia gigantea]
c40652.graph_c0	--	--	--	--	--	--	--	Putative uncharacterized protein {ECO:0000313|EMBL:EER05985.1} OS=Perkinsus marinus (strain ATCC 50983 / TXsc) PE=4 SV=1	hypothetical protein Pmar_PMAR028173 [Perkinsus marinus ATCC 50983]
c23727.graph_c0	--	--	--	K15214|2.99024e-08|tgu:100220398|TATA box-binding protein-associated factor RNA polymerase I subunit C-like; K15214 TATA box-binding protein-associated factor RNA polymerase I subunit C (A)	--	--	--	TATA box-binding protein-associated factor, RNA polymerase I, subunit C {ECO:0000313|EMBL:KFM83018.1} (Fragment) OS=Stegodyphus mimosarum PE=4 SV=1	TATA box-binding protein-associated factor, RNA polymerase I, subunit C, partial [Stegodyphus mimosarum]
c59364.graph_c0	--	--	--	--	--	--	--	Uncharacterized protein {ECO:0000313|EMBL:EPY17849.1} OS=Strigomonas culicis PE=4 SV=1	hypothetical protein STCU_10362 [Strigomonas culicis]
c43387.graph_c0	--	--	--	--	[P]	Inorganic ion transport and metabolism	Rhodanese-like domain	Putative uncharacterized protein {ECO:0000313|EMBL:EFX76525.1} OS=Daphnia pulex (Water flea) PE=4 SV=1	hypothetical protein DAPPUDRAFT_92990 [Daphnia pulex]
c52078.graph_c1	--	--	--	--	--	--	--	PiggyBac transposable element-derived protein 4 {ECO:0000313|EMBL:EFN67636.1} (Fragment) OS=Camponotus floridanus (Florida carpenter ant) PE=4 SV=1	PiggyBac transposable element-derived protein 4 [Camponotus floridanus]
c43058.graph_c0	[S]	Function unknown	--	--	[R]	General function prediction only	Uncharacterised protein family (UPF0160)	Metal binding protein {ECO:0000313|EMBL:EFC40750.1} OS=Naegleria gruberi (Amoeba) PE=4 SV=1	metal binding protein [Naegleria gruberi]
c36133.graph_c0	--	--	--	--	[E]	Amino acid transport and metabolism	Methyltransferase domain;; Methyltransferase domain	Putative uncharacterized protein {ECO:0000313|EMBL:EAY20086.1} OS=Trichomonas vaginalis PE=4 SV=1	hypothetical protein SAMD00019534_045220, partial [Acytostelium subglobosum LB1]
c8179.graph_c0	[RTKL]	--	Molecular Function: protein serine/threonine kinase activity (GO:0004674);; Molecular Function: ATP binding (GO:0005524);; Biological Process: protein phosphorylation (GO:0006468);; Molecular Function: tau-protein kinase activity (GO:0050321);;	K03083|3.70412e-09|aqu:100616537|Gsk3; glycogen synthase kinase 3; K03083 glycogen synthase kinase 3 beta [EC:2.7.11.26] (A)	[G]	Carbohydrate transport and metabolism	Protein kinase domain	Protein kinase 3, putative {ECO:0000313|EMBL:EER19219.1} OS=Perkinsus marinus (strain ATCC 50983 / TXsc) PE=4 SV=1	protein kinase 3, putative [Perkinsus marinus ATCC 50983]
c25266.graph_c0	--	--	Molecular Function: hydrolase activity, hydrolyzing O-glycosyl compounds (GO:0004553);; Biological Process: metabolic process (GO:0008152);;	--	--	--	Glycosyl hydrolase family 9	Endoglucanase {ECO:0000256|RuleBase:RU361166} OS=Cherax quadricarinatus (Australian red claw crayfish) PE=2 SV=1	beta 1,4-endoglucanase [Cherax quadricarinatus]
c32787.graph_c0	[O]	Posttranslational modification, protein turnover, chaperones	Biological Process: protein peptidyl-prolyl isomerization (GO:0000413);; Molecular Function: peptidyl-prolyl cis-trans isomerase activity (GO:0003755);; Biological Process: protein folding (GO:0006457);;	K09565|7.41882e-64|hro:HELRODRAFT_156722|hypothetical protein; K09565 peptidyl-prolyl isomerase F (cyclophilin D) [EC:5.2.1.8] (A)	[O]	Posttranslational modification, protein turnover, chaperones	Cyclophilin type peptidyl-prolyl cis-trans isomerase/CLD	Peptidylprolyl isomerase A {ECO:0000313|EMBL:AFU72274.1} OS=Solen grandis (grand razor shell) PE=2 SV=1	peptidylprolyl isomerase A [Solen grandis]
c37158.graph_c0	[R]	General function prediction only	--	--	[R]	General function prediction only	50S ribosome-binding GTPase;; Dynamin family;; Protein of unknown function, DUF258;; Elongation factor Tu GTP binding domain;; Signal recognition particle receptor beta subunit	GTP-binding protein {ECO:0000313|EMBL:EPT24761.1} OS=Toxoplasma gondii ME49 PE=3 SV=1	GTP-binding protein, putative [Toxoplasma gondii ME49]
c45627.graph_c0	[C]	Energy production and conversion	Cellular Component: lipid particle (GO:0005811);; Cellular Component: cytosol (GO:0005829);; Biological Process: tricarboxylic acid cycle (GO:0006099);; Biological Process: malate metabolic process (GO:0006108);; Molecular Function: L-malate dehydrogenase activity (GO:0030060);; Biological Process: cellular carbohydrate metabolic process (GO:0044262);; Biological Process: lateral inhibition (GO:0…	K00025|2.0506e-153|mde:101889109|malate dehydrogenase, cytoplasmic-like; K00025 malate dehydrogenase [EC:1.1.1.37] (A)	[C]	Energy production and conversion	lactate/malate dehydrogenase, alpha/beta C-terminal domain;; lactate/malate dehydrogenase, NAD binding domain	Malate dehydrogenase {ECO:0000256|RuleBase:RU003405} OS=Daphnia pulex (Water flea) PE=3 SV=1	cytosolic malate dehydrogenase [Daphnia pulex]
c35741.graph_c1	--	--	Molecular Function: DNA binding (GO:0003677);;	K09409|2.05549e-36|ame:408423|Foxp; FoxP protein; K09409 forkhead box protein P (A)	[K]	Transcription	--	Forkhead box protein P4 {ECO:0000313|EMBL:KDR07589.1} OS=Zootermopsis nevadensis (Dampwood termite) PE=4 SV=1	Forkhead box protein P4 [Zootermopsis nevadensis]
c37510.graph_c0	--	--	--	--	--	--	Nucleoporin FG repeat region	--	--
c24205.graph_c0	--	--	--	K13023|1.69218e-12|hsa:1370|CPN2, ACBP; carboxypeptidase N, polypeptide 2 (EC:3.4.17.3); K13023 carboxypeptidase N regulatory subunit (A)	--	--	Leucine rich repeat;; Leucine Rich repeats (2 copies);; Leucine Rich Repeat;; Leucine rich repeats (6 copies)	Uncharacterized protein {ECO:0000313|EnsemblMetazoa:SMAR004234-PA} OS=Strigamia maritima (European centipede) PE=4 SV=1	RecName: Full=Oplophorus-luciferin 2-monooxygenase non-catalytic subunit; Flags: Precursor [Oplophorus gracilirostris]
c36266.graph_c0	--	--	--	--	--	--	--	Putative uncharacterized protein {ECO:0000313|EMBL:EEZ98176.1} OS=Tribolium castaneum (Red flour beetle) PE=4 SV=1	PREDICTED: uncharacterized protein LOC100142275 isoform X3 [Tribolium castaneum]
c56898.graph_c0	[O]	Posttranslational modification, protein turnover, chaperones	--	--	[O]	Posttranslational modification, protein turnover, chaperones	Ubiquitin-conjugating enzyme	Ubiquitin-conjugating enzyme domain-containing protein {ECO:0000313|EMBL:CBZ52613.1} OS=Neospora caninum (strain Liverpool) PE=4 SV=1	ubiquitin-conjugating enzyme domain-containing protein [Neospora caninum Liverpool]
c40546.graph_c0	--	--	--	--	[M]	Cell wall/membrane/envelope biogenesis	C2 domain	Putative uncharacterized protein {ECO:0000313|EMBL:CBZ49741.1} OS=Neospora caninum (strain Liverpool) PE=4 SV=1	hypothetical protein NCLIV_002280 [Neospora caninum Liverpool]
c62769.graph_c0	--	--	Molecular Function: motor activity (GO:0003774);; Molecular Function: actin binding (GO:0003779);; Molecular Function: ATP binding (GO:0005524);; Cellular Component: myosin complex (GO:0016459);;	K17751|3.26539e-88|dmo:Dmoj_GI17055|GI17055 gene product from transcript GI17055-RA; K17751 myosin heavy chain 6/7 (A)	[Z]	Cytoskeleton	Myosin tail	Myosin heavy chain type 2 {ECO:0000313|EMBL:BAM65720.1} OS=Penaeus monodon (Giant tiger prawn) PE=2 SV=1	myosin heavy chain type 2 [Penaeus monodon]
c13136.graph_c0	--	--	--	--	--	--	Innexin	Innexin 7 {ECO:0000313|EMBL:AIT97138.1} OS=Homarus americanus (American lobster) PE=2 SV=1	innexin 7 [Homarus americanus]
c43278.graph_c0	--	--	--	--	--	--	DExH-box splicing factor binding site;; G-patch domain	--	--
c18344.graph_c0	[R]	General function prediction only	--	K00670|0|lcm:102356513|NAA16; N(alpha)-acetyltransferase 16, NatA auxiliary subunit; K00670 peptide alpha-N-acetyltransferase [EC:2.3.1.88] (A)	[B]	Chromatin structure and dynamics	NMDA receptor-regulated protein 1;; Tetratricopeptide repeat;; Tetratricopeptide repeat;; TPR repeat;; Tetratricopeptide repeat;; Tetratricopeptide repeat;; Tetratricopeptide repeat;; Tetratricopeptide repeat;; Tetratricopeptide repeat;; Anaphase-promoting complex, cyclosome, subunit 3;; Tetratricopeptide repeat;; Tetratricopeptide repeat;; Tetratricopeptide repeat;; Tetratricopeptide repeat;; Te…	Putative acetyltransferase {ECO:0000313|EMBL:JAA62365.1} (Fragment) OS=Rhipicephalus pulchellus PE=2 SV=1	N-alpha-acetyltransferase 15, NatA auxiliary subunit, partial [Stegodyphus mimosarum]
c18758.graph_c0	--	--	--	--	--	--	Chitin binding Peritrophin-A domain	Cuticle protein CBM {ECO:0000313|EMBL:ABM54469.1} OS=Portunus pelagicus (Blue swimmer crab) PE=2 SV=1	cuticle protein CBM [Portunus pelagicus]
c91608.graph_c0	--	--	--	--	[R]	General function prediction only	--	Zinc finger protein {ECO:0000313|EMBL:EDS41125.1} OS=Culex quinquefasciatus (Southern house mosquito) PE=4 SV=1	zinc finger protein [Culex quinquefasciatus]
c11939.graph_c0	--	--	--	--	--	--	--	Proton-coupled amino acid transporter 1 {ECO:0000313|EMBL:EFN71565.1} OS=Camponotus floridanus (Florida carpenter ant) PE=4 SV=1	Proton-coupled amino acid transporter 1 [Camponotus floridanus]
c74428.graph_c0	--	--	--	K04008|2.1216e-06|ame:408547|GB17821; uncharacterized LOC408547; K04008 CD59 antigen (A)	--	--	--	Putative uncharacterized protein {ECO:0000313|EMBL:EFN64274.1} (Fragment) OS=Camponotus floridanus (Florida carpenter ant) PE=4 SV=1	hypothetical protein EAG_08926 [Camponotus floridanus]
c17939.graph_c0	--	--	Molecular Function: nucleic acid binding (GO:0003676);; Molecular Function: ATP binding (GO:0005524);; Molecular Function: ATP-dependent helicase activity (GO:0008026);;	K12858|9.69739e-18|dpe:Dper_GL19380|GL19380 gene product from transcript GL19380-RA; K12858 ATP-dependent RNA helicase DDX23/PRP28 [EC:3.6.4.13] (A)	[A]	RNA processing and modification	--	RNA helicase {ECO:0000313|EMBL:ACY43228.1} (Fragment) OS=Libinia emarginata (Portly spider crab) PE=2 SV=1	RNA helicase [Libinia emarginata]
c51784.graph_c0	[E]	Amino acid transport and metabolism	Molecular Function: amino acid transmembrane transporter activity (GO:0015171);; Cellular Component: membrane (GO:0016020);; Biological Process: leucine import (GO:0060356);;	--	[E]	Amino acid transport and metabolism	Amino acid permease;; Amino acid permease;; Transmembrane amino acid transporter protein;; Amino acid permease;; Amino acid permease	Large neutral amino acids transporter small subunit 2 {ECO:0000313|EMBL:JAB86367.1} OS=Ceratitis capitata (Mediterranean fruit fly) PE=2 SV=1	PREDICTED: Y+L amino acid transporter 2 [Musca domestica]
c72025.graph_c0	--	--	--	K02183|1.61532e-07|cel:CELE_C18E9.1|cal-2; Protein CAL-2; K02183 calmodulin (A)	[T]	Signal transduction mechanisms	EF hand;; EF-hand domain;; EF-hand domain pair;; EF hand;; EF-hand domain pair	EF hand domain-containing protein {ECO:0000313|EMBL:KEP61903.1} OS=Hammondia hammondi PE=4 SV=1	EF hand domain-containing protein [Hammondia hammondi]
c65068.graph_c0	--	--	Molecular Function: RNA polymerase II core promoter proximal region sequence-specific DNA binding transcription factor activity involved in positive regulation of transcription (GO:0001077);; Cellular Component: nucleus (GO:0005634);; Biological Process: adult somatic muscle development (GO:0007527);; Biological Process: positive regulation of transcription elongation from RNA polymerase II promo…	--	[R]	General function prediction only	Zinc-finger double domain;; Zinc finger, C2H2 type	Broad-complex protein isoform 4 {ECO:0000313|EMBL:AEU11366.1} OS=Penaeus monodon (Giant tiger prawn) PE=2 SV=1	Broad-complex protein isoform 4 [Penaeus monodon]
c54030.graph_c0	[E]	Amino acid transport and metabolism	Molecular Function: catalytic activity (GO:0003824);; Biological Process: biosynthetic process (GO:0009058);;	--	[E]	Amino acid transport and metabolism	Aminotransferase class I and II	Uncharacterized protein {ECO:0000313|EMBL:ELT91252.1, ECO:0000313|EnsemblMetazoa:CapteP214481} OS=Capitella teleta (Polychaete worm) PE=3 SV=1	hypothetical protein CAPTEDRAFT_214481 [Capitella teleta]
c55407.graph_c0	[S]	Function unknown	--	--	--	--	RNA methyltransferase	Uncharacterized protein {ECO:0000313|EMBL:ETO17131.1} OS=Reticulomyxa filosa PE=4 SV=1	hypothetical protein RFI_20202 [Reticulomyxa filosa]
c29918.graph_c0	[R]	General function prediction only	Molecular Function: nucleic acid binding (GO:0003676);; Molecular Function: metal ion binding (GO:0046872);;	--	[R]	General function prediction only	Zinc-finger double domain;; Zinc finger, C2H2 type;; C2H2-type zinc finger	Putative uncharacterized protein {ECO:0000313|EMBL:EEZ98378.1} OS=Tribolium castaneum (Red flour beetle) PE=4 SV=1	PREDICTED: Krueppel-like factor 13 [Tribolium castaneum]
c44845.graph_c0	--	--	--	--	[S]	Function unknown	Glycosyltransferase family 92	Uncharacterized protein {ECO:0000313|EnsemblMetazoa:ACYPI005380-PA} OS=Acyrthosiphon pisum (Pea aphid) PE=4 SV=1	PREDICTED: uncharacterized protein LOC105208726 [Bactrocera cucurbitae]
c62848.graph_c0	--	--	Molecular Function: galactosylceramide sulfotransferase activity (GO:0001733);; Cellular Component: Golgi apparatus (GO:0005794);; Biological Process: biosynthetic process (GO:0009058);; Cellular Component: integral component of membrane (GO:0016021);;	--	--	--	Galactose-3-O-sulfotransferase	Uncharacterized protein {ECO:0000313|EnsemblMetazoa:SPU_004515-tr} OS=Strongylocentrotus purpuratus (Purple sea urchin) PE=4 SV=1	PREDICTED: galactosylceramide sulfotransferase-like [Strongylocentrotus purpuratus]
c38972.graph_c0	--	--	--	--	--	--	Protein of unknown function (DUF410)	Uncharacterized protein {ECO:0000313|EMBL:EAL35882.1} OS=Cryptosporidium hominis PE=4 SV=1	hypothetical protein [Cryptosporidium hominis TU502]
c47174.graph_c0	[J]	Translation, ribosomal structure and biogenesis	--	K02875|6.53196e-35|xma:102233444|60S ribosomal protein L14-like; K02875 large subunit ribosomal protein L14e (A)	[J]	Translation, ribosomal structure and biogenesis	Ribosomal protein L14	Uncharacterized protein {ECO:0000313|EMBL:ELU06274.1, ECO:0000313|EnsemblMetazoa:CapteP174929} OS=Capitella teleta (Polychaete worm) PE=4 SV=1	hypothetical protein CAPTEDRAFT_174929 [Capitella teleta]
c51554.graph_c0	--	--	--	K17659|6.70823e-06|clv:102085290|PTCD3; pentatricopeptide repeat domain 3; K17659 pentatricopeptide repeat domain-containing protein 3 (A)	[R]	General function prediction only	PPR repeat family;; Pentatricopeptide repeat domain;; PPR repeat;; PPR repeat;; Smr domain	Uncharacterized protein {ECO:0000313|EMBL:EJY82949.1} OS=Oxytricha trifallax PE=4 SV=1	hypothetical protein OXYTRI_19434 [Oxytricha trifallax]
c18109.graph_c0	[R]	General function prediction only	--	K12795|9.73504e-46|tad:TRIADDRAFT_56335|hypothetical protein; K12795 suppressor of G2 allele of SKP1 (A)	[T]	Signal transduction mechanisms	SGS domain;; CS domain;; TPR repeat;; Tetratricopeptide repeat;; Tetratricopeptide repeat;; Tetratricopeptide repeat;; Tetratricopeptide repeat;; Tetratricopeptide repeat	Suppressor of G2 allele of SKP1-like protein {ECO:0000313|EMBL:EKC33616.1} OS=Crassostrea gigas (Pacific oyster) PE=4 SV=1	Suppressor of G2 allele of SKP1-like protein [Crassostrea gigas]
c16827.graph_c0	[MI]	--	Molecular Function: transferase activity (GO:0016740);;	K00967|5.16399e-38|nve:NEMVE_v1g175500|hypothetical protein; K00967 ethanolamine-phosphate cytidylyltransferase [EC:2.7.7.14] (A)	[I]	Lipid transport and metabolism	Cytidylyltransferase	Ethanolamine-phosphate cytidylyltransferase, putative {ECO:0000313|EMBL:EER14681.1} OS=Perkinsus marinus (strain ATCC 50983 / TXsc) PE=4 SV=1	Ethanolamine-phosphate cytidylyltransferase, putative [Perkinsus marinus ATCC 50983]
c1997.graph_c0	[P]	Inorganic ion transport and metabolism	Biological Process: metabolic process (GO:0008152);; Molecular Function: sulfuric ester hydrolase activity (GO:0008484);;	K01132|2.27103e-19|mmu:50917|Galns, mFLJ00319; galactosamine (N-acetyl)-6-sulfate sulfatase (EC:3.1.6.4); K01132 N-acetylgalactosamine-6-sulfatase [EC:3.1.6.4] (A)	[R]	General function prediction only	Sulfatase	N-acetylgalactosamine-6-sulfatase {ECO:0000313|EMBL:KFM81310.1} (Fragment) OS=Stegodyphus mimosarum PE=4 SV=1	N-acetylgalactosamine-6-sulfatase, partial [Stegodyphus mimosarum]
c37291.graph_c0	[L]	Replication, recombination and repair	Biological Process: macromolecule metabolic process (GO:0043170);; Biological Process: primary metabolic process (GO:0044238);;	--	[R]	General function prediction only	--	Uncharacterized protein {ECO:0000313|EMBL:KFD64270.1} OS=Trichuris suis (pig whipworm) PE=4 SV=1	LOW QUALITY PROTEIN: hypothetical protein M514_12712 [Trichuris suis]
c39999.graph_c0	--	--	--	--	--	--	Organic solute transporter Ostalpha	--	--
c29990.graph_c0	--	--	--	--	--	--	Caspase domain	Putative uncharacterized protein {ECO:0000313|EMBL:EER16585.1} OS=Perkinsus marinus (strain ATCC 50983 / TXsc) PE=4 SV=1	conserved hypothetical protein [Perkinsus marinus ATCC 50983]
c14103.graph_c0	--	--	--	--	--	--	Family of unknown function (DUF1028)	--	--
c25972.graph_c0	--	--	--	K06623|9.96469e-06|tup:102489720|CDKN2D; cyclin-dependent kinase inhibitor 2D (p19, inhibits CDK4); K06623 cyclin-dependent kinase inhibitor 2D (A)	--	--	Ankyrin repeats (3 copies);; Ankyrin repeat;; Ankyrin repeats (many copies);; Ankyrin repeats (many copies);; Ankyrin repeat	--	--
c26616.graph_c0	--	--	--	--	[S]	Function unknown	Trafficking protein Mon1	Vacuolar fusion protein MON1-like protein A {ECO:0000313|EMBL:KDR23174.1} OS=Zootermopsis nevadensis (Dampwood termite) PE=4 SV=1	Vacuolar fusion protein MON1-like protein A [Zootermopsis nevadensis]
c43195.graph_c0	[RTKL]	--	Molecular Function: binding (GO:0005488);; Molecular Function: kinase activity (GO:0016301);;	K04688|1.99969e-61|bmor:100174852|P70S6K, S6K; ribosomal protein S6 kinase; K04688 p70 ribosomal S6 kinase [EC:2.7.11.1] (A)	[RT]	--	Protein kinase domain;; Protein tyrosine kinase	Protein kinase, putative {ECO:0000313|EMBL:EEQ97130.1} OS=Perkinsus marinus (strain ATCC 50983 / TXsc) PE=4 SV=1	protein kinase, putative [Perkinsus marinus ATCC 50983]
c48029.graph_c0	--	--	--	K13103|1.47299e-153|ame:408611|Stip, GB11515; Sip1/TFIP11 interacting protein; K13103 tuftelin-interacting protein 11 (A)	[A]	RNA processing and modification	GC-rich sequence DNA-binding factor-like protein;; Tuftelin interacting protein N terminal;; G-patch domain;; DExH-box splicing factor binding site	Tuftelin-interacting protein 11 {ECO:0000313|EMBL:KDR14564.1} OS=Zootermopsis nevadensis (Dampwood termite) PE=3 SV=1	Tuftelin-interacting protein 11 [Zootermopsis nevadensis]
c81734.graph_c0	[R]	General function prediction only	--	--	[M]	Cell wall/membrane/envelope biogenesis	Ankyrin repeats (3 copies);; Ankyrin repeat;; Ankyrin repeat;; Ankyrin repeats (many copies);; Ankyrin repeats (many copies)	Ankyrin-3 {ECO:0000313|EMBL:EKC27538.1} OS=Crassostrea gigas (Pacific oyster) PE=4 SV=1	Ankyrin-3 [Crassostrea gigas]
c78555.graph_c0	--	--	Molecular Function: 1-phosphatidylinositol-4-phosphate 3-kinase activity (GO:0035005);;	--	[TU]	--	--	Uncharacterized protein {ECO:0000313|EnsemblMetazoa:SMAR007069-PA} OS=Strigamia maritima (European centipede) PE=4 SV=1	synaptotagmin-14, putative [Ixodes scapularis]
c48757.graph_c0	--	--	Molecular Function: catalytic activity (GO:0003824);;	K10597|8.17986e-40|nle:100589880|UBE4B; ubiquitination factor E4B; K10597 ubiquitin conjugation factor E4 B [EC:6.3.2.19] (A)	[O]	Posttranslational modification, protein turnover, chaperones	Ubiquitin elongating factor core;; U-box domain	Ubiquitination factor e4, putative {ECO:0000313|EMBL:EER16864.1} OS=Perkinsus marinus (strain ATCC 50983 / TXsc) PE=4 SV=1	ubiquitination factor e4, putative [Perkinsus marinus ATCC 50983]
c35068.graph_c0	--	--	--	--	--	--	Methyltransferase domain	Putative uncharacterized protein {ECO:0000313|EMBL:EFX78285.1} OS=Daphnia pulex (Water flea) PE=4 SV=1	hypothetical protein DAPPUDRAFT_105421 [Daphnia pulex]
c76580.graph_c0	--	--	--	--	--	--	--	Putative tick transposon {ECO:0000313|EMBL:JAA54880.1} OS=Rhipicephalus pulchellus PE=2 SV=1	hypothetical protein TcasGA2_TC015881 [Tribolium castaneum]
c53612.graph_c3	--	--	Biological Process: cellular macromolecule metabolic process (GO:0044260);; Biological Process: nucleic acid metabolic process (GO:0090304);;	--	[R]	General function prediction only	HMG (high mobility group) box;; HMG-box domain	High mobility group protein B3 {ECO:0000313|EMBL:EKC41956.1} OS=Crassostrea gigas (Pacific oyster) PE=2 SV=1	High mobility group protein B3 [Crassostrea gigas]
c24890.graph_c0	--	--	--	K01379|3.40108e-08|cmk:103174885|ctsd; cathepsin D (EC:3.4.23.5); K01379 cathepsin D [EC:3.4.23.5] (A)	[O]	Posttranslational modification, protein turnover, chaperones	Eukaryotic aspartyl protease	Chromosome undetermined scaffold_74, whole genome shotgun sequence {ECO:0000313|EMBL:CAK89286.1} OS=Paramecium tetraurelia PE=3 SV=1	hypothetical protein [Paramecium tetraurelia strain d4-2]
c32055.graph_c0	--	--	--	--	--	--	--	Alpha/beta-gliadin A-V, putative {ECO:0000313|EMBL:EER17090.1} OS=Perkinsus marinus (strain ATCC 50983 / TXsc) PE=4 SV=1	Alpha/beta-gliadin A-V precursor, putative [Perkinsus marinus ATCC 50983]
c74208.graph_c0	[S]	Function unknown	Biological Process: cellular process (GO:0009987);; Molecular Function: transferase activity (GO:0016740);;	--	[O]	Posttranslational modification, protein turnover, chaperones	NHL repeat;; SMP-30/Gluconolaconase/LRE-like region;; Arylesterase	Predicted protein {ECO:0000313|EMBL:EFC47410.1} OS=Naegleria gruberi (Amoeba) PE=4 SV=1	predicted protein [Naegleria gruberi]
c40317.graph_c0	--	--	--	--	[R]	General function prediction only	YhhN-like protein	Putative uncharacterized protein {ECO:0000313|EMBL:EFX88398.1} OS=Daphnia pulex (Water flea) PE=4 SV=1	hypothetical protein DAPPUDRAFT_305610 [Daphnia pulex]
c83953.graph_c0	[R]	General function prediction only	Molecular Function: zinc ion binding (GO:0008270);; Molecular Function: transferase activity (GO:0016740);; Molecular Function: 2-alkenal reductase [NAD(P)] activity (GO:0032440);; Biological Process: oxidation-reduction process (GO:0055114);;	K18932|8.80639e-34|gga:422980|ZDHHC13; zinc finger, DHHC-type containing 13; K18932 palmitoyltransferase [EC:2.3.1.225] (A)	[R]	General function prediction only	--	Palmitoyltransferase {ECO:0000256|RuleBase:RU079119} OS=Strigamia maritima (European centipede) PE=3 SV=1	Palmitoyltransferase ZDHHC17, partial [Stegodyphus mimosarum]
c56107.graph_c0	--	--	--	K02431|1.23126e-53|ssc:100152128|C10orf125; fucose mutarotase-like; K02431 L-fucose mutarotase [EC:5.1.3.29] (A)	--	--	RbsD / FucU transport protein family	Putative uncharacterized protein {ECO:0000313|EMBL:EEN63916.1} OS=Branchiostoma floridae (Florida lancelet) PE=4 SV=1	PREDICTED: fucose mutarotase-like [Saccoglossus kowalevskii]
c41491.graph_c1	--	--	--	--	[T]	Signal transduction mechanisms	--	Putative uncharacterized protein {ECO:0000313|EMBL:EFZ15167.1} (Fragment) OS=Solenopsis invicta (Red imported fire ant) PE=4 SV=1	PREDICTED: LOW QUALITY PROTEIN: dedicator of cytokinesis protein 9-like [Bombus terrestris]
c22187.graph_c0	--	--	Molecular Function: metal ion binding (GO:0046872);;	K03676|9.03969e-13|ola:101167283|glutaredoxin-1-like; K03676 glutaredoxin 3 (A)	[O]	Posttranslational modification, protein turnover, chaperones	Glutaredoxin	Putative uncharacterized protein {ECO:0000313|EMBL:CBZ50764.1} OS=Neospora caninum (strain Liverpool) PE=4 SV=1	glutaredoxin-1 protein [Aphelenchoides besseyi]
c16002.graph_c0	--	--	--	--	[R]	General function prediction only	--	Uncharacterized protein {ECO:0000313|EnsemblMetazoa:SPU_001556-tr} OS=Strongylocentrotus purpuratus (Purple sea urchin) PE=4 SV=1	endonuclease/reverse transcriptase [Branchiostoma floridae]
c69952.graph_c0	--	--	--	--	--	--	--	Uncharacterized protein {ECO:0000313|EnsemblMetazoa:SPU_015662-tr} OS=Strongylocentrotus purpuratus (Purple sea urchin) PE=4 SV=1	PREDICTED: RNA-directed DNA polymerase from mobile element jockey-like [Strongylocentrotus purpuratus]
c48415.graph_c0	[R]	General function prediction only	Biological Process: G-protein coupled receptor signaling pathway (GO:0007186);; Biological Process: phosphorylation (GO:0016310);; Molecular Function: myosin heavy chain kinase activity (GO:0016905);;	K14753|1.6646e-143|dre:30722|gnb2l1, rack1, wu:fb80d08, wu:fk65d12; guanine nucleotide binding protein (G protein), beta polypeptide 2-like 1; K14753 guanine nucleotide-binding protein subunit beta-2-like 1 protein (A)	[T]	Signal transduction mechanisms	WD domain, G-beta repeat;; Nucleoporin Nup120/160	Receptor for activated C kinase 1, putative {ECO:0000313|EMBL:EER08765.1} OS=Perkinsus marinus (strain ATCC 50983 / TXsc) PE=4 SV=1	receptor for activated C kinase 1, putative [Perkinsus marinus ATCC 50983]
c36143.graph_c0	--	--	--	--	[S]	Function unknown	Tetratricopeptide repeat;; Tetratricopeptide repeat;; TPR repeat	Tetratricopeptide repeat protein 17 {ECO:0000313|EMBL:EKC41096.1} OS=Crassostrea gigas (Pacific oyster) PE=4 SV=1	Tetratricopeptide repeat protein 17 [Crassostrea gigas]
c88429.graph_c0	--	--	--	--	--	--	--	Uncharacterized protein {ECO:0000313|EMBL:ELT96752.1, ECO:0000313|EnsemblMetazoa:CapteP192059} OS=Capitella teleta (Polychaete worm) PE=4 SV=1	hypothetical protein CAPTEDRAFT_192059 [Capitella teleta]
c5211.graph_c0	--	--	Molecular Function: transporter activity (GO:0005215);; Cellular Component: plasma membrane (GO:0005886);; Cellular Component: integral component of membrane (GO:0016021);; Biological Process: transmembrane transport (GO:0055085);;	--	[U]	Intracellular trafficking, secretion, and vesicular transport	Major Facilitator Superfamily	Uncharacterized protein {ECO:0000313|EnsemblMetazoa:ACYPI003816-PA} OS=Acyrthosiphon pisum (Pea aphid) PE=4 SV=1	PREDICTED: MFS-type transporter SLC18B1-like [Diaphorina citri]
c50793.graph_c1	--	--	--	K16529|4.64579e-146|tca:656196|rho guanine nucleotide exchange factor 18; K16529 A-kinase anchor protein 13 (A)	[T]	Signal transduction mechanisms	RhoGEF domain	A-kinase anchor protein 13 {ECO:0000313|EMBL:KDR10554.1} OS=Zootermopsis nevadensis (Dampwood termite) PE=4 SV=1	A-kinase anchor protein 13 [Zootermopsis nevadensis]
c19033.graph_c0	--	--	--	--	--	--	Transcription factor S-II (TFIIS), central domain	--	--
c30038.graph_c0	[L]	Replication, recombination and repair	Molecular Function: DNA binding (GO:0003677);; Molecular Function: DNA helicase activity (GO:0003678);; Molecular Function: ATP binding (GO:0005524);; Cellular Component: nucleus (GO:0005634);; Biological Process: DNA replication initiation (GO:0006270);; Biological Process: DNA duplex unwinding (GO:0032508);; Cellular Component: MCM complex (GO:0042555);;	K02209|0|tca:663668|DNA replication licensing factor Mcm5; K02209 DNA replication licensing factor MCM5 [EC:3.6.4.12] (A)	[L]	Replication, recombination and repair	MCM2/3/5 family;; MCM N-terminal domain	DNA replication licensing factor mcm5 {ECO:0000313|EMBL:KDR10221.1} OS=Zootermopsis nevadensis (Dampwood termite) PE=3 SV=1	DNA replication licensing factor mcm5 [Zootermopsis nevadensis]
c27338.graph_c0	[K]	Transcription	Molecular Function: DNA binding (GO:0003677);; Molecular Function: DNA-directed RNA polymerase activity (GO:0003899);; Biological Process: transcription, DNA-templated (GO:0006351);; Molecular Function: ribonucleoside binding (GO:0032549);;	K03010|0|tca:663520|DNA-directed RNA polymerase II subunit RPB2; K03010 DNA-directed RNA polymerase II subunit RPB2 [EC:2.7.7.6] (A)	[K]	Transcription	RNA polymerase Rpb2, domain 6;; RNA polymerase beta subunit;; RNA polymerase Rpb2, domain 2;; RNA polymerase Rpb2, domain 7;; RNA polymerase Rpb2, domain 4;; RNA polymerase Rpb2, domain 3;; RNA polymerase Rpb2, domain 5	DNA-directed RNA polymerase {ECO:0000256|RuleBase:RU000431} (Fragment) OS=Procambarus clarkii (Red swamp crayfish) PE=2 SV=1	RNA polymerase II second largest subunit, partial [Procambarus clarkii]
c69632.graph_c0	--	--	Molecular Function: sequence-specific DNA binding transcription factor activity (GO:0003700);; Cellular Component: nucleus (GO:0005634);; Biological Process: leg disc proximal/distal pattern formation (GO:0007479);; Biological Process: imaginal disc-derived leg morphogenesis (GO:0007480);; Molecular Function: zinc ion binding (GO:0008270);; Molecular Function: sequence-specific DNA binding (GO:00…	K09372|1.00941e-12|mde:101898123|LIM/homeobox protein Lhx1-like; K09372 LIM homeobox protein 1 (A)	[R]	General function prediction only	--	Uncharacterized protein {ECO:0000313|EnsemblMetazoa:SMAR007885-PA} (Fragment) OS=Strigamia maritima (European centipede) PE=4 SV=1	LIM/homeobox protein Lhx5 [Crassostrea gigas]
c27682.graph_c0	--	--	--	K10885|1.17443e-26|apla:101797870|XRCC5; X-ray repair complementing defective repair in Chinese hamster cells 5 (double-strand-break rejoining); K10885 ATP-dependent DNA helicase 2 subunit 2 (A)	[L]	Replication, recombination and repair	Ku C terminal domain like;; Ku70/Ku80 C-terminal arm	ATP-dependent DNA helicase 2 subunit 2 {ECO:0000313|EMBL:EKC32697.1} OS=Crassostrea gigas (Pacific oyster) PE=4 SV=1	ATP-dependent DNA helicase 2 subunit 2 [Crassostrea gigas]
c31302.graph_c0	--	--	--	--	--	--	3'-5' exonuclease	Putative uncharacterized protein {ECO:0000313|EMBL:EER03429.1} OS=Perkinsus marinus (strain ATCC 50983 / TXsc) PE=4 SV=1	conserved hypothetical protein [Perkinsus marinus ATCC 50983]
c19751.graph_c0	--	--	--	--	--	--	Uncharacterized protein conserved in bacteria (DUF2263)	Putative uncharacterized protein {ECO:0000313|EMBL:ACD54723.1} OS=Adineta vaga (Rotifer) PE=4 SV=1	unknown [Adineta vaga]
c94509.graph_c0	[RTKL]	--	Molecular Function: transferase activity, transferring phosphorus-containing groups (GO:0016772);;	K08825|3.82654e-08|tsp:Tsp_07542|dual specificity tyrosine-phosphorylation-regulated kinase 1A; K08825 dual specificity tyrosine-phosphorylation-regulated kinase 1 [EC:2.7.12.1] (A)	[R]	General function prediction only	--	Uncharacterized protein {ECO:0000313|EMBL:EJY64847.1} OS=Oxytricha trifallax PE=4 SV=1	hypothetical protein OXYTRI_15005 [Oxytricha trifallax]
c42232.graph_c0	--	--	Molecular Function: ubiquitin thiolesterase activity (GO:0004221);; Biological Process: ubiquitin-dependent protein catabolic process (GO:0006511);; Molecular Function: cysteine-type peptidase activity (GO:0008234);;	K11833|1.42322e-163|tca:656106|ubiquitin carboxyl-terminal hydrolase 2; K11833 ubiquitin carboxyl-terminal hydrolase 2/21 [EC:3.4.19.12] (A)	[O]	Posttranslational modification, protein turnover, chaperones	Ubiquitin carboxyl-terminal hydrolase;; Ubiquitin carboxyl-terminal hydrolase	Ubiquitin carboxyl-terminal hydrolase {ECO:0000256|RuleBase:RU004435} OS=Tribolium castaneum (Red flour beetle) PE=3 SV=1	PREDICTED: ubiquitin carboxyl-terminal hydrolase 2 isoform X2 [Tribolium castaneum]
c42411.graph_c0	--	--	--	--	--	--	RhoGAP domain	Uncharacterized protein {ECO:0000313|EMBL:KDR20506.1} (Fragment) OS=Zootermopsis nevadensis (Dampwood termite) PE=4 SV=1	hypothetical protein L798_04895, partial [Zootermopsis nevadensis]
c54428.graph_c0	--	--	--	--	--	--	Phosphorylase superfamily	Putative uncharacterized protein {ECO:0000313|EMBL:EFN88312.1} OS=Harpegnathos saltator (Jerdon&apos;s jumping ant) PE=4 SV=1	PREDICTED: uncharacterized protein LOC105191968 isoform X4 [Harpegnathos saltator]
c51975.graph_c0	--	--	--	--	[S]	Function unknown	Peptidase family C78	Ufm1-specific protease 1 {ECO:0000313|EMBL:EFN79044.1} OS=Harpegnathos saltator (Jerdon&apos;s jumping ant) PE=4 SV=1	PREDICTED: ufm1-specific protease 1 [Harpegnathos saltator]
c52319.graph_c0	--	--	--	--	--	--	Zona pellucida-like domain;; Trefoil (P-type) domain	Predicted protein {ECO:0000313|EMBL:EDO44277.1} OS=Nematostella vectensis (Starlet sea anemone) PE=4 SV=1	predicted protein [Nematostella vectensis]
c46886.graph_c0	--	--	--	--	--	--	--	Uncharacterized protein {ECO:0000313|EMBL:CDS51556.1} OS=Plasmodium berghei (strain Anka) PE=4 SV=1	conserved Plasmodium protein, unknown function [Plasmodium berghei ANKA]
c19883.graph_c0	--	--	--	K14525|7.8428e-10|mze:101467860|ribonuclease P protein subunit p25-like protein-like; K14525 ribonucleases P/MRP protein subunit RPP25 [EC:3.1.26.5] (A)	[S]	Function unknown	Alba	Putative uncharacterized protein {ECO:0000313|EMBL:CBZ50016.1} OS=Neospora caninum (strain Liverpool) PE=4 SV=1	hypothetical protein NCLIV_004920 [Neospora caninum Liverpool]
c49810.graph_c0	[G]	Carbohydrate transport and metabolism	--	K01092|1.02784e-108|nvi:100114763|inositol monophosphatase 1-like; K01092 myo-inositol-1(or 4)-monophosphatase [EC:3.1.3.25] (A)	[G]	Carbohydrate transport and metabolism	Inositol monophosphatase family	Uncharacterized protein {ECO:0000313|EnsemblMetazoa:NV17828-PA} OS=Nasonia vitripennis (Parasitic wasp) PE=4 SV=1	PREDICTED: inositol monophosphatase 1-like [Nasonia vitripennis]
c35429.graph_c0	--	--	--	--	--	--	DM4/DM12 family	Putative uncharacterized protein {ECO:0000313|EMBL:EFX71134.1} OS=Daphnia pulex (Water flea) PE=4 SV=1	hypothetical protein DAPPUDRAFT_228103 [Daphnia pulex]
c47786.graph_c0	--	--	--	--	[U]	Intracellular trafficking, secretion, and vesicular transport	Vacuolar sorting protein 9 (VPS9) domain;; GTPase-activator protein for Ras-like GTPase	Uncharacterized protein {ECO:0000313|EnsemblMetazoa:SMAR001145-PA} OS=Strigamia maritima (European centipede) PE=4 SV=1	GTPase-activating protein and VPS9 domain-containing protein 1, partial [Stegodyphus mimosarum]
c33319.graph_c0	--	--	--	K10692|3.0085e-84|lgi:LOTGIDRAFT_103997|hypothetical protein; K10692 ligand of Numb protein X 1/2 (A)	[S]	Function unknown	PDZ domain (Also known as DHR or GLGF);; PDZ domain;; TRAF-type zinc finger;; Ring finger domain;; Zinc finger, C3HC4 type (RING finger);; Zinc finger, C3HC4 type (RING finger);; Zinc finger, C3HC4 type (RING finger)	Uncharacterized protein {ECO:0000313|EMBL:ESO97584.1} OS=Lottia gigantea (Giant owl limpet) PE=4 SV=1	hypothetical protein LOTGIDRAFT_103997 [Lottia gigantea]
c45541.graph_c0	--	--	--	--	--	--	Protein kinase domain	Putative uncharacterized protein {ECO:0000313|EMBL:EER01938.1} OS=Perkinsus marinus (strain ATCC 50983 / TXsc) PE=4 SV=1	conserved hypothetical protein [Perkinsus marinus ATCC 50983]
c53946.graph_c0	[I]	Lipid transport and metabolism	--	K13523|1.64804e-118|nvi:100123561|1-acyl-sn-glycerol-3-phosphate acyltransferase gamma-like; K13523 lysophosphatidic acid acyltransferase / lysophosphatidylinositol acyltransferase [EC:2.3.1.51 2.3.1.-] (A)	[I]	Lipid transport and metabolism	Acyltransferase	Uncharacterized protein {ECO:0000313|EnsemblMetazoa:NV12833-PA} OS=Nasonia vitripennis (Parasitic wasp) PE=4 SV=1	PREDICTED: 1-acyl-sn-glycerol-3-phosphate acyltransferase gamma-like isoform X1 [Nasonia vitripennis]
c43912.graph_c0	--	--	Molecular Function: 2-alkenal reductase [NAD(P)] activity (GO:0032440);; Biological Process: oxidation-reduction process (GO:0055114);;	K09268|9.00429e-47|bmor:101746462|transcription factor SOX-4-like; K09268 transcription factor SOX4/11/12 (SOX group C) (A)	[K]	Transcription	HMG (high mobility group) box;; HMG-box domain	SoxC {ECO:0000313|EMBL:AFW97643.1} OS=Macrobrachium nipponense (Oriental river shrimp) PE=2 SV=1	SoxC [Macrobrachium nipponense]
c29982.graph_c0	--	--	--	K01830|1.41768e-11|bfo:BRAFLDRAFT_277735|hypothetical protein; K01830 prostaglandin-H2 D-isomerase [EC:5.3.99.2] (A)	[O]	Posttranslational modification, protein turnover, chaperones	Glutathione S-transferase, N-terminal domain	Glutathione S transferase-1 {ECO:0000313|EMBL:AFJ24753.1} OS=Schmidtea mediterranea (Freshwater planarian flatworm) PE=2 SV=1	glutathione S transferase-1 [Schmidtea mediterranea]
c24382.graph_c0	[R]	General function prediction only	Cellular Component: intracellular (GO:0005622);; Biological Process: RNA processing (GO:0006396);;	K12869|3.44669e-41|phu:Phum_PHUM169990|protein crooked neck, putative; K12869 crooked neck (A)	[D]	Cell cycle control, cell division, chromosome partitioning	Suppressor of forked protein (Suf);; Tetratricopeptide repeat	Putative crooked neck family 1 protein isoform 2 {ECO:0000313|EMBL:KFG61478.1} (Fragment) OS=Toxoplasma gondii RUB PE=4 SV=1	putative crooked neck family 1 protein isoform 2, partial [Toxoplasma gondii RUB]
c49370.graph_c0	--	--	--	--	[K]	Transcription	MIZ/SP-RING zinc finger	Chromosome III, complete sequence {ECO:0000313|EMBL:CCF76122.1} OS=Babesia microti strain RI PE=4 SV=1	unnamed protein product [Babesia microti strain RI]
c84800.graph_c0	--	--	Molecular Function: binding (GO:0005488);; Biological Process: phosphate-containing compound metabolic process (GO:0006796);; Molecular Function: transferase activity, transferring phosphorus-containing groups (GO:0016772);; Molecular Function: hydrolase activity (GO:0016787);;	--	[Z]	Cytoskeleton	Myosin head (motor domain)	Major plasmodial myosin heavy chain {ECO:0000313|EMBL:AAK17202.1} OS=Physarum polycephalum (Slime mold) PE=1 SV=1	major plasmodial myosin heavy chain [Physarum polycephalum]
c30234.graph_c0	[E]	Amino acid transport and metabolism	Molecular Function: catalytic activity (GO:0003824);;	K01758|1.65889e-89|hmg:100214967|cystathionine gamma-lyase-like; K01758 cystathionine gamma-lyase [EC:4.4.1.1] (A)	[E]	Amino acid transport and metabolism	Cys/Met metabolism PLP-dependent enzyme;; Aminotransferase class I and II;; DegT/DnrJ/EryC1/StrS aminotransferase family	Cystathionine beta-lyase, putative {ECO:0000313|EMBL:EER14720.1} OS=Perkinsus marinus (strain ATCC 50983 / TXsc) PE=3 SV=1	Cystathionine beta-lyase, putative [Perkinsus marinus ATCC 50983]
c51156.graph_c0	--	--	--	--	[O]	Posttranslational modification, protein turnover, chaperones	--	Uncharacterized protein {ECO:0000313|EMBL:ETO31953.1} OS=Reticulomyxa filosa PE=4 SV=1	hypothetical protein RFI_05163 [Reticulomyxa filosa]
c33171.graph_c0	--	--	--	--	--	--	yiaA/B two helix domain	--	--
c32815.graph_c0	[P]	Inorganic ion transport and metabolism	--	--	[P]	Inorganic ion transport and metabolism	SPX domain;; VTC domain;; Domain of unknown function (DUF202)	Uncharacterized protein {ECO:0000313|EMBL:ETW29949.1} OS=Plasmodium falciparum FCH/4 PE=4 SV=1	hypothetical protein PFFCH_02609 [Plasmodium falciparum FCH/4]
c39262.graph_c0	[R]	General function prediction only	--	K06694|1.0914e-10|cin:100183552|26S proteasome non-ATPase regulatory subunit 10; K06694 26S proteasome non-ATPase regulatory subunit 10 (A)	[O]	Posttranslational modification, protein turnover, chaperones	Ankyrin repeats (3 copies);; Ankyrin repeats (many copies);; Ankyrin repeat;; Ankyrin repeats (many copies);; Ankyrin repeat	Putative uncharacterized protein GLEAN_02166 {ECO:0000313|EMBL:EFA12796.1} OS=Tribolium castaneum (Red flour beetle) PE=4 SV=1	hypothetical protein TcasGA2_TC002166 [Tribolium castaneum]
c49263.graph_c0	[G]	Carbohydrate transport and metabolism	Molecular Function: 6-phosphofructokinase activity (GO:0003872);; Molecular Function: ATP binding (GO:0005524);; Cellular Component: 6-phosphofructokinase complex (GO:0005945);; Biological Process: fructose 6-phosphate metabolic process (GO:0006002);; Biological Process: glycolysis (GO:0006096);; Biological Process: phosphorylation (GO:0016310);;	K00850|0|mde:101891392|6-phosphofructokinase-like; K00850 6-phosphofructokinase 1 [EC:2.7.1.11] (A)	[G]	Carbohydrate transport and metabolism	Phosphofructokinase	6-phosphofructokinase {ECO:0000256|PIRNR:PIRNR000533} OS=Bactrocera dorsalis (Oriental fruit fly) PE=3 SV=1	PREDICTED: ATP-dependent 6-phosphofructokinase isoform X3 [Bactrocera dorsalis]
c55219.graph_c0	--	--	--	--	[T]	Signal transduction mechanisms	Phospholipase B	Uncharacterized protein {ECO:0000313|EnsemblMetazoa:SMAR001176-PA} OS=Strigamia maritima (European centipede) PE=4 SV=1	hypothetical protein BRAFLDRAFT_287019 [Branchiostoma floridae]
c35748.graph_c0	[E]	Amino acid transport and metabolism	Molecular Function: catalytic activity (GO:0003824);;	--	[R]	General function prediction only	FAD dependent oxidoreductase;; FAD binding domain;; FAD binding domain	Fad oxidoreductase, putative {ECO:0000313|EMBL:EER20427.1} OS=Perkinsus marinus (strain ATCC 50983 / TXsc) PE=4 SV=1	fad oxidoreductase, putative [Perkinsus marinus ATCC 50983]
c48640.graph_c1	--	--	Molecular Function: binding (GO:0005488);;	--	--	--	BTB/POZ domain	Broad-complex B-NZ1 isoform {ECO:0000313|EMBL:BAD46742.1} OS=Bombyx mori (Silk moth) PE=2 SV=1	PREDICTED: protein bric-a-brac 1-like, partial [Bombyx mori]
c86096.graph_c0	--	--	--	K10736|1.00793e-19|bfo:BRAFLDRAFT_76045|hypothetical protein; K10736 minichromosome maintenance protein 10 (A)	[D]	Cell cycle control, cell division, chromosome partitioning	--	Uncharacterized protein {ECO:0000313|EnsemblMetazoa:SMAR001081-PA} OS=Strigamia maritima (European centipede) PE=4 SV=1	--
c93342.graph_c0	[C]	Energy production and conversion	Molecular Function: alpha-methylacyl-CoA racemase activity (GO:0008111);; Molecular Function: transferase activity (GO:0016740);;	--	[I]	Lipid transport and metabolism	CoA-transferase family III	Uncharacterized protein {ECO:0000313|EnsemblMetazoa:PAC:15704211} OS=Amphimedon queenslandica (Sponge) PE=4 SV=1	PREDICTED: alpha-methylacyl-CoA racemase-like [Amphimedon queenslandica]
c49783.graph_c0	--	--	--	--	--	--	Domain of unknown function (DUF4518)	Putative uncharacterized protein {ECO:0000313|EMBL:ACY66523.1} (Fragment) OS=Scylla paramamosain (Mud crab) PE=2 SV=1	hypothetical protein [Scylla paramamosain]
c34958.graph_c0	--	--	--	K01379|2.37781e-22|dmo:Dmoj_GI20282|GI20282 gene product from transcript GI20282-RA; K01379 cathepsin D [EC:3.4.23.5] (A)	[O]	Posttranslational modification, protein turnover, chaperones	Eukaryotic aspartyl protease;; Aspartyl protease	Predicted protein {ECO:0000313|EMBL:EFC37428.1} OS=Naegleria gruberi (Amoeba) PE=3 SV=1	predicted protein [Naegleria gruberi]
c58019.graph_c0	--	--	--	--	--	--	Methyltransferase domain	--	--
c17318.graph_c0	--	--	--	--	--	--	CutA1 divalent ion tolerance protein	--	--
c82413.graph_c0	[Z]	Cytoskeleton	Molecular Function: motor activity (GO:0003774);; Molecular Function: ATP binding (GO:0005524);; Cellular Component: myosin complex (GO:0016459);;	K17751|9.65749e-58|tca:659358|Mhc1; myosin heavy chain 1; K17751 myosin heavy chain 6/7 (A)	[Z]	Cytoskeleton	--	Uncharacterized protein {ECO:0000313|EMBL:EHJ75789.1} OS=Danaus plexippus (Monarch butterfly) PE=4 SV=1	hypothetical protein KGM_08594 [Danaus plexippus]
c52515.graph_c0	[L]	Replication, recombination and repair	Molecular Function: nucleotide binding (GO:0000166);; Molecular Function: DNA binding (GO:0003677);; Molecular Function: DNA-directed DNA polymerase activity (GO:0003887);; Biological Process: DNA replication (GO:0006260);;	K02327|0|lgi:LOTGIDRAFT_194456|hypothetical protein; K02327 DNA polymerase delta subunit 1 [EC:2.7.7.7] (A)	[L]	Replication, recombination and repair	DNA polymerase family B;; DNA polymerase family B, exonuclease domain;; C4-type zinc-finger of DNA polymerase delta	DNA polymerase {ECO:0000256|RuleBase:RU000442} (Fragment) OS=Procambarus clarkii (Red swamp crayfish) PE=2 SV=1	DNA polymerase delta catalytic subunit, partial [Procambarus clarkii]
c53068.graph_c0	--	--	--	--	[PET]	--	Ligand-gated ion channel	Uncharacterized protein {ECO:0000313|EMBL:ENN73168.1} (Fragment) OS=Dendroctonus ponderosae (Mountain pine beetle) PE=4 SV=1	PREDICTED: leukocyte receptor cluster member 1-like [Megachile rotundata]
c37120.graph_c0	--	--	--	--	[U]	Intracellular trafficking, secretion, and vesicular transport	--	Putative uncharacterized protein {ECO:0000313|EMBL:EEB19357.1} OS=Pediculus humanus subsp. corporis (Body louse) PE=4 SV=1	conserved hypothetical protein [Pediculus humanus corporis]
c70515.graph_c0	--	--	--	--	[R]	General function prediction only	MORN repeat	Putative uncharacterized protein {ECO:0000313|EMBL:EEQ98329.1} OS=Perkinsus marinus (strain ATCC 50983 / TXsc) PE=4 SV=1	conserved hypothetical protein [Perkinsus marinus ATCC 50983]
c18407.graph_c0	--	--	--	--	--	--	--	Uncharacterized protein {ECO:0000313|EMBL:KGB37295.1} (Fragment) OS=Schistosoma haematobium (Blood fluke) PE=4 SV=1	PREDICTED: uncharacterized protein LOC101238072, partial [Hydra vulgaris]
c31654.graph_c0	--	--	--	--	--	--	Alcohol dehydrogenase transcription factor Myb/SANT-like	--	--
c29170.graph_c0	--	--	--	--	--	--	--	Uncharacterized protein {ECO:0000313|EnsemblMetazoa:PAC:15700687} (Fragment) OS=Amphimedon queenslandica (Sponge) PE=4 SV=1	--
c14566.graph_c0	--	--	--	--	[A]	RNA processing and modification	RING-variant domain	Zinc finger protein {ECO:0000313|EMBL:EFV52857.1} OS=Trichinella spiralis (Trichina worm) PE=4 SV=1	zinc finger protein [Trichinella spiralis]
c52879.graph_c0	--	--	--	--	[T]	Signal transduction mechanisms	Copine;; C2 domain	Chromosome undetermined scaffold_90, whole genome shotgun sequence {ECO:0000313|EMBL:CAK93369.1} OS=Paramecium tetraurelia PE=4 SV=1	hypothetical protein [Paramecium tetraurelia strain d4-2]
c14815.graph_c0	[L]	Replication, recombination and repair	Molecular Function: hydrolase activity (GO:0016787);; Molecular Function: ion binding (GO:0043167);;	--	[L]	Replication, recombination and repair	Helicase conserved C-terminal domain	Putative recq4 protein {ECO:0000313|EMBL:JAB83015.1} (Fragment) OS=Ixodes ricinus (Common tick) PE=2 SV=1	DNA helicase RecQ4 [Daphnia pulex]
c52386.graph_c0	[S]	Function unknown	Biological Process: translation (GO:0006412);; Molecular Function: ligase activity (GO:0016874);;	--	--	--	Aminoacyl-tRNA editing domain	Putative uncharacterized protein {ECO:0000313|EMBL:EEN69258.1} OS=Branchiostoma floridae (Florida lancelet) PE=4 SV=1	PREDICTED: prolyl-tRNA synthetase associated domain-containing protein 1-like [Saccoglossus kowalevskii]
c25200.graph_c0	--	--	--	--	--	--	Zinc knuckle;; Zinc finger C-x8-C-x5-C-x3-H type (and similar)	--	--
c39430.graph_c0	--	--	Molecular Function: protein dimerization activity (GO:0046983);;	K15603|1.14496e-57|mze:101465421|transcription factor 12-like; K15603 transcription factor 4/12 (A)	[K]	Transcription	Helix-loop-helix DNA-binding domain	Protein daughterless {ECO:0000313|EMBL:EFN82122.1} OS=Harpegnathos saltator (Jerdon&apos;s jumping ant) PE=4 SV=1	PREDICTED: transcription factor 12 [Diaphorina citri]
c52190.graph_c0	[RTKL]	--	Molecular Function: G-protein coupled receptor kinase activity (GO:0004703);; Molecular Function: ATP binding (GO:0005524);; Molecular Function: phospholipid binding (GO:0005543);; Biological Process: protein phosphorylation (GO:0006468);; Biological Process: termination of G-protein coupled receptor signaling pathway (GO:0038032);; Molecular Function: beta-adrenergic receptor kinase activity (GO…	K00910|0|phu:Phum_PHUM014910|cAMP-dependent protein kinase catalytic subunit, putative (EC:2.7.11.15); K00910 beta-adrenergic-receptor kinase [EC:2.7.11.15] (A)	[T]	Signal transduction mechanisms	Protein kinase domain;; Protein tyrosine kinase;; Regulator of G protein signaling domain	G protein-coupled receptor kinase type 2 {ECO:0000313|EMBL:AAF05109.1} OS=Homarus americanus (American lobster) PE=2 SV=1	G protein-coupled receptor kinase type 2 [Homarus americanus]
c34741.graph_c0	[S]	Function unknown	Biological Process: response to stimulus (GO:0050896);;	--	[T]	Signal transduction mechanisms	Leucine rich repeat;; Leucine Rich repeats (2 copies);; Leucine Rich Repeat;; TIR domain;; Leucine rich repeat;; Leucine rich repeats (6 copies);; TIR domain;; Leucine Rich repeat	Tollo {ECO:0000313|EMBL:EEZ99353.1} OS=Tribolium castaneum (Red flour beetle) PE=4 SV=1	tollo [Tribolium castaneum]
c46005.graph_c0	[R]	General function prediction only	Molecular Function: nucleotide binding (GO:0000166);; Molecular Function: nucleic acid binding (GO:0003676);; Molecular Function: protein dimerization activity (GO:0046983);;	--	[R]	General function prediction only	RNA recognition motif. (a.k.a. RRM, RBD, or RNP domain);; RNA recognition motif (a.k.a. RRM, RBD, or RNP domain);; RNA recognition motif. (a.k.a. RRM, RBD, or RNP domain)	Putative uncharacterized protein {ECO:0000313|EMBL:EEB19447.1} OS=Pediculus humanus subsp. corporis (Body louse) PE=4 SV=1	conserved hypothetical protein [Pediculus humanus corporis]
c64785.graph_c0	--	--	--	--	--	--	MYND finger;; HIT zinc finger	RING finger protein 17 {ECO:0000313|EMBL:JAC40518.1} (Fragment) OS=Bactrocera dorsalis (Oriental fruit fly) PE=4 SV=1	PREDICTED: uncharacterized protein LOC105233998 [Bactrocera dorsalis]
c44197.graph_c0	--	--	--	--	--	--	--	Regulator of microtubule dynamics protein 3 {ECO:0000313|EMBL:KDR06866.1} OS=Zootermopsis nevadensis (Dampwood termite) PE=4 SV=1	Regulator of microtubule dynamics protein 3 [Zootermopsis nevadensis]
c19828.graph_c1	[R]	General function prediction only	--	--	[R]	General function prediction only	Ankyrin repeats (3 copies);; Ankyrin repeat;; Ankyrin repeats (many copies);; Ankyrin repeats (many copies);; Ankyrin repeat	AAEL014742-PA {ECO:0000313|EMBL:EAT33004.1} (Fragment) OS=Aedes aegypti (Yellowfever mosquito) PE=4 SV=1	ankyrin 2,3/unc44 [Aedes aegypti]
c43808.graph_c0	--	--	--	--	--	--	--	--	PREDICTED: coiled-coil domain-containing protein 164-like [Hydra vulgaris]
c45822.graph_c0	[R]	General function prediction only	Molecular Function: binding (GO:0005488);;	K07912|7.05105e-24|xla:447100|rab24; RAB24, member RAS oncogene family; K07912 Ras-related protein Rab-24 (A)	[R]	General function prediction only	Ras family;; Miro-like protein;; ADP-ribosylation factor family	Rab5, putative {ECO:0000313|EMBL:EER12200.1} OS=Perkinsus marinus (strain ATCC 50983 / TXsc) PE=4 SV=1	Rab5, putative [Perkinsus marinus ATCC 50983]
c33834.graph_c0	[O]	Posttranslational modification, protein turnover, chaperones	--	K05864|6.37691e-19|ola:101167275|peptidyl-prolyl cis-trans isomerase D-like; K05864 peptidyl-prolyl isomerase D [EC:5.2.1.8] (A)	[O]	Posttranslational modification, protein turnover, chaperones	Hsp70 protein;; TPR repeat	Heat shock protein 70, putative {ECO:0000313|EMBL:EER16117.1} OS=Perkinsus marinus (strain ATCC 50983 / TXsc) PE=3 SV=1	heat shock protein 70, putative [Perkinsus marinus ATCC 50983]
c53167.graph_c0	--	--	--	K01081|1.77016e-45|isc:IscW_ISCW006004|hypothetical protein; K01081 5'-nucleotidase [EC:3.1.3.5] (A)	[S]	Function unknown	Pyrimidine 5'-nucleotidase (UMPH-1);; haloacid dehalogenase-like hydrolase;; Haloacid dehalogenase-like hydrolase;; Pyrimidine 5'-nucleotidase (UMPH-1)	Putative uncharacterized protein {ECO:0000313|EMBL:EEC07520.1} OS=Ixodes scapularis (Black-legged tick) PE=4 SV=1	conserved hypothetical protein [Ixodes scapularis]
c32487.graph_c0	--	--	--	K14008|1.18136e-06|loa:LOAG_03813|hypothetical protein; K14008 endoplasmic reticulum lectin 1 (A)	--	--	Glucosidase II beta subunit-like protein;; Glucosidase II beta subunit-like protein	Ubiquitin carboxyl-terminal hydrolase, putative {ECO:0000313|EMBL:CDJ64227.1} OS=Eimeria necatrix PE=4 SV=1	ubiquitin carboxyl-terminal hydrolase, putative [Eimeria necatrix]
c47361.graph_c0	--	--	--	K08334|2.57688e-50|cqu:CpipJ_CPIJ011087|beclin-1; K08334 beclin 1 (A)	[T]	Signal transduction mechanisms	Autophagy protein Apg6	Beclin, putative {ECO:0000313|EMBL:EER17757.1} OS=Perkinsus marinus (strain ATCC 50983 / TXsc) PE=4 SV=1	beclin, putative [Perkinsus marinus ATCC 50983]
c52195.graph_c0	[MG]	--	Molecular Function: catalytic activity (GO:0003824);; Biological Process: cellular metabolic process (GO:0044237);; Molecular Function: coenzyme binding (GO:0050662);;	K08678|0|aag:AaeL_AAEL006236|dtdp-glucose 4-6-dehydratase; K08678 UDP-glucuronate decarboxylase [EC:4.1.1.35] (A)	[GM]	--	NAD dependent epimerase/dehydratase family;; Male sterility protein;; Polysaccharide biosynthesis protein;; RmlD substrate binding domain	Uncharacterized protein {ECO:0000313|EnsemblMetazoa:SMAR008636-PA} OS=Strigamia maritima (European centipede) PE=4 SV=1	dtdp-glucose 4-6-dehydratase [Aedes aegypti]
c34477.graph_c0	[E]	Amino acid transport and metabolism	--	K14208|5.09723e-49|cin:100184503|xpnpep1; xaa-Pro aminopeptidase 1; K14208 Xaa-Pro aminopeptidase 2 [EC:3.4.11.9] (A)	[E]	Amino acid transport and metabolism	Creatinase/Prolidase N-terminal domain	Uncharacterized protein {ECO:0000313|Ensembl:ENSCINP00000023593} (Fragment) OS=Ciona intestinalis (Transparent sea squirt) PE=4 SV=2	hypothetical protein DAPPUDRAFT_327039 [Daphnia pulex]
c50899.graph_c0	[R]	General function prediction only	Cellular Component: cytoplasm (GO:0005737);;	K14539|0|ame:551834|ns3, GB12711; nucleostemin 3; K14539 large subunit GTPase 1 [EC:3.6.1.-] (A)	[R]	General function prediction only	50S ribosome-binding GTPase;; Ferrous iron transport protein B;; Ribosomal Proteins L2, C-terminal domain;; Ribosomal Proteins L2, RNA binding domain	Large subunit GTPase 1-like protein {ECO:0000313|EMBL:KDR18965.1} OS=Zootermopsis nevadensis (Dampwood termite) PE=4 SV=1	Large subunit GTPase 1-like protein [Zootermopsis nevadensis]
c19404.graph_c0	[M]	Cell wall/membrane/envelope biogenesis	Biological Process: alanine metabolic process (GO:0006522);; Molecular Function: alanine racemase activity (GO:0008784);; Biological Process: chiral amino acid racemization (GO:0018366);;	--	--	--	Alanine racemase, N-terminal domain;; Alanine racemase, C-terminal domain	Alanine racemase {ECO:0000313|EMBL:BAH22617.1} OS=Penaeus japonicus (Kuruma prawn) PE=2 SV=1	alanine racemase [Marsupenaeus japonicus]
c9107.graph_c0	--	--	--	K18264|7.50748e-26|isc:IscW_ISCW016522|hypothetical protein; K18264 integral membrane protein 2B (A)	[S]	Function unknown	BRICHOS domain	Uncharacterized protein {ECO:0000313|EMBL:JAB75689.1} OS=Ixodes ricinus (Common tick) PE=2 SV=1	Integral membrane protein 2B [Zootermopsis nevadensis]
c50103.graph_c0	[R]	General function prediction only	--	--	[R]	General function prediction only	Zinc-finger double domain;; Zinc finger, C2H2 type;; C2H2-type zinc finger;; C2H2-type zinc finger;; Zinc-finger of C2H2 type	Uncharacterized protein {ECO:0000313|EnsemblMetazoa:ACYPI005618-PA} OS=Acyrthosiphon pisum (Pea aphid) PE=4 SV=2	PREDICTED: zinc finger protein 93-like [Aplysia californica]
c48743.graph_c0	--	--	--	K10144|7.43216e-71|cin:100175171|RING finger and CHY zinc finger domain-containing protein 1; K10144 RING finger and CHY zinc finger domain-containing protein 1 [EC:6.3.2.19] (A)	[R]	General function prediction only	Zinc-ribbon;; CHY zinc finger;; Ring finger domain;; Zinc finger, C3HC4 type (RING finger);; Zinc finger, C3HC4 type (RING finger)	CHY zinc finger domain-containing protein {ECO:0000313|EMBL:KFH03173.1} OS=Toxoplasma gondii VAND PE=4 SV=1	CHY zinc finger domain-containing protein [Toxoplasma gondii VAND]
c67095.graph_c0	--	--	--	--	[R]	General function prediction only	--	Putative uncharacterized protein {ECO:0000313|EMBL:EER17517.1} OS=Perkinsus marinus (strain ATCC 50983 / TXsc) PE=4 SV=1	hypothetical protein Pmar_PMAR008080 [Perkinsus marinus ATCC 50983]
c54115.graph_c0	--	--	--	--	--	--	MAM domain;; Low-density lipoprotein receptor domain class A	Uncharacterized protein {ECO:0000313|EMBL:EKC34821.1} OS=Crassostrea gigas (Pacific oyster) PE=4 SV=1	hypothetical protein CGI_10022523 [Crassostrea gigas]
c51044.graph_c0	--	--	--	K14947|1.86488e-07|nve:NEMVE_v1g30522|hypothetical protein; K14947 epithelial splicing regulatory protein 1/2 (A)	[AR]	--	RNA recognition motif (a.k.a. RRM, RBD, or RNP domain)	Predicted protein {ECO:0000313|EMBL:EDO47286.1} (Fragment) OS=Nematostella vectensis (Starlet sea anemone) PE=4 SV=1	predicted protein [Nematostella vectensis]
c33412.graph_c0	--	--	--	--	--	--	--	WD repeat-containing protein 54 {ECO:0000313|EMBL:KDR22709.1} OS=Zootermopsis nevadensis (Dampwood termite) PE=4 SV=1	WD repeat-containing protein 54 [Zootermopsis nevadensis]
c91957.graph_c0	--	--	--	--	--	--	--	WD-repeat protein GhTTG1 {ECO:0000313|EMBL:EFW45671.1} OS=Capsaspora owczarzaki (strain ATCC 30864) PE=4 SV=1	WD-repeat protein GhTTG1 [Capsaspora owczarzaki ATCC 30864]
c18471.graph_c0	--	--	--	K18621|2.09172e-95|ame:551658|scra, GB19816; actin-binding protein anillin; K18621 actin-binding protein anillin (A)	[DZ]	--	Cell division protein anillin;; PH domain	Uncharacterized protein {ECO:0000313|EnsemblMetazoa:SMAR006278-PA} OS=Strigamia maritima (European centipede) PE=4 SV=1	PREDICTED: LOW QUALITY PROTEIN: actin-binding protein anillin-like [Megachile rotundata]
c44909.graph_c0	[E]	Amino acid transport and metabolism	Molecular Function: glutaminase activity (GO:0004359);; Cellular Component: mitochondrion (GO:0005739);; Biological Process: glutamine metabolic process (GO:0006541);; Biological Process: imaginal disc-derived wing morphogenesis (GO:0007476);;	K01425|0|mde:101890121|glutaminase kidney isoform, mitochondrial-like; K01425 glutaminase [EC:3.5.1.2] (A)	[E]	Amino acid transport and metabolism	Glutaminase;; Ankyrin repeats (3 copies);; Ankyrin repeat;; Ankyrin repeats (many copies);; Ankyrin repeat	Glutaminase kidney isoform, mitochondrial {ECO:0000313|EMBL:JAC40971.1} OS=Bactrocera dorsalis (Oriental fruit fly) PE=3 SV=1	PREDICTED: glutaminase liver isoform, mitochondrial isoform X1 [Bactrocera cucurbitae]
c16152.graph_c0	--	--	Molecular Function: transferase activity (GO:0016740);;	K02325|6.85624e-127|lgi:LOTGIDRAFT_218232|hypothetical protein; K02325 DNA polymerase epsilon subunit 2 [EC:2.7.7.7] (A)	[L]	Replication, recombination and repair	DNA polymerase alpha/epsilon subunit B	Uncharacterized protein {ECO:0000313|EMBL:ESO90150.1} OS=Lottia gigantea (Giant owl limpet) PE=4 SV=1	PREDICTED: DNA polymerase epsilon subunit 2-like [Aplysia californica]
c49101.graph_c0	--	--	--	--	[R]	General function prediction only	PPR repeat family;; PPR repeat;; Pentatricopeptide repeat domain;; PPR repeat;; Region in Clathrin and VPS;; Cytidine and deoxycytidylate deaminase zinc-binding region	Putative uncharacterized protein {ECO:0000313|EMBL:EAN78409.1} OS=Trypanosoma brucei brucei (strain 927/4 GUTat10.1) PE=4 SV=1	hypothetical protein [Trypanosoma brucei brucei TREU927]
c68428.graph_c0	--	--	Molecular Function: structural constituent of chitin-based cuticle (GO:0005214);;	--	--	--	Insect cuticle protein	Putative uncharacterized protein {ECO:0000313|EMBL:EDS41159.1} OS=Culex quinquefasciatus (Southern house mosquito) PE=4 SV=1	conserved hypothetical protein [Culex quinquefasciatus]
c38310.graph_c0	--	--	--	--	--	--	Golgi-dynamics membrane-trafficking	Putative uncharacterized protein {ECO:0000313|EMBL:EDV21365.1} OS=Trichoplax adhaerens (Trichoplax reptans) PE=4 SV=1	hypothetical protein TRIADDRAFT_60316 [Trichoplax adhaerens]
c37203.graph_c0	[R]	General function prediction only	--	--	--	--	Predicted ATPase of the ABC class	Putative ATPase {ECO:0000313|EMBL:KFG50564.1} OS=Toxoplasma gondii p89 PE=4 SV=1	putative ATPase [Toxoplasma gondii p89]
c66469.graph_c0	--	--	--	--	--	--	Dcp1-like decapping family	--	--
c53180.graph_c0	--	--	Molecular Function: ATP binding (GO:0005524);; Biological Process: ATP catabolic process (GO:0006200);; Cellular Component: integral component of membrane (GO:0016021);; Biological Process: neurogenesis (GO:0022008);; Molecular Function: ATPase activity, coupled to transmembrane movement of substances (GO:0042626);; Cellular Component: ATP-binding cassette (ABC) transporter complex (GO:0043190);;	--	[Q]	Secondary metabolites biosynthesis, transport and catabolism	ABC-2 type transporter	ABC-2 type transporter {ECO:0000313|EMBL:AFP59127.1} OS=Musca domestica (House fly) PE=2 SV=1	ABC protein, subfamily ABCG [Daphnia pulex]
c49452.graph_c0	--	--	Molecular Function: structural constituent of cuticle (GO:0042302);;	--	--	--	Crustacean cuticle protein repeat	Cuticle proprotein proCP5.1 {ECO:0000313|EMBL:ABR27686.1} OS=Callinectes sapidus (Blue crab) PE=2 SV=1	cuticle proprotein proCP5.1 [Callinectes sapidus]
c31176.graph_c0	--	--	--	--	--	--	Tetratricopeptide repeat;; Tetratricopeptide repeat	--	--
c63814.graph_c0	--	--	--	--	--	--	Protein of unknown function (DUF3608)	Putative uncharacterized protein {ECO:0000313|EMBL:EER18757.1} OS=Perkinsus marinus (strain ATCC 50983 / TXsc) PE=4 SV=1	hypothetical protein Pmar_PMAR006377 [Perkinsus marinus ATCC 50983]
c42853.graph_c0	[R]	General function prediction only	Molecular Function: GTPase activity (GO:0003924);; Molecular Function: calcium ion binding (GO:0005509);; Molecular Function: GTP binding (GO:0005525);; Cellular Component: mitochondrial outer membrane (GO:0005741);; Biological Process: GTP catabolic process (GO:0006184);; Biological Process: small GTPase mediated signal transduction (GO:0007264);; Biological Process: cellular homeostasis (GO:001…	K07870|0|aag:AaeL_AAEL001853|rac-gtp binding protein; K07870 Ras homolog gene family, member T1 (A)	[V]	Defense mechanisms	EF hand associated;; Miro-like protein;; EF hand associated;; Ras family;; EF hand;; EF-hand domain;; Ethanolamine utilisation - propanediol utilisation;; Elongation factor Tu GTP binding domain;; EF-hand domain pair;; 50S ribosome-binding GTPase;; EF hand;; ADP-ribosylation factor family;; Molybdopterin guanine dinucleotide synthesis protein B;; Dynamin family	Mitochondrial Rho GTPase {ECO:0000256|PIRNR:PIRNR037488} OS=Strigamia maritima (European centipede) PE=3 SV=1	Mitochondrial Rho GTPase 1, partial [Stegodyphus mimosarum]
c27569.graph_c0	[R]	General function prediction only	--	--	--	--	BTB/POZ domain;; Zinc-finger double domain;; Zinc finger, C2H2 type;; C2H2-type zinc finger;; Zinc-finger double-stranded RNA-binding	Uncharacterized protein {ECO:0000313|EnsemblMetazoa:SMAR012518-PA} OS=Strigamia maritima (European centipede) PE=4 SV=1	Protein bric-a-brac 2, partial [Stegodyphus mimosarum]
c10774.graph_c0	[J]	Translation, ribosomal structure and biogenesis	Molecular Function: structural constituent of ribosome (GO:0003735);; Biological Process: translation (GO:0006412);; Cellular Component: small ribosomal subunit (GO:0015935);;	K02973|1.52092e-95|phu:Phum_PHUM613150|40S ribosomal protein S23, putative; K02973 small subunit ribosomal protein S23e (A)	[J]	Translation, ribosomal structure and biogenesis	Ribosomal protein S12/S23	Putative ribosomal protein S23e {ECO:0000313|EMBL:ACY66586.1} OS=Scylla paramamosain (Mud crab) PE=2 SV=1	putative ribosomal protein S23e [Scylla paramamosain]
c38878.graph_c0	[R]	General function prediction only	--	K09553|1.94502e-67|aga:AgaP_AGAP010188|AGAP010188-PA; K09553 stress-induced-phosphoprotein 1 (A)	[O]	Posttranslational modification, protein turnover, chaperones	TPR repeat;; Tetratricopeptide repeat;; Tetratricopeptide repeat;; Tetratricopeptide repeat;; Tetratricopeptide repeat;; Tetratricopeptide repeat;; Tetratricopeptide repeat;; Tetratricopeptide repeat;; Tetratricopeptide repeat;; Tetratricopeptide repeat;; Anaphase-promoting complex, cyclosome, subunit 3;; Tetratricopeptide repeat;; Tetratricopeptide repeat	Serine/threonine protein phosphatase PfPP5, putative {ECO:0000313|EMBL:EER14766.1} OS=Perkinsus marinus (strain ATCC 50983 / TXsc) PE=4 SV=1	serine/threonine protein phosphatase PfPP5, putative [Perkinsus marinus ATCC 50983]
c30951.graph_c0	--	--	--	--	[G]	Carbohydrate transport and metabolism	N2227-like protein	Chromosome III, complete sequence {ECO:0000313|EMBL:CCF75742.1} OS=Babesia microti strain RI PE=4 SV=1	unnamed protein product [Babesia microti strain RI]
c85891.graph_c0	--	--	--	--	[R]	General function prediction only	CD80-like C2-set immunoglobulin domain;; Immunoglobulin domain	Putative uncharacterized protein {ECO:0000313|EMBL:EFA06647.1} OS=Tribolium castaneum (Red flour beetle) PE=4 SV=1	hypothetical protein TcasGA2_TC009570 [Tribolium castaneum]
c19034.graph_c0	--	--	--	--	--	--	--	Putative myosin heavy chain {ECO:0000313|EMBL:ESS32165.1} OS=Toxoplasma gondii PE=4 SV=1	hypothetical protein, conserved [Toxoplasma gondii ME49]
c94739.graph_c0	--	--	--	--	--	--	Armadillo/beta-catenin-like repeat	--	--
c52841.graph_c0	[L]	Replication, recombination and repair	Molecular Function: hydrolase activity, acting on acid anhydrides, in phosphorus-containing anhydrides (GO:0016818);;	K12599|0|lgi:LOTGIDRAFT_232926|hypothetical protein; K12599 antiviral helicase SKI2 [EC:3.6.4.-] (A)	[A]	RNA processing and modification	DSHCT (NUC185) domain;; DEAD/DEAH box helicase;; Helicase conserved C-terminal domain;; rRNA-processing arch domain	Putative uncharacterized protein {ECO:0000313|EMBL:EFX79874.1} OS=Daphnia pulex (Water flea) PE=4 SV=1	hypothetical protein DAPPUDRAFT_304359 [Daphnia pulex]
c18844.graph_c0	[K]	Transcription	Cellular Component: nucleus (GO:0005634);; Biological Process: regulation of transcription, DNA-templated (GO:0006355);;	K12580|2.35935e-114|cqu:CpipJ_CPIJ010111|hypothetical protein; K12580 CCR4-NOT transcription complex subunit 3 (A)	[K]	Transcription	Not1 N-terminal domain, CCR4-Not complex component	CCR4-NOT transcription complex subunit 3 {ECO:0000313|EMBL:EFN84777.1} OS=Harpegnathos saltator (Jerdon&apos;s jumping ant) PE=4 SV=1	PREDICTED: CCR4-NOT transcription complex subunit 3 isoform X1 [Harpegnathos saltator]
c51060.graph_c0	--	--	--	--	--	--	--	--	hypothetical protein RF11_10169 [Thelohanellus kitauei]
c52795.graph_c0	--	--	--	--	--	--	Golgi transport complex subunit 5	Uncharacterized protein {ECO:0000313|EnsemblMetazoa:ACEP14645-PA} OS=Atta cephalotes (Leafcutter ant) PE=4 SV=1	Conserved oligomeric Golgi complex subunit 5 [Acromyrmex echinatior]
c47364.graph_c0	[G]	Carbohydrate transport and metabolism	Molecular Function: hexokinase activity (GO:0004396);; Molecular Function: ATP binding (GO:0005524);; Biological Process: glycolysis (GO:0006096);; Biological Process: phosphorylation (GO:0016310);;	--	[G]	Carbohydrate transport and metabolism	Hexokinase;; Hexokinase	Kexokinase {ECO:0000313|EMBL:ABO21409.1} OS=Litopenaeus vannamei (Whiteleg shrimp) PE=2 SV=1	kexokinase [Litopenaeus vannamei]
c35053.graph_c0	[L]	Replication, recombination and repair	Molecular Function: DNA binding (GO:0003677);; Molecular Function: nuclease activity (GO:0004518);; Biological Process: DNA repair (GO:0006281);;	K10846|5.21195e-26|hro:HELRODRAFT_188230|hypothetical protein; K10846 DNA excision repair protein ERCC-5 (A)	[L]	Replication, recombination and repair	XPG N-terminal domain	DNA-repair protein UVH3, putative {ECO:0000313|EMBL:EEA06581.1} OS=Cryptosporidium muris (strain RN66) PE=4 SV=1	DNA-repair protein UVH3 [Cryptosporidium muris RN66]
c19859.graph_c0	--	--	--	--	[R]	General function prediction only	Jumping translocation breakpoint protein (JTB)	Putative uncharacterized protein {ECO:0000313|EMBL:EFX84058.1} OS=Daphnia pulex (Water flea) PE=4 SV=1	hypothetical protein DAPPUDRAFT_301345 [Daphnia pulex]
c23982.graph_c0	--	--	--	--	--	--	Sperm-tail PG-rich repeat	--	--
c37630.graph_c1	--	--	Molecular Function: structural constituent of cuticle (GO:0042302);;	--	--	--	--	Early cuticle protein 3 {ECO:0000313|EMBL:ADI59751.1} OS=Callinectes sapidus (Blue crab) PE=2 SV=1	early cuticle protein 3 [Callinectes sapidus]
c13473.graph_c0	[R]	General function prediction only	--	K09228|3.05859e-35|umr:103663320|zinc finger protein 883-like; K09228 KRAB domain-containing zinc finger protein (A)	[R]	General function prediction only	Zinc-finger double domain;; Zinc finger, C2H2 type;; C2H2-type zinc finger;; C2H2-type zinc finger;; Zinc-finger double-stranded RNA-binding;; Zinc ribbon domain;; Zinc-finger of C2H2 type	Putative uncharacterized protein {ECO:0000313|EMBL:EEN43643.1} (Fragment) OS=Branchiostoma floridae (Florida lancelet) PE=4 SV=1	hypothetical protein BRAFLDRAFT_267706 [Branchiostoma floridae]
c66880.graph_c0	--	--	Molecular Function: catalytic activity (GO:0003824);; Molecular Function: binding (GO:0005488);; Cellular Component: microtubule cytoskeleton (GO:0015630);; Cellular Component: protein complex (GO:0043234);; Cellular Component: cytoskeletal part (GO:0044430);;	K10394|1.83134e-08|bmy:Bm1_37900|Start codon is not identified; K10394 kinesin family member 3/17 (A)	[Z]	Cytoskeleton	--	Kinesin-like protein {ECO:0000256|RuleBase:RU000394} OS=Neospora caninum (strain Liverpool) PE=3 SV=1	kinesin-ii motor protein, related [Neospora caninum Liverpool]
c53108.graph_c0	[E]	Amino acid transport and metabolism	Molecular Function: transferase activity (GO:0016740);;	K00814|4.72261e-147|mdo:100019438|GPT; glutamic-pyruvate transaminase (alanine aminotransferase); K00814 alanine transaminase [EC:2.6.1.2] (A)	[E]	Amino acid transport and metabolism	Aminotransferase class I and II	Alanine transaminase {ECO:0000313|EMBL:EGC31753.1} OS=Dictyostelium purpureum (Slime mold) PE=4 SV=1	alanine transaminase [Dictyostelium purpureum]
c79200.graph_c0	--	--	--	--	--	--	Creb binding;; Ribosome 60S biogenesis N-terminal	--	--
c53384.graph_c0	[I]	Lipid transport and metabolism	--	K07750|1.0889e-82|cmy:102943333|FAXDC2; fatty acid hydroxylase domain containing 2; K07750 methylsterol monooxygenase [EC:1.14.13.72] (A)	[I]	Lipid transport and metabolism	Fatty acid hydroxylase superfamily	CG1998, isoform B {ECO:0000313|EMBL:ACZ95274.1} OS=Drosophila melanogaster (Fruit fly) PE=4 SV=1	CG1998, isoform B [Drosophila melanogaster]
c51521.graph_c0	--	--	--	K10308|2.12807e-49|lgi:LOTGIDRAFT_233514|hypothetical protein; K10308 F-box protein 31 (A)	--	--	F-box-like;; F-box domain	Uncharacterized protein {ECO:0000313|EMBL:ESO91018.1} OS=Lottia gigantea (Giant owl limpet) PE=4 SV=1	hypothetical protein LOTGIDRAFT_233514 [Lottia gigantea]
c32049.graph_c0	--	--	--	--	[R]	General function prediction only	UBX domain	UBX domain-containing protein 2 {ECO:0000313|EMBL:ACO11745.1} OS=Caligus rogercresseyi (Sea louse) PE=2 SV=1	UBX domain-containing protein 2 [Caligus rogercresseyi]
c39176.graph_c0	--	--	--	--	[S]	Function unknown	Q-cell neuroblast polarisation	Uncharacterized protein {ECO:0000313|EMBL:KFD68846.1} OS=Trichuris suis (pig whipworm) PE=4 SV=1	hypothetical protein M514_13918 [Trichuris suis]
c55827.graph_c0	--	--	--	--	--	--	--	Uncharacterized protein {ECO:0000313|EMBL:ERL85852.1} OS=Dendroctonus ponderosae (Mountain pine beetle) PE=4 SV=1	hypothetical protein D910_03267 [Dendroctonus ponderosae]
c54806.graph_c0	--	--	--	K12172|1.68994e-54|dre:100317326|si:ch1073-55a19.2; K12172 E3 SUMO-protein ligase RanBP2 (A)	[U]	Intracellular trafficking, secretion, and vesicular transport	RanBP1 domain;; Zn-finger in Ran binding protein and others;; WH1 domain	E3 SUMO-protein ligase RanBP2 {ECO:0000313|EMBL:EKC38506.1} OS=Crassostrea gigas (Pacific oyster) PE=4 SV=1	E3 SUMO-protein ligase RanBP2 [Crassostrea gigas]
c31384.graph_c0	[L]	Replication, recombination and repair	Molecular Function: organic cyclic compound binding (GO:0097159);; Molecular Function: heterocyclic compound binding (GO:1901363);;	K08735|3.179e-20|dpe:Dper_GL21272|GL21272 gene product from transcript GL21272-RA; K08735 DNA mismatch repair protein MSH2 (A)	[L]	Replication, recombination and repair	MutS domain V;; MutS domain I;; GIY-YIG catalytic domain	DNA mismatch repair protein mutS, putative {ECO:0000313|EMBL:EER20396.1} OS=Perkinsus marinus (strain ATCC 50983 / TXsc) PE=4 SV=1	DNA mismatch repair protein mutS, putative [Perkinsus marinus ATCC 50983]
c78824.graph_c0	[Z]	Cytoskeleton	Molecular Function: microtubule motor activity (GO:0003777);; Molecular Function: ATP binding (GO:0005524);; Cellular Component: cytoplasm (GO:0005737);; Cellular Component: kinesin complex (GO:0005871);; Cellular Component: microtubule (GO:0005874);; Biological Process: microtubule-based movement (GO:0007018);; Molecular Function: microtubule binding (GO:0008017);; Molecular Function: transferas…	K10394|6.44932e-39|lgi:LOTGIDRAFT_226662|hypothetical protein; K10394 kinesin family member 3/17 (A)	[Z]	Cytoskeleton	Kinesin motor domain	Kinesin-like protein {ECO:0000256|RuleBase:RU000394} OS=Perkinsus marinus (strain ATCC 50983 / TXsc) PE=3 SV=1	Kinesin-II 95 kDa subunit, putative [Perkinsus marinus ATCC 50983]
c47062.graph_c0	--	--	--	--	--	--	--	Putative uncharacterized protein {ECO:0000313|EMBL:EFX71198.1} OS=Daphnia pulex (Water flea) PE=4 SV=1	hypothetical protein DAPPUDRAFT_327378 [Daphnia pulex]
c68645.graph_c0	--	--	--	--	--	--	Alpha-kinase family	--	--
c40280.graph_c0	--	--	Molecular Function: motor activity (GO:0003774);; Molecular Function: actin binding (GO:0003779);; Molecular Function: ATP binding (GO:0005524);; Cellular Component: myosin complex (GO:0016459);;	K10357|3.66188e-21|lgi:LOTGIDRAFT_122399|hypothetical protein; K10357 myosin V (A)	[Z]	Cytoskeleton	--	Myosin Va {ECO:0000313|EMBL:ADM15669.1} OS=Eriocheir sinensis (Chinese mitten crab) PE=2 SV=1	myosin Va [Eriocheir sinensis]
c76406.graph_c0	--	--	--	--	--	--	--	Uncharacterized protein {ECO:0000313|EnsemblMetazoa:ACYPI45731-PA} OS=Acyrthosiphon pisum (Pea aphid) PE=4 SV=2	hypothetical protein L798_11430, partial [Zootermopsis nevadensis]
c43373.graph_c0	--	--	Molecular Function: transferase activity (GO:0016740);;	K00914|9.36147e-42|hmg:100215627|phosphatidylinositol 3-kinase catalytic subunit type 3-like; K00914 phosphatidylinositol 3-kinase [EC:2.7.1.137] (A)	[TU]	--	Phosphatidylinositol 3- and 4-kinase	Phosphatidylinositol 3-kinase {ECO:0000256|PIRNR:PIRNR000587} OS=Naegleria gruberi (Amoeba) PE=3 SV=1	predicted protein [Naegleria gruberi]
c35156.graph_c0	[R]	General function prediction only	--	--	[M]	Cell wall/membrane/envelope biogenesis	Ankyrin repeats (3 copies);; Ankyrin repeat;; Ankyrin repeats (many copies);; Ankyrin repeat;; Ankyrin repeats (many copies)	AAEL017480-PA {ECO:0000313|EMBL:EJY57493.1} (Fragment) OS=Aedes aegypti (Yellowfever mosquito) PE=4 SV=1	PREDICTED: ankyrin-1-like, partial [Hydra vulgaris]
c23055.graph_c0	[K]	Transcription	--	K11417|2.66682e-146|tca:658898|NAD-dependent protein deacetylase sirtuin-7; K11417 NAD-dependent deacetylase sirtuin 7 [EC:3.5.1.-] (A)	[BK]	--	Sir2 family	Putative uncharacterized protein {ECO:0000313|EMBL:EFA12149.1} OS=Tribolium castaneum (Red flour beetle) PE=4 SV=1	PREDICTED: NAD-dependent protein deacetylase sirtuin-7 [Tribolium castaneum]
c21979.graph_c0	--	--	Molecular Function: kinase activity (GO:0016301);;	K07376|6.6068e-11|lgi:LOTGIDRAFT_127769|hypothetical protein; K07376 protein kinase, cGMP-dependent [EC:2.7.11.12] (A)	[T]	Signal transduction mechanisms	--	cGMP-dependent protein kinase {ECO:0000256|PIRNR:PIRNR000559} OS=Lottia gigantea (Giant owl limpet) PE=3 SV=1	hypothetical protein LOTGIDRAFT_127769 [Lottia gigantea]
c45178.graph_c0	--	--	Molecular Function: peptidase activity (GO:0008233);; Molecular Function: metal ion binding (GO:0046872);;	K08002|5.31238e-54|tca:660850|Mmp-3; matrix metalloproteinase 3; K08002 matrix metalloproteinase-24 (membrane-inserted) [EC:3.4.24.-] (A)	[OW]	--	Hemopexin	Matrix metalloproteinase-24 {ECO:0000313|EMBL:KDR20064.1} OS=Zootermopsis nevadensis (Dampwood termite) PE=4 SV=1	Matrix metalloproteinase-24 [Zootermopsis nevadensis]
c39684.graph_c0	[C]	Energy production and conversion	Biological Process: nematode larval development (GO:0002119);; Cellular Component: mitochondrial matrix (GO:0005759);; Cellular Component: lipid particle (GO:0005811);; Cellular Component: cytosol (GO:0005829);; Biological Process: carbohydrate metabolic process (GO:0005975);; Biological Process: tricarboxylic acid cycle (GO:0006099);; Biological Process: malate metabolic process (GO:0006108);; B…	K00026|4.80938e-128|aqu:100641593|malate dehydrogenase, mitochondrial-like; K00026 malate dehydrogenase [EC:1.1.1.37] (A)	[C]	Energy production and conversion	lactate/malate dehydrogenase, alpha/beta C-terminal domain;; lactate/malate dehydrogenase, NAD binding domain;; 3-beta hydroxysteroid dehydrogenase/isomerase family	Uncharacterized protein {ECO:0000313|EnsemblMetazoa:PAC:15718056} OS=Amphimedon queenslandica (Sponge) PE=3 SV=1	PREDICTED: malate dehydrogenase, mitochondrial-like [Megachile rotundata]
c30440.graph_c0	--	--	Molecular Function: GTP binding (GO:0005525);; Cellular Component: nucleus (GO:0005634);; Cellular Component: cytoplasm (GO:0005737);;	K16185|0|tgu:100221727|RRAGA; Ras-related GTP binding A; K16185 Ras-related GTP-binding protein A/B (A)	[T]	Signal transduction mechanisms	Gtr1/RagA G protein conserved region;; Ras family;; ADP-ribosylation factor family;; 50S ribosome-binding GTPase;; Miro-like protein	Uncharacterized protein {ECO:0000313|EnsemblMetazoa:GB48798-PA} OS=Apis mellifera (Honeybee) PE=4 SV=1	PREDICTED: ras-related GTP-binding protein A-like [Megachile rotundata]
c87601.graph_c0	--	--	Molecular Function: zinc ion binding (GO:0008270);; Molecular Function: oxidoreductase activity (GO:0016491);; Biological Process: oxidation-reduction process (GO:0055114);;	K13948|6.84404e-12|oaa:100092763|PTGR1; prostaglandin reductase 1; K13948 prostaglandin reductase 1 [EC:1.3.1.74 1.3.1.48] (A)	[R]	General function prediction only	--	Protaglandin reductase 1 {ECO:0000313|EMBL:AFE88209.1} OS=Penaeus monodon (Giant tiger prawn) PE=2 SV=1	protaglandin reductase 1 [Penaeus monodon]
c4321.graph_c0	--	--	Cellular Component: endoplasmic reticulum (GO:0005783);; Cellular Component: Golgi stack (GO:0005795);; Biological Process: pattern specification process (GO:0007389);; Biological Process: motor neuron axon guidance (GO:0008045);; Biological Process: metabolic process (GO:0008152);; Molecular Function: N-acetylglucosamine-6-sulfatase activity (GO:0008449);; Cellular Component: cell surface (GO:00…	K14607|4.25102e-12|dme:Dmel_CG6725|Sulf1; Sulfated (EC:3.1.6.- 3.1.6.14); K14607 extracellular sulfatase Sulf [EC:3.1.6.-] (A)	[G]	Carbohydrate transport and metabolism	Sulfatase	RE44752p {ECO:0000313|EMBL:ACK77664.1} OS=Drosophila melanogaster (Fruit fly) PE=2 SV=1	SULF1 [Drosophila melanogaster]
c34761.graph_c0	--	--	Molecular Function: SNAP receptor activity (GO:0005484);; Cellular Component: plasma membrane (GO:0005886);; Cellular Component: synaptic vesicle (GO:0008021);; Biological Process: synaptic vesicle docking involved in exocytosis (GO:0016081);; Cellular Component: terminal bouton (GO:0043195);; Cellular Component: presynaptic active zone (GO:0048786);;	--	[U]	Intracellular trafficking, secretion, and vesicular transport	Synaptobrevin	Uncharacterized protein {ECO:0000313|EMBL:AEE62939.1} OS=Dendroctonus ponderosae (Mountain pine beetle) PE=2 SV=1	unknown [Dendroctonus ponderosae]
c32568.graph_c0	--	--	--	--	--	--	Innexin	Innexin {ECO:0000256|RuleBase:RU010713} OS=Bombyx mori (Silk moth) PE=2 SV=1	innexin 3 [Bombyx mori]
c85935.graph_c0	--	--	--	--	--	--	--	Uncharacterized protein {ECO:0000313|EnsemblMetazoa:SPU_004080-tr} OS=Strongylocentrotus purpuratus (Purple sea urchin) PE=4 SV=1	PREDICTED: uncharacterized protein LOC756446 [Strongylocentrotus purpuratus]
c66509.graph_c0	--	--	Molecular Function: transferase activity, transferring phosphorus-containing groups (GO:0016772);;	K05127|3.06235e-20|tca:660815|tyrosine-protein kinase-like otk; K05127 PTK7 protein tyrosine kinase 7 [EC:2.7.10.1] (A)	[RP]	--	Immunoglobulin I-set domain;; Immunoglobulin V-set domain	Putative uncharacterized protein {ECO:0000313|EMBL:EFA00493.1} OS=Tribolium castaneum (Red flour beetle) PE=4 SV=1	PREDICTED: tyrosine-protein kinase-like otk [Tribolium castaneum]
c53718.graph_c0	--	--	--	--	--	--	Acyl-coenzyme A:6-aminopenicillanic acid acyl-transferase	Putative uncharacterized protein {ECO:0000313|EMBL:EFA00578.1} OS=Tribolium castaneum (Red flour beetle) PE=4 SV=1	PREDICTED: uncharacterized protein LOC103524429 [Diaphorina citri]
c61411.graph_c0	--	--	--	--	--	--	--	Putative uncharacterized protein {ECO:0000313|EMBL:EFO88035.1} OS=Caenorhabditis remanei (Caenorhabditis vulgaris) PE=4 SV=1	hypothetical protein CRE_05135 [Caenorhabditis remanei]
c43596.graph_c0	[QR]	--	--	--	[R]	General function prediction only	Methyltransferase domain;; Methyltransferase domain;; Methyltransferase domain;; Methyltransferase domain;; Methyltransferase domain;; Methyltransferase domain;; ubiE/COQ5 methyltransferase family	Uncharacterized protein {ECO:0000313|EMBL:ELT97002.1, ECO:0000313|EnsemblMetazoa:CapteP114631} OS=Capitella teleta (Polychaete worm) PE=4 SV=1	PREDICTED: methyltransferase-like protein 2-A-like isoform 1 [Strongylocentrotus purpuratus]
c70336.graph_c0	[C]	Energy production and conversion	Molecular Function: cytochrome-c oxidase activity (GO:0004129);; Molecular Function: iron ion binding (GO:0005506);; Cellular Component: mitochondrial inner membrane (GO:0005743);; Biological Process: oxidative phosphorylation (GO:0006119);; Molecular Function: electron carrier activity (GO:0009055);; Biological Process: aerobic respiration (GO:0009060);; Cellular Component: integral component of…	K02256|1.06375e-21|rno:26195|COX1, COI; cytochrome c oxidase subunit 1; K02256 cytochrome c oxidase subunit 1 [EC:1.9.3.1] (A)	[C]	Energy production and conversion	--	Cytochrome c oxidase subunit 1 {ECO:0000256|RuleBase:RU000369} (Fragment) OS=Branchiobdella hexodonta PE=3 SV=1	cytochrome oxidase subunit 1 [Branchiobdella hexodonta]
c8661.graph_c0	--	--	--	--	--	--	--	Uncharacterized protein {ECO:0000313|EMBL:JAA55327.1} OS=Rhipicephalus pulchellus PE=2 SV=1	hypothetical protein L798_11746 [Zootermopsis nevadensis]
c55448.graph_c0	--	--	Biological Process: transport (GO:0006810);; Cellular Component: clathrin coat (GO:0030118);;	K11826|2.01353e-132|xtr:394572|ap2m1; adaptor protein complex AP-2, mu1; K11826 AP-2 complex subunit mu-1 (A)	[U]	Intracellular trafficking, secretion, and vesicular transport	Adaptor complexes medium subunit family;; Clathrin adaptor complex small chain	AP-2 complex subunit mu, putative {ECO:0000313|EMBL:EER13814.1} OS=Perkinsus marinus (strain ATCC 50983 / TXsc) PE=4 SV=1	AP-2 complex subunit mu, putative [Perkinsus marinus ATCC 50983]
c52539.graph_c0	[J]	Translation, ribosomal structure and biogenesis	Molecular Function: NAD-dependent histone deacetylase activity (GO:0017136);; Biological Process: cellular component organization or biogenesis (GO:0071840);;	K14843|1.46485e-103|hsa:23481|PES1, PES; pescadillo ribosomal biogenesis factor 1; K14843 pescadillo (A)	[A]	RNA processing and modification	Pescadillo N-terminus;; BRCA1 C Terminus (BRCT) domain	Pescadillo homolog {ECO:0000256|HAMAP-Rule:MF_03028} OS=Cryptosporidium muris (strain RN66) PE=3 SV=1	pescadillo N-terminus domain-containing protein [Cryptosporidium muris RN66]
c54246.graph_c1	[R]	General function prediction only	--	K14346|2.02954e-51|oas:101121855|SLC10A6; solute carrier family 10 (sodium/bile acid cotransporter family), member 6; K14346 solute carrier family 10 (sodium/bile acid cotransporter), member 6 (A)	[P]	Inorganic ion transport and metabolism	Reverse transcriptase (RNA-dependent DNA polymerase);; Sodium Bile acid symporter family	Putative uncharacterized protein {ECO:0000313|EMBL:AEO36173.1} OS=Amblyomma maculatum (Gulf Coast tick) PE=2 SV=1	Ileal sodium/bile acid cotransporter [Crassostrea gigas]
c87236.graph_c0	--	--	--	--	--	--	Sodium:neurotransmitter symporter family	--	--
c47459.graph_c0	--	--	Molecular Function: catalytic activity (GO:0003824);; Molecular Function: ATP binding (GO:0005524);; Biological Process: neurotransmitter secretion (GO:0007269);; Cellular Component: synaptic vesicle (GO:0008021);; Biological Process: metabolic process (GO:0008152);; Molecular Function: metal ion binding (GO:0046872);;	--	[TU]	--	Synapsin, ATP binding domain;; Synapsin, N-terminal domain	Synapsin {ECO:0000313|EMBL:KDR22299.1} (Fragment) OS=Zootermopsis nevadensis (Dampwood termite) PE=4 SV=1	Synapsin, partial [Zootermopsis nevadensis]
c51815.graph_c0	--	--	--	--	--	--	--	Uncharacterized protein {ECO:0000313|EMBL:ELT92110.1, ECO:0000313|EnsemblMetazoa:CapteP206625} OS=Capitella teleta (Polychaete worm) PE=4 SV=1	hypothetical protein CAPTEDRAFT_206625 [Capitella teleta]
c37478.graph_c0	[O]	Posttranslational modification, protein turnover, chaperones	Molecular Function: peptidase activity (GO:0008233);;	K06013|9.22152e-85|cbr:CBG03817|Cbr-fce-1; C. briggsae CBR-FCE-1 protein; K06013 STE24 endopeptidase [EC:3.4.24.84] (A)	[R]	General function prediction only	Peptidase family M48	CAAX metallo endopeptidase {ECO:0000313|EMBL:EPR58595.1} OS=Toxoplasma gondii GT1 PE=3 SV=1	peptidase family M48 domain-containing protein [Toxoplasma gondii ME49]
c16969.graph_c0	--	--	Cellular Component: intracellular (GO:0005622);;	K02935|1.15798e-34|bmor:733111|mRpL12; mitochondrial ribosomal protein L12; K02935 large subunit ribosomal protein L7/L12 (A)	[J]	Translation, ribosomal structure and biogenesis	Ribosomal protein L7/L12 C-terminal domain	39S ribosomal protein L12, mitochondrial {ECO:0000313|EMBL:KFM66448.1} (Fragment) OS=Stegodyphus mimosarum PE=3 SV=1	39S ribosomal protein L12, mitochondrial, partial [Stegodyphus mimosarum]
c9860.graph_c0	--	--	--	--	--	--	--	Putative uncharacterized protein {ECO:0000313|EMBL:EEB10211.1} OS=Pediculus humanus subsp. corporis (Body louse) PE=4 SV=1	hypothetical protein Phum_PHUM025060 [Pediculus humanus corporis]
c48740.graph_c0	--	--	Molecular Function: oxidoreductase activity (GO:0016491);; Biological Process: oxidation-reduction process (GO:0055114);;	--	--	--	Hemocyanin, ig-like domain;; Hemocyanin, copper containing domain;; Hemocyanin, all-alpha domain;; Common central domain of tyrosinase	Prophenoloxidase {ECO:0000313|EMBL:ABD90511.1} OS=Scylla serrata (Mud crab) PE=2 SV=1	prophenoloxidase [Scylla serrata]
c29672.graph_c0	[P]	Inorganic ion transport and metabolism	Biological Process: single-organism transport (GO:0044765);;	K14724|3.95856e-56|xma:102218534|sodium/hydrogen exchanger 8-like; K14724 solute carrier family 9 (sodium/hydrogen exchanger), member 8 (A)	[P]	Inorganic ion transport and metabolism	Sodium/hydrogen exchanger family;; Sodium/hydrogen exchanger family	Sodium/hydrogen exchanger {ECO:0000256|RuleBase:RU003722} OS=Capsaspora owczarzaki (strain ATCC 30864) PE=3 SV=1	sodium/hydrogen exchanger family protein [Capsaspora owczarzaki ATCC 30864]
c36878.graph_c0	[R]	General function prediction only	--	--	[AJ]	--	Poly-adenylate binding protein, unique domain	Polyadenylate-binding protein, putative {ECO:0000313|EMBL:EER05842.1} OS=Perkinsus marinus (strain ATCC 50983 / TXsc) PE=4 SV=1	Polyadenylate-binding protein, putative [Perkinsus marinus ATCC 50983]
c39377.graph_c0	--	--	--	--	[D]	Cell cycle control, cell division, chromosome partitioning	Calcium-activated chloride channel	Putative uncharacterized protein {ECO:0000313|EMBL:EER18977.1} OS=Perkinsus marinus (strain ATCC 50983 / TXsc) PE=4 SV=1	PREDICTED: anoctamin-8-like [Hydra vulgaris]
c56220.graph_c0	--	--	--	--	--	--	Collagen triple helix repeat (20 copies)	--	--
c18890.graph_c0	--	--	--	K13120|1.15879e-17|tca:103312923|protein FAM32A; K13120 protein FAM32A (A)	[S]	Function unknown	--	Uncharacterized protein {ECO:0000313|EMBL:JAB66689.1} OS=Anoplophora glabripennis (Asian longhorn beetle) PE=4 SV=1	PREDICTED: protein FAM32A-like [Diaphorina citri]
c53581.graph_c0	[I]	Lipid transport and metabolism	Molecular Function: catalytic activity (GO:0003824);; Molecular Function: binding (GO:0005488);;	K01115|1.81992e-12|myd:102756028|PLD1; phospholipase D1, phosphatidylcholine-specific; K01115 phospholipase D1/2 [EC:3.1.4.4] (A)	[I]	Lipid transport and metabolism	--	Phospholipase D1 {ECO:0000313|EMBL:CDS27461.1} OS=Hymenolepis microstoma (Rodent tapeworm) PE=4 SV=1	phospholipase D1 [Hymenolepis microstoma]
c39382.graph_c0	--	--	Cellular Component: integral component of membrane (GO:0016021);; Biological Process: single-organism cellular process (GO:0044763);; Biological Process: single-organism transport (GO:0044765);;	--	[S]	Function unknown	Uncharacterized conserved protein CG6151-P	Putative calcium channel flower-like protein {ECO:0000313|EMBL:JAC14847.1} OS=Triatoma infestans (Assassin bug) PE=2 SV=1	conserved hypothetical protein [Pediculus humanus corporis]
c20078.graph_c0	--	--	--	--	--	--	UAA transporter family	Solute carrier family 35 member F6 {ECO:0000313|EMBL:KGB38785.1} (Fragment) OS=Schistosoma haematobium (Blood fluke) PE=4 SV=1	Solute carrier family 35 member F6, partial [Schistosoma haematobium]
c72513.graph_c0	--	--	--	--	[UT]	--	C2 domain	Putative uncharacterized protein {ECO:0000313|EMBL:EEB13180.1} OS=Pediculus humanus subsp. corporis (Body louse) PE=4 SV=1	conserved hypothetical protein [Pediculus humanus corporis]
c89927.graph_c0	--	--	--	--	--	--	A-macroglobulin complement component	AAEL001794-PA {ECO:0000313|EMBL:EAT47037.1} (Fragment) OS=Aedes aegypti (Yellowfever mosquito) PE=4 SV=1	macroglobulin/complement [Aedes aegypti]
c85132.graph_c0	--	--	--	--	--	--	--	Down syndrome cell adhesion molecule-like protein {ECO:0000313|EMBL:EGI65995.1} OS=Acromyrmex echinatior (Panamanian leafcutter ant) PE=4 SV=1	PREDICTED: Down syndrome cell adhesion molecule-like protein Dscam2 [Solenopsis invicta]
c28267.graph_c0	--	--	--	K12968|3.14525e-24|xla:397992|adar, adar1, dsRAD, dsRAD-1; adenosine deaminase, RNA-specific; K12968 double-stranded RNA-specific adenosine deaminase [EC:3.5.4.37] (A)	[A]	RNA processing and modification	Adenosine-deaminase (editase) domain	Putative uncharacterized protein {ECO:0000313|EMBL:EER19199.1} OS=Perkinsus marinus (strain ATCC 50983 / TXsc) PE=4 SV=1	conserved hypothetical protein [Perkinsus marinus ATCC 50983]
c12463.graph_c0	--	--	--	--	--	--	--	Putative uncharacterized protein {ECO:0000313|EMBL:EFX72473.1} OS=Daphnia pulex (Water flea) PE=4 SV=1	hypothetical protein DAPPUDRAFT_227528 [Daphnia pulex]
c41545.graph_c0	--	--	--	K08190|5.15955e-31|fpg:101923824|SLC16A14; solute carrier family 16, member 14; K08190 MFS transporter, MCP family, solute carrier family 16 (monocarboxylic acid transporters), member 14 (A)	[G]	Carbohydrate transport and metabolism	Major Facilitator Superfamily;; LIM domain	Uncharacterized protein {ECO:0000313|EnsemblMetazoa:SMAR002454-PA} OS=Strigamia maritima (European centipede) PE=4 SV=1	hypothetical protein DAPPUDRAFT_98699 [Daphnia pulex]
c13076.graph_c0	--	--	--	--	--	--	Mib_herc2	--	--
c47631.graph_c0	[MI]	--	Molecular Function: transferase activity (GO:0016740);;	K00968|1.37076e-17|amj:102568435|PCYT1A; phosphate cytidylyltransferase 1, choline, alpha; K00968 choline-phosphate cytidylyltransferase [EC:2.7.7.15] (A)	[I]	Lipid transport and metabolism	Cytidylyltransferase;; CDP-alcohol phosphatidyltransferase	Cytidyltransferaserelated domain containing protein {ECO:0000313|EMBL:ELR16070.1} OS=Acanthamoeba castellanii str. Neff PE=4 SV=1	cytidyltransferaserelated domain containing protein [Acanthamoeba castellanii str. Neff]
c45512.graph_c0	[IQR]	--	Molecular Function: 3-hydroxyacyl-CoA dehydrogenase activity (GO:0003857);; Molecular Function: estradiol 17-beta-dehydrogenase activity (GO:0004303);; Cellular Component: mitochondrion (GO:0005739);; Cellular Component: lipid particle (GO:0005811);; Cellular Component: cytosol (GO:0005829);; Cellular Component: microtubule associated complex (GO:0005875);; Biological Process: fatty acid metaboli…	K08683|3.02036e-120|tca:660648|3-hydroxyacyl-CoA dehydrogenase type-2; K08683 3-hydroxyacyl-CoA dehydrogenase / 3-hydroxy-2-methylbutyryl-CoA dehydrogenase [EC:1.1.1.35 1.1.1.178] (A)	[Q]	Secondary metabolites biosynthesis, transport and catabolism	short chain dehydrogenase;; Enoyl-(Acyl carrier protein) reductase;; KR domain	Putative uncharacterized protein {ECO:0000313|EMBL:EFX89885.1} OS=Daphnia pulex (Water flea) PE=3 SV=1	hypothetical protein DAPPUDRAFT_299789 [Daphnia pulex]
c44621.graph_c0	--	--	--	K14822|7.27654e-12|tca:659103|coiled-coil domain-containing protein 86; K14822 rRNA-processing protein CGR1 (A)	[R]	General function prediction only	--	Putative uncharacterized protein {ECO:0000313|EMBL:EFA05893.1} OS=Tribolium castaneum (Red flour beetle) PE=4 SV=1	PREDICTED: coiled-coil domain-containing protein 86 [Tribolium castaneum]
c35808.graph_c0	--	--	--	K13118|7.24186e-30|fab:101812317|DGCR14; DiGeorge syndrome critical region gene 14; K13118 protein DGCR14 (A)	[R]	General function prediction only	Nuclear protein Es2	Putative uncharacterized protein {ECO:0000313|EMBL:EEN54948.1} (Fragment) OS=Branchiostoma floridae (Florida lancelet) PE=4 SV=1	hypothetical protein BRAFLDRAFT_164902 [Branchiostoma floridae]
c42924.graph_c0	[R]	General function prediction only	--	K14837|9.10682e-16|apla:101802684|RBM34; RNA binding motif protein 34; K14837 nucleolar protein 12 (A)	[K]	Transcription	RNA recognition motif. (a.k.a. RRM, RBD, or RNP domain);; RNA recognition motif (a.k.a. RRM, RBD, or RNP domain);; RNA recognition motif. (a.k.a. RRM, RBD, or RNP domain)	Nucleolar phosphoprotein nucleolin, putative {ECO:0000313|EMBL:CDJ66362.1} OS=Eimeria necatrix PE=4 SV=1	nucleolar phosphoprotein nucleolin, putative [Eimeria necatrix]
c40104.graph_c0	[P]	Inorganic ion transport and metabolism	Molecular Function: cytochrome-c oxidase activity (GO:0004129);; Molecular Function: iodide peroxidase activity (GO:0004447);; Molecular Function: L-ascorbate oxidase activity (GO:0008447);; Biological Process: stabilization of membrane potential (GO:0030322);; Cellular Component: intrinsic component of mitochondrial inner membrane (GO:0031304);; Biological Process: calcium ion homeostasis (GO:00…	--	--	--	Peroxidase	Uncharacterized protein {ECO:0000313|EMBL:EPH53473.1} OS=Capsaspora owczarzaki (strain ATCC 30864) PE=3 SV=1	hypothetical protein CAOG_08766 [Capsaspora owczarzaki ATCC 30864]
c11746.graph_c0	[O]	Posttranslational modification, protein turnover, chaperones	--	K07390|2.4368e-10|bmor:101743033|glutaredoxin-related protein 5, mitochondrial-like; K07390 monothiol glutaredoxin (A)	[O]	Posttranslational modification, protein turnover, chaperones	--	Glutaredoxin protein, putative {ECO:0000313|EMBL:EER16589.1} OS=Perkinsus marinus (strain ATCC 50983 / TXsc) PE=4 SV=1	glutaredoxin protein, putative [Perkinsus marinus ATCC 50983]
c16204.graph_c0	--	--	Biological Process: lipid storage (GO:0019915);;	--	[S]	Function unknown	Peptidase family C78	Uncharacterized protein {ECO:0000313|EMBL:EAN32161.1} OS=Theileria parva (East coast fever infection agent) PE=4 SV=1	hypothetical protein [Theileria parva strain Muguga]
c26694.graph_c0	--	--	--	K05294|6.00384e-06|dpe:Dper_GL18323|GL18323 gene product from transcript GL18323-RA; K05294 glycosylphosphatidylinositol deacylase [EC:3.-.-.-] (A)	[U]	Intracellular trafficking, secretion, and vesicular transport	PGAP1-like protein	GPI inositol-deacylase {ECO:0000313|EMBL:JAC01083.1} OS=Ceratitis capitata (Mediterranean fruit fly) PE=2 SV=1	PREDICTED: GPI inositol-deacylase-like [Ceratitis capitata]
c286.graph_c0	--	--	--	--	--	--	--	Ran-binding protein {ECO:0000313|EMBL:AAT46564.1} (Fragment) OS=Penaeus japonicus (Kuruma prawn) PE=2 SV=1	Ran-binding protein, partial [Marsupenaeus japonicus]
c84938.graph_c0	--	--	Molecular Function: calcium ion binding (GO:0005509);; Cellular Component: integral component of membrane (GO:0016021);; Molecular Function: oxidoreductase activity (GO:0016491);; Biological Process: oxidation-reduction process (GO:0055114);;	--	[PQ]	--	FAD-binding domain	NADPH oxidase {ECO:0000313|EMBL:BAL49600.1} OS=Penaeus japonicus (Kuruma prawn) PE=2 SV=1	NADPH oxidase [Marsupenaeus japonicus]
c72306.graph_c0	--	--	--	--	--	--	--	Putative nuclease HARBI1-like protein {ECO:0000313|EMBL:JAA78987.1} (Fragment) OS=Pararge aegeria (specked wood butterfly) PE=4 SV=1	hypothetical protein L798_13943 [Zootermopsis nevadensis]
c88178.graph_c0	--	--	--	--	[R]	General function prediction only	--	WD repeat-containing protein 19 {ECO:0000313|EMBL:KDR17352.1} OS=Zootermopsis nevadensis (Dampwood termite) PE=4 SV=1	WD repeat-containing protein 19 [Zootermopsis nevadensis]
c41112.graph_c0	[D]	Cell cycle control, cell division, chromosome partitioning	Biological Process: establishment of mitotic spindle orientation (GO:0000132);; Cellular Component: astral microtubule (GO:0000235);; Cellular Component: kinetochore (GO:0000776);; Biological Process: morphogenesis of an epithelium (GO:0002009);; Cellular Component: centrosome (GO:0005813);; Cellular Component: dynactin complex (GO:0005869);; Cellular Component: cell cortex (GO:0005938);; Biologi…	K10421|8.4811e-11|bfo:BRAFLDRAFT_219074|hypothetical protein; K10421 CAP-Gly domain-containing linker protein 1 (A)	[DZ]	--	CAP-Gly domain	Uncharacterized protein {ECO:0000313|EMBL:CDS34027.1} OS=Hymenolepis microstoma (Rodent tapeworm) PE=4 SV=1	hypothetical protein HmN_000109200 [Hymenolepis microstoma]
c30697.graph_c0	--	--	--	--	--	--	--	GA15879, isoform E {ECO:0000313|EMBL:ENO01753.1} OS=Drosophila pseudoobscura pseudoobscura (Fruit fly) PE=4 SV=1	GA15879, isoform E [Drosophila pseudoobscura pseudoobscura]
c47972.graph_c0	--	--	Molecular Function: arginine kinase activity (GO:0004054);; Molecular Function: ATP binding (GO:0005524);; Biological Process: phosphorylation (GO:0016310);;	K00933|0|nvi:100114388|arginine kinase; K00933 creatine kinase [EC:2.7.3.2] (A)	[C]	Energy production and conversion	ATP:guanido phosphotransferase, C-terminal catalytic domain;; ATP:guanido phosphotransferase, N-terminal domain	Arginine kinase {ECO:0000313|EMBL:ACP43443.1} OS=Scylla olivacea (orange mud crab) PE=2 SV=1	arginine kinase [Scylla olivacea]
c44341.graph_c0	--	--	--	--	--	--	Clathrin light chain	Vesicle coat protein clathrin, light chain, putative {ECO:0000313|EMBL:EEC10508.1} OS=Ixodes scapularis (Black-legged tick) PE=4 SV=1	vesicle coat protein clathrin, light chain, putative [Ixodes scapularis]
[truncated: 22,767 more rows]

## Sheet: Function_anno.stat
#Anno_Database	Annotated_Number	300<=length<1000	length>=1000
COG_Annotation	7742	1625	5762
GO_Annotation	8260	2232	5292
KEGG_Annotation	10495	2357	7517
KOG_Annotation	15436	3645	10777
Pfam_Annotation	19147	4699	13297
Swissprot_Annotation	21846	5990	14055
nr_Annotation	21764	5959	14048
All_Annotated	23787	6691	14976

## Sheet: GO.list
c10006.graph_c0	GO:0005198	GO:0007155	GO:0031012
c1001.graph_c0	GO:0000976	GO:0003700	GO:0004000	GO:0005634	GO:0006355	GO:0007275
c10033.graph_c0	GO:0005488
c10061.graph_c0	GO:0016021
c10086.graph_c0	GO:0003735	GO:0005840	GO:0006412
c10087.graph_c0	GO:0004556	GO:0005975	GO:0043169
[truncated: 8,254 more rows]
[truncated: 21 more columns]

## Sheet: GO_tree.stat
#GO_Function	Unigene_number	Unigene_ID
[truncated: 3,739 more rows]

[truncated: 2 more sheets: Kegg.pathway, Kegg.ko]
