# Supplementary material for: Transcriptome profiling of claw muscle of the mud crab (Scylla paramamosain) at different fattening stages
Source: PLoS One. 2017 Nov 15;12(11):e0188067. doi: 10.1371/journal.pone.0188067 (PMC5687733; doi:10.1371/journal.pone.0188067)
Supplement: S3 Table — (XLS) [file pone.0188067.s003.xls]

#Gene_ID	SSR_nr	SSR_type	SSR	Size	SSR_Start	SSR_End		FPr1(5'-3')	Tm	Size	RPr1(5'-3')	Tm	Size	PSize	PStart	PEnd	FPr2(5'-3')	Tm	Size	RPr2(5'-3')	Tm	Size	PSize	PStart	PEnd	FPr3(5'-3')	Tm	Size	RPr3(5'-3')	Tm	Size	PSize	PStart	PEnd
c10021.graph_c0	1	p2	(GT)9	18	734	751	TGCTTCAAAGGTAAGTCTGCAA	60.054	22	TGGTCCATCTTCCTTTTTCAA	59.532	21	279	637	915	TGGCATCAAAACCTTCTTCC	60.051	20	CAATTCTTGCAGAAGCTTTACC	58.212	22	256	562	817	TGCTTCAAAGGTAAGTCTGCAA	60.054	22	TGGTCCATCTTCCTTTTTCA	58.117	20	279	637	915
c10021.graph_c0	2	p2	(GT)7	14	1130	1143	--
c10043.graph_c0	1	p2	(CT)7	14	3101	3114	--
c10046.graph_c0	1	p1	(T)11	11	841	851	ACACAAGGGAGCATAAGCGT	59.763	20	TTAGTTTGTCTCGCAAGGGG	60.241	20	105	803	907	CCGCATAGGTTTTCAAGATCA	60.081	21	AGTAAGATTTGGAAGCGGCA	59.845	20	260	616	875	TGCACATTAGCATCTCTGGTG	59.879	21	AGTAAGATTTGGAAGCGGCA	59.845	20	156	720	875
c10078.graph_c0	1	c	(GGA)6gatgggattgtcttttgagtgaaatggaagtagagttacacttggaaggggaggagacaaccccagagatgacccaggcccagcgtctcccaatt(A)13	126	1	126	--
c10078.graph_c0	2	p1	(T)18	18	1784	1801	--
c10171.graph_c0	1	p1	(A)12	12	1404	1415	--
c10199.graph_c0	1	p3	(TAA)7	21	1	21	--
c10226.graph_c0	1	p2	(GA)9	18	1	18	--
c10235.graph_c0	1	p3	(GTG)5	15	544	558	TACACGCAGTGCAAGTCTCC	60.056	20	AGCATTTGTCCAAGGAATGG	59.933	20	257	510	766	ACCCTCCTCTGTTGTGTTGG	60.002	20	TTTTTGAGGAGTGGCTGGAC	60.232	20	243	350	592	TACACGCAGTGCAAGTCTCC	60.056	20	GCATTTGTCCAAGGAATGGT	59.797	20	256	510	765
c10267.graph_c0	1	p1	(A)11	11	2231	2241	GGCCAACTATGCTCTCCTTG	59.836	20	CAGGCTGAGCATTCTCAAAA	59.148	20	205	2088	2292	GGCCAACTATGCTCTCCTTG	59.836	20	CAGGCTGAGCATTCTCAAAAA	60.508	21	205	2088	2292	GCCAACTATGCTCTCCTTGTG	59.890	21	CAGGCTGAGCATTCTCAAAA	59.148	20	204	2089	2292
c10272.graph_c0	1	p3	(TGC)6	18	1012	1029	--
c10437.graph_c0	1	p3	(TTA)5	15	1037	1051	--
c10549.graph_c0	1	p1	(T)11	11	240	250	GAAACTTGCCTTTGACGCTC	60.000	20	GGTGGTCACGTCCAAGAGAT	59.969	20	278	125	402	GAAACTTGCCTTTGACGCTC	60.000	20	TCTAACTCCGTGTCGTGTGC	59.905	20	156	125	280	GAAACTTGCCTTTGACGCTC	60.000	20	AAGGTGGTCACGTCCAAGAG	60.151	20	280	125	404
c10590.graph_c0	1	p3	(GCC)5	15	1694	1708	CCAACTGTTTGGCTTCCATT	59.971	20	CTGTGACAGCCTCACAGCAT	60.055	20	264	1622	1885	CCAACTGTTTGGCTTCCATT	59.971	20	TCTCAGGGTTGTCGTAGCCT	59.867	20	245	1622	1866	CCAACTGTTTGGCTTCCATT	59.971	20	TGACAGCCTCACAGCATCTC	60.146	20	261	1622	1882
c10667.graph_c0	1	p1	(A)11	11	1295	1305	--
c10670.graph_c0	1	p3	(ATT)5	15	343	357	CCGTGACAGTCCACAGTGAT	59.577	20	CTTGTACAGGCATTGAGCCA	59.864	20	218	297	514	CCGTGACAGTCCACAGTGAT	59.577	20	GTACAGGCATTGAGCCAACA	59.722	20	215	297	511	CCGTGACAGTCCACAGTGAT	59.577	20	TGTACAGGCATTGAGCCAAC	59.722	20	216	297	512
c10671.graph_c0	1	p2	(GA)10	20	1	20	--
c10672.graph_c1	1	p1	(T)13	13	1	13	--
c10672.graph_c1	2	p1	(A)10	10	1045	1054	CCCCTGAAATAACTTAGGCCA	60.311	21	CAGTGGAACCTCCAGGAGTC	59.682	20	260	938	1197	CCCCTGAAATAACTTAGGCCA	60.311	21	CAGGACAGTGGAACCTCCAG	60.702	20	265	938	1202	ATCCTCTGAGCTGTTGTGGG	60.261	20	CTCCCATTCTTCTTTTGACCA	59.157	21	261	832	1092
c10694.graph_c0	1	p1	(A)10	10	1099	1108	CCCACAACCTTCCTCAGTGT	60.002	20	ATTTTGTTCGAACCTGGCAC	59.978	20	166	976	1141	TTGACCTCCATTCAGGTTCC	59.903	20	ATTTTGTTCGAACCTGGCAC	59.978	20	122	1020	1141	ATCTTCCATATTCATGCGCC	59.891	20	ATTTTGTTCGAACCTGGCAC	59.978	20	223	919	1141
c10739.graph_c0	1	p1	(A)10	10	1824	1833	TCGAAGAGACGTGATTGCAC	59.992	20	CATCATTTCCACGAAAGCCT	60.074	20	157	1763	1919	TTGCCAAAGCTGTCATCAAG	59.988	20	CATCATTTCCACGAAAGCCT	60.074	20	182	1738	1919	ATCAACGGAAAAGTCGTTGC	60.118	20	CATCATTTCCACGAAAGCCT	60.074	20	198	1722	1919
c10763.graph_c0	1	p3	(CCT)6	18	2522	2539	AGGAAGATTGCATGTCTGGC	60.226	20	AATAATGTGGAGGCAGGTGG	59.813	20	259	2430	2688	TATCCTGTTGTCTCCCTGGC	60.073	20	GATGAGGCTGTCGACGAGAT	60.381	20	258	2349	2606	AGGAAGATTGCATGTCTGGC	60.226	20	GATGAGGCTGTCGACGAGAT	60.381	20	177	2430	2606
c10789.graph_c0	1	p2	(CA)7	14	1	14	--
c10808.graph_c0	1	p1	(A)10	10	54	63	CAAACAAAAGCATTTAAGTCTACAACA	60.037	27	AGCATCACTTGCCTTGCTCT	60.164	20	220	19	238	CAAAAGCATTTAAGTCTACAACAAGA	58.287	26	AGCATCACTTGCCTTGCTCT	60.164	20	216	23	238	CAAACAAAAGCATTTAAGTCTACAACA	60.037	27	CATCACTTGCCTTGCTCTGT	59.037	20	218	19	236
c10822.graph_c0	1	p1	(A)13	13	1178	1190	AGCAAGGTCTGCTCATGCTT	60.164	20	ACCAACAACCTTCCCCTTCT	59.834	20	255	985	1239	AGGTCTGCTCATGCTTGTCA	59.577	20	ACCAACAACCTTCCCCTTCT	59.834	20	251	989	1239	GGTCTGCTCATGCTTGTCAC	59.425	20	ACCAACAACCTTCCCCTTCT	59.834	20	250	990	1239
c10845.graph_c0	1	p1	(A)10	10	66	75	TGCAAGATAGGGTGGACACA	60.112	20	AAACAAACAGCATTCAGCCC	60.118	20	162	29	190	TGCAAGATAGGGTGGACACA	60.112	20	CAAACAGCATTCAGCCCTTT	60.249	20	159	29	187	TGCAAGATAGGGTGGACACA	60.112	20	ACAAACAGCATTCAGCCCTT	59.740	20	160	29	188
c10853.graph_c0	1	p2	(GA)10	20	1114	1133	--
c10879.graph_c0	1	p3	(GAG)5	15	17	31	--
c11029.graph_c0	1	p2	(TG)10	20	1908	1927	--
c11056.graph_c0	1	p2	(TG)11	22	1	22	--
c11056.graph_c0	2	p1	(A)14	14	1214	1227	--
c11079.graph_c0	1	p6	(AACAGG)8	48	2339	2386	--
c11090.graph_c0	1	p2	(AC)6	12	1094	1105	--
c11096.graph_c0	1	p2	(TG)8	16	202	217	GCTGGGGAAGTAACATGCTC	59.700	20	TTCCCGAAGATTGAGGTCAG	60.187	20	247	153	399	GCTGGGGAAGTAACATGCTC	59.700	20	GGCACCTCCACAAGAAAAAG	59.711	20	211	153	363	GCTGGGGAAGTAACATGCTC	59.700	20	GGTTTCCCGAAGATTGAGGT	60.306	20	250	153	402
c11096.graph_c0	2	p1	(A)11	11	2155	2165	--
c11134.graph_c0	1	p2	(AG)8	16	1	16	--
c11134.graph_c0	2	p1	(A)11	11	708	718	GCCTGCGAAAGTACTCGCTA	60.678	20	AGAGGGCAGTGCTAACCAGA	60.012	20	236	550	785	GCCTGCGAAAGTACTCGCTA	60.678	20	AGGGCAGTGCTAACCAGATG	60.277	20	234	550	783	GCCTGCGAAAGTACTCGCTA	60.678	20	GCAGTGCTAACCAGATGCAG	59.621	20	231	550	780
c11153.graph_c0	1	p3	(CTC)5	15	1048	1062	CTCCCTGTCTCTTGCAGTCC	59.986	20	CCCCAACTCTAGCTCAACCA	60.246	20	265	844	1108	CCTCCCTGTCTCTTGCAGTC	59.986	20	CCCCAACTCTAGCTCAACCA	60.246	20	266	843	1108	TCCCTGTCTCTTGCAGTCCT	59.986	20	CCCCAACTCTAGCTCAACCA	60.246	20	264	845	1108
c11166.graph_c0	1	p1	(T)11	11	1304	1314	CCAGATGTTTTGTTTGAAATTTGT	59.349	24	TGTCGTCAATTCTGACTGGC	59.837	20	180	1202	1381	TCAACTAGTGCAGAGCAATCA	57.230	21	TCTGACTGGCCATGCTTTC	59.934	19	279	1093	1371	CCAGATGTTTTGTTTGAAATTTGT	59.349	24	ATTCTGACTGGCCATGCTTT	59.700	20	172	1202	1373
c11170.graph_c0	1	p2	(AG)8	16	317	332	TTGTTGTGGAGTGAGCTTGG	59.873	20	AAATTGTTCTCAGCATGCCC	60.081	20	105	275	379	GTTGTGGAGTGAGCTTGGGT	60.159	20	AAATTGTTCTCAGCATGCCC	60.081	20	103	277	379	AACCAGATTAGAGGGGTGGG	60.183	20	AAATTGTTCTCAGCATGCCC	60.081	20	176	204	379
c11296.graph_c0	1	p2	(GT)6	12	2620	2631	--
c11302.graph_c0	1	p2	(GT)6	12	5	16	--
c11302.graph_c0	2	p3	(AAT)5	15	991	1005	--
c11325.graph_c0	1	p2	(GT)7	14	1511	1524	--
c11348.graph_c0	1	p3	(GGA)5	15	1598	1612	--
c11369.graph_c0	1	p1	(A)10	10	36	45	CGGCTGGAAAGTGAAATCAT	60.074	20	CTTGTCTTGGCCAACGTTTT	60.147	20	134	1	134	CGGCTGGAAAGTGAAATCAT	60.074	20	TTGTCTTGGCCAACGTTTTA	59.202	20	133	1	133	GGCTGGAAAGTGAAATCATCA	60.066	21	CTTGTCTTGGCCAACGTTTT	60.147	20	133	2	134
c11386.graph_c0	1	p1	(T)12	12	1100	1111	ACCTCTGTTGCAGTGTGGTG	59.782	20	AAGACCAGGTGACCACTTCC	59.000	20	247	1032	1278	ACCTCTGTTGCAGTGTGGTG	59.782	20	AAGACCAGGTGACCACTTCCT	60.021	21	247	1032	1278	ACCTCTGTTGCAGTGTGGTG	59.782	20	CAGGTGACCACTTCCTAAGCA	60.297	21	242	1032	1273
c11398.graph_c0	1	p2	(TG)6	12	1	12	--
c11533.graph_c0	1	p1	(G)11	11	1	11	--
c11537.graph_c0	1	p1	(A)11	11	297	307	AAGAATGCTGCCTCAACTCA	58.597	20	CCTTCCATACAGTGGTATTCTGC	59.906	23	266	196	461	CATTCCACTGAGGTCCAAAA	58.541	20	CCTTCCATACAGTGGTATTCTGC	59.906	23	215	247	461	ACATTCCACTGAGGTCCAAAA	59.439	21	CCTTCCATACAGTGGTATTCTGC	59.906	23	216	246	461
c11568.graph_c0	1	p1	(A)10	10	107	116	TTGTGACAAGACTTGCAGGC	60.032	20	AGAAAGATCCATGCTAGCGG	59.434	20	209	44	252	TTGTGACAAGACTTGCAGGC	60.032	20	CGCCTTCCGTTTTCTTTTCT	60.712	20	107	44	150	TTGTGACAAGACTTGCAGGC	60.032	20	GGGGGACAGAACAAGAAAGA	59.112	20	222	44	265
c11585.graph_c0	1	p2	(GT)7	14	1	14	--
c11598.graph_c0	1	p2	(GT)8	16	4165	4180	--
c11621.graph_c0	1	p2	(GT)7	14	22	35	GCAAGGAGAGGAACCCGA	61.314	18	AAGAAGAGGCTGGGACCACT	60.252	20	184	1	184	GCAAGGAGAGGAACCCGA	61.314	18	GAACTGCAGCTGCCAAAAAT	60.395	20	270	1	270	GCAAGGAGAGGAACCCGA	61.314	18	TGATGAAGATGACAATGCCC	59.456	20	225	1	225
c11661.graph_c0	1	p2	(AC)8	16	9	24	--
c11689.graph_c0	1	p1	(A)17	17	1	17	--
c11773.graph_c0	1	p2	(GT)10	20	1	20	--
c11787.graph_c0	1	p2	(CA)6	12	70	81	GTTTTCAGATAGCGGTGCGT	60.278	20	AGTGAAGAACTCCCGCTCAA	59.989	20	154	22	175	GTTTTCAGATAGCGGTGCGT	60.278	20	GAGCCGCCTTGTCACATTAT	60.103	20	176	22	197	GTTTTCAGATAGCGGTGCGT	60.278	20	AAGAAGAAATTGCGCGTGTT	59.889	20	219	22	240
c11793.graph_c0	1	p1	(T)10	10	1	10	--
c11793.graph_c0	2	p2	(GT)9	18	373	390	TTTAGAAGCGCTTGGAGGAA	60.089	20	CACGCAATTCAAATTCCACA	60.501	20	274	280	553	TAGAAGCGCTTGGAGGAATG	60.481	20	CACGCAATTCAAATTCCACA	60.501	20	272	282	553	CTTTTAGAAGCGCTTGGAGG	59.244	20	TCACGCAATTCAAATTCCAC	59.523	20	277	278	554
c11847.graph_c0	1	c	(A)10catat(A)10	25	3458	3482	TCTCAATGGAGAGCAAGCAA	59.673	20	AGTTGGCTACCTTTCGGGAT	59.962	20	133	3430	3562	TCTCAATGGAGAGCAAGCAA	59.673	20	TGAAGTTGGCTACCTTTCGG	60.241	20	136	3430	3565	ATCTCAATGGAGAGCAAGCAA	59.970	21	AGTTGGCTACCTTTCGGGAT	59.962	20	134	3429	3562
c11847.graph_c0	2	c	(TG)6cat(GA)7	29	3741	3769	--
c11848.graph_c0	1	p2	(AC)10	20	1003	1022	--
c11880.graph_c0	1	p2	(GT)8	16	2871	2886	--
c11898.graph_c0	1	p1	(T)10	10	398	407	CTGCATTCTGCTCAAACCAA	59.988	20	GTTCAAAGGTCATCTCCCCA	59.903	20	189	307	495	CTGCATTCTGCTCAAACCAA	59.988	20	TGTTCAAAGGTCATCTCCCC	59.903	20	190	307	496	CCAAACTGCATTCTGCTCAA	59.988	20	GTTCAAAGGTCATCTCCCCA	59.903	20	194	302	495
c11903.graph_c0	1	p2	(TA)10	20	175	194	AGCTCATGGCTAAGCATTCC	59.439	20	TAGCAAGTTTGTGCTGCCTG	60.195	20	222	120	341	AGCTCATGGCTAAGCATTCC	59.439	20	CATAGCAAGTTTGTGCTGCC	59.493	20	224	120	343	CTCATGGCTAAGCATTCCAA	58.869	20	TAGCAAGTTTGTGCTGCCTG	60.195	20	220	122	341
c11903.graph_c0	2	p1	(T)10	10	545	554	CAGGCAGCACAAACTTGCTA	60.195	20	GAAAGCCTGCTGTGTGATGA	59.992	20	257	322	578	CAGGCAGCACAAACTTGCTA	60.195	20	GGGAGTATGAAAGCCTGCTG	59.836	20	265	322	586	GGCAGCACAAACTTGCTATG	59.493	20	GAAAGCCTGCTGTGTGATGA	59.992	20	255	324	578
c11923.graph_c0	1	p2	(TG)8	16	1	16	--
c11962.graph_c0	1	p1	(A)17	17	179	195	CGCAAACACATACACAGCAA	59.354	20	CTCACAGCTCCACTCCATCA	59.980	20	272	15	286	CGCAAACACATACACAGCAA	59.354	20	TCACAGCTCCACTCCATCAC	59.827	20	271	15	285	CGCAAACACATACACAGCAA	59.354	20	TGCTGTCTCACAGCTCCACT	59.764	20	278	15	292
c11971.graph_c0	1	p2	(AG)11	22	1532	1553	--
c12017.graph_c0	1	p3	(GAG)5	15	297	311	ATCTCGTGACGCGGAATAAC	60.103	20	GCGTAGAGAGGCAGGAACAC	60.020	20	243	201	443	ATCTCGTGACGCGGAATAAC	60.103	20	ACACACTACCCAAAGCCGTC	60.035	20	227	201	427	CGTGACGCGGAATAACTTTT	60.131	20	GCGTAGAGAGGCAGGAACAC	60.020	20	239	205	443
c12032.graph_c0	1	p1	(A)12	12	58	69	CGCAAAAACATTTCAAAAACAA	60.016	22	GGGAGACGCGTAACAGGTAA	60.132	20	209	31	239	CGCAAAAACATTTCAAAAACAA	60.016	22	TTTTGTTGAAGAGGGGGAGA	59.641	20	223	31	253	CGCAAAAACATTTCAAAAACA	58.757	21	GGGAGACGCGTAACAGGTAA	60.132	20	209	31	239
c12054.graph_c0	1	p1	(A)14	14	68	81	ATGTCCACGTTCTTCCGTGT	60.431	20	GGTGCACATGTATACGCTCG	60.165	20	189	6	194	TATGTCCACGTTCTTCCGTG	59.566	20	GGTGCACATGTATACGCTCG	60.165	20	190	5	194	CCTATGTCCACGTTCTTCCG	60.508	20	GGTGCACATGTATACGCTCG	60.165	20	192	3	194
c12078.graph_c0	1	p1	(A)11	11	1056	1066	CGGCGAGTGGGAAATAGTAA	60.089	20	AGAATTACCTCGCGCGTCTA	60.003	20	269	944	1212	GATGGATGGTAGCGAAGAGC	59.803	20	AGAATTACCTCGCGCGTCTA	60.003	20	245	968	1212	ACGCTGTTCAAAAAGTCGCT	60.059	20	GCTTCGTCCATTCTTTTTGC	59.829	20	181	921	1101
c12078.graph_c0	2	p2	(AT)6	12	1183	1194	CGGCGAGTGGGAAATAGTAA	60.089	20	AGAATTACCTCGCGCGTCTA	60.003	20	269	944	1212	GATGGATGGTAGCGAAGAGC	59.803	20	AGAATTACCTCGCGCGTCTA	60.003	20	245	968	1212	ACGCTGTTCAAAAAGTCGCT	60.059	20	GCTTCGTCCATTCTTTTTGC	59.829	20	181	921	1101
c12083.graph_c0	1	p3	(CCA)6	18	771	788	AAGGAGCTAGGAGGCTGTCC	59.979	20	GGTTAGGGAGGGATGAGGAG	59.890	20	217	687	903	AACTCACACCACCACCACAA	59.890	20	CCTGGAAGCATGAGGAAGAG	59.943	20	278	722	999	AACTCACACCACCACCACAA	59.890	20	GGTTAGGGAGGGATGAGGAG	59.890	20	182	722	903
c12083.graph_c0	2	p2	(AC)10	20	1019	1038	--
c12115.graph_c0	1	c	(T)10attttatgttacaatataaactttttgtcagaattggcccggtgcgccgctggtcccggtcacacagtctgcgg(CA)6	96	787	882	TATCGGAAAAATAAACGCGG	59.927	20	GCCGCTGACGAAAGTGTTTA	61.330	20	254	697	950	TCATGCTCGTGCCTCTTATCT	59.992	21	GACGAGTGATCTCGCTGTTG	59.577	20	274	730	1003	CTCATGCTCGTGCCTCTTATC	59.992	21	GACGAGTGATCTCGCTGTTG	59.577	20	275	729	1003
c12115.graph_c0	2	p3	(CCT)5	15	1162	1176	GACCGAGGTCACTGATGAGG	60.678	20	TCGAGTTTGATCGGTTTTCC	60.051	20	274	1121	1394	CAACAGCGAGATCACTCGTC	59.577	20	TCTTCCAATGAGGAGCAAGG	60.331	20	259	984	1242	GACCGAGGTCACTGATGAGG	60.678	20	GCATCGAGTTTGATCGGTTT	60.081	20	277	1121	1397
c12125.graph_c0	1	p1	(T)10	10	99	108	AACAAATGTGTGCGATGGAA	59.972	20	TTGTTTCTGACCCGCTAAGG	60.241	20	210	56	265	AACAAATGTGTGCGATGGAA	59.972	20	TGTTTCTGACCCGCTAAGGT	59.734	20	209	56	264	AACAAATGTGTGCGATGGAA	59.972	20	GTAAAACCAGTGTACGGCGG	60.420	20	191	56	246
c12129.graph_c0	1	p1	(C)12	12	9	20	--
c12205.graph_c0	1	p2	(CT)6	12	30	41	--
c12205.graph_c0	2	p2	(CT)6	12	254	265	GCGATACACTGGTGACCAAA	59.572	20	CCGTACAGACACACTTGATTCG	60.604	22	172	176	347	GGGTGAAAAACACACCCAAA	60.626	20	CCGTACAGACACACTTGATTCG	60.604	22	232	116	347	AAGTCGCGATACACTGGTGA	59.318	20	CCGTACAGACACACTTGATTCG	60.604	22	177	171	347
c12205.graph_c0	3	p2	(AC)6	12	491	502	CGATCGAATCAAGTGTGTCTG	59.303	21	TTGTGTGTTTTGATCTGGCTG	59.749	21	232	322	553	CGATCGAATCAAGTGTGTCTG	59.303	21	TGATCTGGCTGTACGACAACA	60.317	21	222	322	543	CGATCGAATCAAGTGTGTCTG	59.303	21	TGTTTTGATCTGGCTGTACGA	59.332	21	227	322	548
c12228.graph_c0	1	p3	(CAG)5	15	793	807	TTCACAATGCCAGGATTTCA	60.049	20	TCCGCAACATGTCAAACATT	59.972	20	157	696	852	TTCACAATGCCAGGATTTCA	60.049	20	ATTCCGCAACATGTCAAACA	59.972	20	159	696	854	TTCACAATGCCAGGATTTCA	60.049	20	CTCCCCATGCATTTTCTTGT	59.933	20	231	696	926
c12246.graph_c0	1	c	(A)12gtagatgaatccatttacattaattataaggggtgggag(GA)11	73	1916	1988	--
c12263.graph_c0	1	p2	(AG)10	20	1	20	--
c12263.graph_c0	2	p1	(T)13	13	2185	2197	TGCCGGTAAATTCTTTCAGG	60.067	20	TTGCCATGTTCTGTCTGGTC	59.682	20	251	2116	2366	TCATCCTTGCCGGTAAATTC	59.901	20	TTGCCATGTTCTGTCTGGTC	59.682	20	258	2109	2366	TTAAGGAGTCATCCTTGCCG	60.206	20	TTGCCATGTTCTGTCTGGTC	59.682	20	266	2101	2366
c12345.graph_c0	1	p1	(A)10	10	783	792	TTGGCATCTCGCATGATTTA	60.179	20	ATCGTTCTTCGTGGGAAGTG	60.111	20	261	622	882	CATAATTTTGGCATCTCGCA	59.662	20	ATCGTTCTTCGTGGGAAGTG	60.111	20	268	615	882	GGCACCAGAACCAAGAAAAC	59.574	20	ATCGTTCTTCGTGGGAAGTG	60.111	20	220	663	882
c12361.graph_c0	1	p1	(T)12	12	293	304	GCGTTCAGTTTCTCTCGACC	59.997	20	GATGCACCGAGGTCACTCTT	60.269	20	272	83	354	GGCGTTCAGTTTCTCTCGAC	59.997	20	GATGCACCGAGGTCACTCTT	60.269	20	273	82	354	ATTCCTCCCTTTGACCGAGT	59.935	20	TGGGGATATTTCGTTTCCTG	59.756	20	238	154	391
c12397.graph_c0	1	p2	(GA)10	20	1	20	--
c12397.graph_c0	2	p4	(TCAC)5	20	1330	1349	--
c12401.graph_c0	1	p3	(GGA)6	18	1382	1399	CCCTCAGAGCTGAAGAGCAT	59.703	20	TCTTGATGATGACGTGAGGC	59.794	20	229	1280	1508	AGGGAGAGCGACACTGCTAC	59.628	20	TCTTGATGATGACGTGAGGC	59.794	20	264	1245	1508	CCCTCAGAGCTGAAGAGCAT	59.703	20	ATTTTGGGGGTGGTACTGGT	60.340	20	174	1280	1453
c12401.graph_c0	2	p5	(CCCCG)5	25	1878	1902	AACGTACACTGGTGTGGTGG	59.358	20	GATGCTGAAGGCGATGGT	59.750	18	222	1729	1950	GTGTAAGAATGCGGTAGCGG	60.658	20	GATGCTGAAGGCGATGGT	59.750	18	167	1784	1950	AACGTACACTGGTGTGGTGG	59.358	20	CTGGTAGCATGGGAGTGGGT	62.280	20	245	1729	1973
c12439.graph_c0	1	c	(GT)9gagagagggagagagag(GT)6	47	1	47	--
c12439.graph_c0	2	p1	(A)11	11	694	704	GTCATGTTCCTTTGTGGCAA	59.547	20	ACATTGATGGGGGAAACAAA	60.029	20	246	670	915	GTCATGTTCCTTTGTGGCAA	59.547	20	AGGAGCCAAGACATTGATGG	60.073	20	256	670	925	GTCATGTTCCTTTGTGGCAA	59.547	20	AGACATTGATGGGGGAAACA	60.173	20	248	670	917
c12450.graph_c0	1	p1	(T)12	12	1058	1069	--
c12470.graph_c0	1	p1	(T)14	14	788	801	ATGACAGTGACCGATGACCA	59.962	20	CCTTACTGCTTTGTGGTTGAAA	59.308	22	253	590	842	CAGTGACCGATGACCAGAAA	59.676	20	CCTTACTGCTTTGTGGTTGAAA	59.308	22	249	594	842	GACAGTGACCGATGACCAGA	59.665	20	CCTTACTGCTTTGTGGTTGAAA	59.308	22	251	592	842
c12503.graph_c0	1	p1	(T)10	10	3072	3081	TCTGAATCAAATCGGAAGGC	60.155	20	TCCGCGAGAGTGAACTTTTT	59.993	20	124	3016	3139	CGAAAGGAACTCACTCCAGG	59.837	20	TCCGCGAGAGTGAACTTTTT	59.993	20	147	2993	3139	TCTGAATCAAATCGGAAGGC	60.155	20	CAGACAAAGCGAACGAACAA	60.027	20	274	3016	3289
c12535.graph_c0	1	p2	(TG)10	20	1	20	--
c12535.graph_c0	2	p1	(A)12	12	852	863	TGCTGCTTCAAATTTTATGGG	60.082	21	GTGACCTTGGCATTGTTGTG	60.008	20	198	805	1002	TGCTGCTTCAAATTTTATGGG	60.082	21	TGGTCTGATTGACTGCCAAA	60.240	20	163	805	967	TGCTGCTTCAAATTTTATGGG	60.082	21	TGCCAAAGATACAAACGTGC	59.735	20	150	805	954
c12535.graph_c0	3	p2	(AC)9	18	1005	1022	--
c12539.graph_c0	1	p3	(GGC)5	15	649	663	TCATGGACTGATAAGCAGCG	59.972	20	GAGCCACTACGAGGTGAAGC	60.020	20	104	614	717	TCATGGACTGATAAGCAGCG	59.972	20	GACGGAGTGTGCGACAAGTA	59.905	20	199	614	812	TCATGGACTGATAAGCAGCG	59.972	20	AAGGACCTCAAGCACAAGGA	59.844	20	262	614	875
c12549.graph_c0	1	p2	(GT)6	12	1061	1072	ACTACAGGGGCCAACAACTG	60.028	20	TGTCACCAGAAGCACCTGAG	60.022	20	240	866	1105	CACTACAGGGGCCAACAACT	60.028	20	TGTCACCAGAAGCACCTGAG	60.022	20	241	865	1105	AGCAAGTGCAACACCAACAG	59.946	20	TGTCACCAGAAGCACCTGAG	60.022	20	153	953	1105
c12549.graph_c0	2	p2	(GT)11	22	2083	2104	--
c12578.graph_c0	1	p2	(GT)11	22	1	22	--
c12592.graph_c0	1	p1	(A)12	12	2623	2634	TCCATCAAGACCTCAAAGGG	60.042	20	TCTCTTCATTGGCCAGGATT	59.629	20	217	2455	2671	GCACAGGGATGAGGATGATT	59.893	20	TCTCTTCATTGGCCAGGATT	59.629	20	198	2474	2671	TCCATCAAGACCTCAAAGGG	60.042	20	TCTTCATTGGCCAGGATTTT	59.505	20	215	2455	2669
c12609.graph_c0	1	p1	(T)13	13	529	541	CCTTTGAGTTCACACTGCCA	59.873	20	TTAAAAGGCCATTGGTCCAC	59.801	20	251	381	631	CTGCCAAGAGCTCATCCTCT	59.703	20	TTAAAAGGCCATTGGTCCAC	59.801	20	237	395	631	ACACTGCCAAGAGCTCATCC	60.418	20	TTAAAAGGCCATTGGTCCAC	59.801	20	240	392	631
c12618.graph_c0	1	c	(TAA)7cat(TAA)5	39	1	39	--
c12631.graph_c0	1	p2	(AC)10	20	1	20	--
c12631.graph_c0	2	p1	(T)10	10	880	889	CGTCATTTTGGTTTGCAATG	59.969	20	TCTACCCTGTCTCGACCACC	60.112	20	134	801	934	CGTCATTTTGGTTTGCAATG	59.969	20	GAAGGCGACACTCGTCTACC	59.874	20	148	801	948	TTGGTTTGCAATGTGAGGAA	60.088	20	TCTACCCTGTCTCGACCACC	60.112	20	127	808	934
c12720.graph_c0	1	p1	(A)10	10	280	289	GCAAGCACACGTGGGTACTA	59.788	20	CGGTACGAGGCTTTCTTTTT	58.515	20	268	126	393	GGGGCGCCAGATATATACAA	59.779	20	CGGTACGAGGCTTTCTTTTT	58.515	20	190	204	393	GCAAGCACACGTGGGTACTA	59.788	20	ACGGTACGAGGCTTTCTTTTT	59.317	21	269	126	394
c12782.graph_c0	1	p1	(A)10	10	646	655	ATGAGGAAGCTGAGCTGGAT	58.995	20	GAGGGCTTGATTCTGTCCTG	59.803	20	238	559	796	ATGAGGAAGCTGAGCTGGAT	58.995	20	GGCTTGATTCTGTCCTGCAT	60.226	20	235	559	793	TGAGGAAGCTGAGCTGGATAA	60.103	21	GAGGGCTTGATTCTGTCCTG	59.803	20	237	560	796
c12786.graph_c0	1	c	(GT)10aaaattttgtcactctaattatgtgata(GT)9	66	1037	1102	--
c12807.graph_c0	1	p2	(AG)10	20	1456	1475	--
c12821.graph_c0	1	p2	(TC)9	18	2032	2049	--
c12844.graph_c0	1	p1	(T)10	10	1104	1113	GGGCGCCATACAAAAATAGA	59.928	20	TTTTAATTTGCTTACCGGCG	60.089	20	221	1056	1276	GAGGGCGCCATACAAAAATA	59.928	20	TTTTAATTTGCTTACCGGCG	60.089	20	223	1054	1276	GGGCGCCATACAAAAATAGA	59.928	20	TTAATTTGCTTACCGGCGTC	60.095	20	219	1056	1274
c12863.graph_c0	1	p2	(TA)7	14	86	99	GGGTTAGGGTTAGTATCGCCA	60.210	21	GTTCGAGCGCATATACAGCA	60.006	20	104	25	128	AAGACGCGGGTGTCTTTTT	59.726	19	GTTCGAGCGCATATACAGCA	60.006	20	129	0	128	GGGTTAGGGTTAGTATCGCCA	60.210	21	ATCACACTAGTTCGAGCGCA	59.621	20	113	25	137
c12872.graph_c0	1	p2	(AC)9	18	1	18	--
c12872.graph_c0	2	p3	(TAT)5	15	200	214	CCACCACCATTGTCTCCACT	60.840	20	ATCAGTCCTCCGTTACCACG	59.989	20	247	172	418	CTTTGGTCTGGTCTGAACCC	59.549	20	CAAACATGGCCTCAAACAAA	59.561	20	218	131	348	CCACCACCATTGTCTCCACT	60.840	20	CATTCCATCAGTCCTCCGTT	59.927	20	253	172	424
c12921.graph_c0	1	p1	(T)10	10	989	998	--
c12988.graph_c0	1	p3	(CAC)5	15	517	531	GTACCGCGGGTTAAGCTACA	60.152	20	CAGTGTCGCTGGCAGAGTTA	60.199	20	254	318	571	TGTACCGCGGGTTAAGCTAC	60.152	20	CAGTGTCGCTGGCAGAGTTA	60.199	20	255	317	571	CTCGTCGTTGCATTGTTGAT	59.722	20	CAGTGTCGCTGGCAGAGTTA	60.199	20	180	392	571
c12996.graph_c0	1	p2	(CT)6	12	85	96	CAGACGCAGTTGGAAAACAA	59.881	20	AGGCATCACCTGACGAGTCT	59.866	20	253	14	266	CAGACGCAGTTGGAAAACAA	59.881	20	CGAGAACGAGAAAACCAAGG	59.846	20	222	14	235	CAGACGCAGTTGGAAAACAA	59.881	20	GACGACGATGAAGACGACAA	59.837	20	278	14	291
c13043.graph_c0	1	p2	(GT)7	14	2017	2030	--
c13046.graph_c0	1	p2	(AC)7	14	1	14	--
c13079.graph_c0	1	p2	(CA)6	12	1254	1265	CCCACCGAATAAAATTGTCG	60.181	20	GGAGCAAGTGTGTGCGTAGA	60.056	20	193	1118	1310	CCCACCGAATAAAATTGTCG	60.181	20	GAGGAGCAAGTGTGTGCGTA	60.056	20	195	1118	1312	GGGCAGAAGTCTTTGACGAA	60.375	20	GGAGCAAGTGTGTGCGTAGA	60.056	20	107	1204	1310
c13093.graph_c0	1	p3	(GGT)5	15	1	15	--
c13093.graph_c0	2	p2	(CA)6	12	1436	1447	GTCCAACTCCTGGATGCACT	60.120	20	CGGGGAGAGGAGAGAGAGTT	59.945	20	264	1237	1500	CAACTCCTGGATGCACTTGA	59.831	20	CGGGGAGAGGAGAGAGAGTT	59.945	20	261	1240	1500	TTCTCATGGTCGTTGGTCTG	59.676	20	CGGGGAGAGGAGAGAGAGTT	59.945	20	158	1343	1500
c13109.graph_c0	1	p6	(CTCTTT)5	30	1	30	--
c13109.graph_c0	2	p1	(A)10	10	1073	1082	TACACACAAGACACGCGACA	59.938	20	TATCGCATCACAATCGATCC	59.460	20	197	967	1163	ACCGCCACAAACTACACACA	60.072	20	TATCGCATCACAATCGATCC	59.460	20	209	955	1163	CACCGCCACAAACTACACAC	60.072	20	TATCGCATCACAATCGATCC	59.460	20	210	954	1163
c13112.graph_c0	1	p1	(T)10	10	1694	1703	TTGCCTGTTTACTTTTGCCC	60.110	20	GGAATCGCTTTCTCCATACAA	59.172	21	120	1633	1752	TCTGCTTGGTGGAAACACTG	59.873	20	GGAATCGCTTTCTCCATACAA	59.172	21	215	1538	1752	GGAACGACCAACTCTTCTGC	59.851	20	GGAATCGCTTTCTCCATACAA	59.172	21	230	1523	1752
c13149.graph_c0	1	p2	(TG)6	12	8	19	--
c13158.graph_c0	1	p2	(AG)9	18	1	18	--
c13158.graph_c0	2	p2	(AC)10	20	1592	1611	--
c13171.graph_c0	1	p2	(TG)6	12	804	815	CACTGATGACACCTGGGAAA	59.520	20	CAAGCTTGGAGCAAATAGCC	59.982	20	188	680	867	CACTGATGACACCTGGGAAA	59.520	20	AAGCTTGGAGCAAATAGCCA	59.982	20	187	680	866	CACTGATGACACCTGGGAAA	59.520	20	GCAAGCTTGGAGCAAATAGC	60.124	20	189	680	868
c13184.graph_c0	1	p2	(AC)11	22	1	22	--
c13184.graph_c0	2	p1	(T)10	10	1349	1358	GCCGCTCTAAACTTCCAGTG	60.015	20	CCAATGTTCACAACACGCAT	60.436	20	263	1222	1484	GCCGCTCTAAACTTCCAGTG	60.015	20	AACCAATGTTCACAACACGC	59.470	20	265	1222	1486	GCCGCTCTAAACTTCCAGTG	60.015	20	ATGATCAGCTTCCGTGGCTA	60.765	20	245	1222	1466
c13184.graph_c0	3	p2	(CA)6	12	1576	1587	--
c13236.graph_c0	1	p3	(GGC)5	15	211	225	GTACACCATTCTCATCCGCC	60.348	20	GAGAACACTCCACACGGGTC	60.573	20	263	107	369	TGTACACCATTCTCATCCGC	59.527	20	GAGAACACTCCACACGGGTC	60.573	20	264	106	369	TACACCATTCTCATCCGCCT	60.483	20	GAGAACACTCCACACGGGTC	60.573	20	262	108	369
c13236.graph_c0	2	p3	(AAG)5	15	568	582	GGACATCAAGATTCCCCTCA	59.862	20	GGTCCTGCTTCTTCTCCTGA	59.530	20	176	434	609	GGACATCAAGATTCCCCTCA	59.862	20	GTCACGATGAAGGTGAGCAG	59.420	20	225	434	658	ACCCGTGTGGAGTGTTCTCT	59.604	20	GGTCCTGCTTCTTCTCCTGA	59.530	20	259	351	609
c13236.graph_c0	3	p2	(AC)7	14	1033	1046	--
c13248.graph_c0	1	p1	(A)11	11	90	100	CCGTGACGCAAAAAGGATTA	60.989	20	TTTTCTTATTCCCGGCTCCT	60.034	20	274	2	275	CCGTGACGCAAAAAGGATTA	60.989	20	TTTCTTATTCCCGGCTCCTT	60.034	20	273	2	274	CCGTGACGCAAAAAGGATTA	60.989	20	TTCTTATTCCCGGCTCCTTT	60.034	20	272	2	273
c13291.graph_c0	1	p1	(A)10	10	88	97	TTAACATGCTGTCGCTTTGC	60.021	20	GAAGGAACCAGTGCGTGAAT	60.119	20	101	51	151	TTAACATGCTGTCGCTTTGC	60.021	20	AAGGAACCAGTGCGTGAATC	60.119	20	100	51	150	TTAACATGCTGTCGCTTTGC	60.021	20	CAAAATTTGGGAAGGAACCA	59.772	20	111	51	161
c13294.graph_c0	1	p1	(A)14	14	1297	1310	--
c13306.graph_c0	1	p3	(GGT)5	15	924	938	AGGACGGCAAAAAGATGATG	60.074	20	TTAAGCATCGCACCTCACAC	59.871	20	267	695	961	AGGACGGCAAAAAGATGATG	60.074	20	GTTAAGCATCGCACCTCACA	59.871	20	268	695	962	AAAAAGATGATGCAGGACGG	60.074	20	TTAAGCATCGCACCTCACAC	59.871	20	259	703	961
c13364.graph_c0	1	c	(GA)7aataaaagggagaaaataataaaaaaagaa(AG)6aaattcgaaaatatgtaaataaacttagagaaaaagaaa(AG)7	109	78	186	TCGAATGCCAATCTAGAAAGC	59.447	21	CTTTCTCTTCTGCCCCCATT	60.569	20	249	15	263	TCGAATGCCAATCTAGAAAGC	59.447	21	CTCTTCTGCCCCCATTTTCT	60.569	20	245	15	259	TCGAATGCCAATCTAGAAAGC	59.447	21	CTTCTGCCCCCATTTTCTTA	59.155	20	243	15	257
c13364.graph_c0	2	p2	(AG)6	12	439	450	GCAAAAAGAAAAAGTAATTTACGGA	59.228	25	TTCCTCCTCTTCTTCCCCTT	59.252	20	241	409	649	GCAAAAAGAAAAAGTAATTTACGGA	59.228	25	TTTCCTCCTCTTCTTCCCCT	59.252	20	242	409	650	GCAAAAAGAAAAAGTAATTTACGGA	59.228	25	CCTCCTCTTCTTCCCCTTTC	59.252	20	239	409	647
c13364.graph_c0	3	p2	(GA)10	20	752	771	AGGGGAAGAAGAGGAGGAAA	59.252	20	TCACCATGCATGACACACAC	60.008	20	251	631	881	AAGGGGAAGAAGAGGAGGAA	59.252	20	TCACCATGCATGACACACAC	60.008	20	252	630	881	AAAGGGGAAGAAGAGGAGGA	59.252	20	TCACCATGCATGACACACAC	60.008	20	253	629	881
c13413.graph_c0	1	p2	(TG)6	12	1	12	--
c13434.graph_c0	1	p3	(ACT)5	15	1776	1790	ACGACTTTTTCATTGATGCTG	57.891	21	GCTCATCGACAAAGACACGA	59.992	20	126	1752	1877	ACGACTTTTTCATTGATGCTG	57.891	21	CGACGTTGTCAGAGCCAATA	59.864	20	209	1752	1960	TTACGACTTTTTCATTGATGCTG	59.307	23	CGACGTTGTCAGAGCCAATA	59.864	20	211	1750	1960
c13434.graph_c0	2	p2	(GT)6	12	2429	2440	--
c13438.graph_c0	1	p3	(GCT)5	15	982	996	ACGGCTTCCACAACAATACC	59.859	20	GAAGGCTGTGTCTCCGTTTC	59.851	20	268	894	1161	ACGGCTTCCACAACAATACC	59.859	20	GGCTGTGTCTCCGTTTCTGT	60.307	20	265	894	1158	ACGGCTTCCACAACAATACC	59.859	20	GTGAAGGCTGTGTCTCCGTT	60.307	20	270	894	1163
c13475.graph_c0	1	p1	(A)11	11	1520	1530	GATGCTTCCAAAACTCCCAA	60.051	20	TTATGTGTGCTTCTGCCAGG	59.864	20	256	1325	1580	GATGCTTCCAAAACTCCCAA	60.051	20	GGAAGGTCTGGGTGTGATGT	59.817	20	275	1325	1599	GAGACATTACACCCCACGCT	59.997	20	ATTCCCTCCCTTACCCTCAA	59.761	20	279	1486	1764
c13530.graph_c0	1	p1	(T)10	10	3576	3585	ATCGAACCGCTATACAACCG	59.982	20	AAACGATAATTCGTGCGTCG	61.019	20	134	3488	3621	TGCACTTTAGAACCGCAGTG	60.050	20	AAACGATAATTCGTGCGTCG	61.019	20	230	3392	3621	ATCGAACCGCTATACAACCG	59.982	20	AACGATAATTCGTGCGTCG	59.703	19	133	3488	3620
c13534.graph_c0	1	p2	(CA)11	22	1481	1502	--
c13546.graph_c0	1	p1	(C)11	11	57	67	TACTTGTGATCGCCTGTGCT	59.470	20	CCGAAACTCCCACCAGTAAA	59.964	20	278	27	304	TACTTGTGATCGCCTGTGCT	59.470	20	GAAACCCCATCCAAGCAATA	59.762	20	200	27	226	TACTTGTGATCGCCTGTGCT	59.470	20	CAAAAATGTTGGCGAAGTGA	59.706	20	165	27	191
c13554.graph_c0	1	p1	(T)11	11	200	210	CACACGTCTTCAGATATTCAATG	57.320	23	TTCTAAAAATCATGCATACATCTTCC	59.795	26	250	156	405	ACACACGTCTTCAGATATTCAATG	58.200	24	TTCTAAAAATCATGCATACATCTTCC	59.795	26	251	155	405	CACACGTCTTCAGATATTCAATG	57.320	23	TCTAAAAATCATGCATACATCTTCC	58.646	25	249	156	404
c13557.graph_c0	1	p1	(T)10	10	1134	1143	GCATTTTGTTTTGGGGAGAA	59.916	20	CATCAGGAGCCACTCGTGTA	59.855	20	252	965	1216	AATGCATTTTGTTTTGGGGA	60.167	20	CATCAGGAGCCACTCGTGTA	59.855	20	255	962	1216	GAATGCATTTTGTTTTGGGG	60.167	20	CATCAGGAGCCACTCGTGTA	59.855	20	256	961	1216
c13609.graph_c0	1	p1	(A)10	10	1838	1847	CGCTTCACAGTTTTCGTCAA	60.027	20	ACTGTGTTGTGCGTCGTAGC	59.977	20	253	1693	1945	TTCACAGTTTTCGTCAACGC	59.888	20	TGACGCATCTTTGTTTAGCG	60.014	20	180	1696	1875	TTCACAGTTTTCGTCAACGC	59.888	20	ACTGTGTTGTGCGTCGTAGC	59.977	20	250	1696	1945
c13609.graph_c0	2	p1	(A)12	12	2288	2299	ATTATCCGCCTTCCCCTGTA	60.653	20	TCCTCGTCACGAAAATGTTG	59.691	20	230	2202	2431	ATTATCCGCCTTCCCCTGTA	60.653	20	AGTACGCAGTTCTTCCACCG	60.312	20	126	2202	2327	ATTATCCGCCTTCCCCTGTA	60.653	20	TGCGCAAATTCCTGACACTA	60.401	20	145	2202	2346
c13624.graph_c0	1	p1	(T)10	10	1534	1543	ATGGTGTTCATGTCAGCCAA	59.967	20	ACAGTCTCCTCACTCTGGGC	59.430	20	197	1416	1612	CCTCGATCATCGTCTCCATT	60.034	20	ACAGTCTCCTCACTCTGGGC	59.430	20	271	1342	1612	GATGACATGGATTGGGGAAG	60.135	20	ACAGTCTCCTCACTCTGGGC	59.430	20	248	1365	1612
c13672.graph_c0	1	p3	(GCA)6	18	2304	2321	TGCTAACCCAGCACACTCAG	60.049	20	GTTGACTCTGGACTCTCGGC	59.993	20	246	2198	2443	GCAATCAAGGTGGCCTTAAA	60.074	20	GTTGACTCTGGACTCTCGGC	59.993	20	209	2235	2443	GTGCTAACCCAGCACACTCA	59.905	20	GTTGACTCTGGACTCTCGGC	59.993	20	247	2197	2443
c13688.graph_c0	1	p2	(TG)10	20	1898	1917	--
c13716.graph_c0	1	p2	(TC)7	14	1350	1363	CATAATCGGTGCCCTGAGAT	59.917	20	AGTGTAGCGCCGACAGTCTT	60.081	20	253	1195	1447	CATAATCGGTGCCCTGAGAT	59.917	20	CTTATTTCCTTGTAGCGGCG	59.868	20	200	1195	1394	GGTGCCCTGAGATCTTTCAA	60.195	20	AGTGTAGCGCCGACAGTCTT	60.081	20	246	1202	1447
c13739.graph_c0	1	c	(TGC)5tggcggtggatgtgttctaggtgtgactgttgtatctgctggaggtgctgcaggcgctgtgggtcgctgaaggcaaagttgaaggcggtgagcggatgt(GCC)5	129	1	129	--
c13806.graph_c0	1	p2	(TG)6	12	1	12	--
c13830.graph_c0	1	p2	(TC)8	16	580	595	ATGCTAAGGGTGCTTGCTGT	59.904	20	CACTCCCTCTGCCACTTCTC	59.986	20	248	530	777	ATGCTAAGGGTGCTTGCTGT	59.904	20	ACTCCCTCTGCCACTTCTCA	59.986	20	247	530	776	ATGCTAAGGGTGCTTGCTGT	59.904	20	ATTCATTGCCTGCATTGTGA	60.080	20	145	530	674
c13938.graph_c0	1	p1	(A)14	14	26	39	TTGCCAATAGGATTTATTTTTCC	58.502	23	ACACTCCACCATGCATCAAA	59.967	20	213	0	212	TTGCCAATAGGATTTATTTTTCC	58.502	23	CCGTCAAGTGGGCTGATATT	59.955	20	258	0	257	TTGCCAATAGGATTTATTTTTCC	58.502	23	GCCTGGTAAGGTAAGGAGCC	60.096	20	101	0	100
c14023.graph_c0	1	p1	(T)13	13	8	20	--
c14023.graph_c0	2	p1	(T)10	10	2747	2756	AGTGTTTTGGGAACCACGAG	60.005	20	GGATACCAACGAGCAAAGGA	60.074	20	166	2683	2848	AGAGTGTTTTGGGAACCACG	60.005	20	GGATACCAACGAGCAAAGGA	60.074	20	168	2681	2848	ACGATGGAGAGTGTTTTGGG	59.966	20	GGATACCAACGAGCAAAGGA	60.074	20	175	2674	2848
c14053.graph_c0	1	p1	(A)10	10	80	89	GAAAAGACGGAACAAACCGA	60.088	20	AAGTGCGACCCAAAATATCG	59.960	20	264	38	301	GAAAAGACGGAACAAACCGA	60.088	20	ATCAATACGTGGCCTTCGAG	60.096	20	166	38	203	GAAAAGACGGAACAAACCGA	60.088	20	CCAGACCAGTACAAGTGCGA	59.897	20	276	38	313
c14092.graph_c0	1	p3	(TGC)7	21	1	21	--
c14193.graph_c0	1	p1	(A)15	15	903	917	TTGAGACCAGTAGGGGGTTG	59.959	20	ACCTGGCTGTCCAAAATGTC	59.973	20	248	771	1018	TTGAGACCAGTAGGGGGTTG	59.959	20	GGCTGTCCAAAATGTCACAA	59.547	20	244	771	1014	AAAAGTGCTGCACGTGTTGA	60.494	20	ACCTGGCTGTCCAAAATGTC	59.973	20	200	819	1018
c14283.graph_c0	1	p1	(A)13	13	1	13	--
c14335.graph_c0	1	p1	(A)10	10	1	10	--
c14335.graph_c0	2	p3	(ATT)7	21	1058	1078	--
c14354.graph_c0	1	p3	(AAT)7	21	1284	1304	--
c14365.graph_c0	1	p2	(AC)9	18	1	18	--
c14473.graph_c0	1	p2	(AC)11	22	1	22	--
c14473.graph_c0	2	p2	(GT)8	16	2656	2671	--
c14522.graph_c0	1	p1	(A)17	17	1	17	--
c14566.graph_c0	1	p1	(T)10	10	1292	1301	TTACTACGACCGGTGGCTTC	60.132	20	AACAAACAGTGGCAAAACCG	60.953	20	152	1199	1350	TTACTACGACCGGTGGCTTC	60.132	20	CGCGTGACATCTTTGCTTT	60.003	19	134	1199	1332	TTACTACGACCGGTGGCTTC	60.132	20	CAAAACCGCGTGACATCTTT	61.060	20	140	1199	1338
c14572.graph_c0	1	p3	(GGT)5	15	6	20	--
c14574.graph_c0	1	p2	(GT)7	14	2683	2696	--
c14577.graph_c0	1	p1	(A)12	12	1035	1046	CCACCACACTCAAGGGAACT	60.002	20	TCACGTCCTATTGCATGTCC	59.527	20	231	892	1122	CCACCACACTCAAGGGAACT	60.002	20	TTGTTCATCCACTCACGTCC	59.525	20	243	892	1134	CCACCACACTCAAGGGAACT	60.002	20	CACGTCCTATTGCATGTCCA	60.539	20	230	892	1121
c14682.graph_c0	1	p1	(A)12	12	23	34	--
c14719.graph_c0	1	p3	(ATG)5	15	1037	1051	GAACATGGGCAATCTGCTTT	60.081	20	TCATTCCTTCCCACAGGTTC	59.903	20	269	881	1149	GAACATGGGCAATCTGCTTT	60.081	20	TGTCATCATTCCTTCCCACA	59.893	20	274	881	1154	TGCACCTCCTGAGTGAACAG	60.022	20	GCTGCTGCTGTTTCTTCCTT	59.763	20	254	838	1091
c14722.graph_c0	1	p2	(GA)7	14	1	14	--
c14797.graph_c0	1	p2	(TG)9	18	1	18	--
c14828.graph_c0	1	p1	(T)10	10	835	844	AACGGGGCATAAACAAACAT	59.205	20	TTCTCTGCTTGGCGGTGTA	60.546	19	280	742	1021	AACGGGGCATAAACAAACAT	59.205	20	GCTTGGCGGTGTACGTTTT	61.076	19	274	742	1015	AACGGGGCATAAACAAACATA	59.244	21	TTCTCTGCTTGGCGGTGTA	60.546	19	280	742	1021
c14835.graph_c0	1	p1	(T)10	10	3303	3312	--
c14866.graph_c0	1	p1	(T)10	10	934	943	TAAAGAGATCGCCGCTCATT	59.945	20	GGCCTATGGATAGGAGAGCC	60.024	20	139	857	995	TTAAAGAGATCGCCGCTCAT	59.945	20	GGCCTATGGATAGGAGAGCC	60.024	20	140	856	995	TAAAGAGATCGCCGCTCATT	59.945	20	TTCTTTTGTGCGTTAGTGCG	60.052	20	180	857	1036
c14960.graph_c0	1	p2	(GC)6	12	459	470	AGTCAAGCGGGTGCAATATC	60.103	20	AAGAAATCGCAATGGTGTCC	59.939	20	236	344	579	AGTCAAGCGGGTGCAATATC	60.103	20	CCAGCATGTTTCCTCCTCAT	60.073	20	260	344	603	AGTCAAGCGGGTGCAATATC	60.103	20	CACAAGAAATCGCAATGGTG	60.111	20	239	344	582
c15002.graph_c0	1	p2	(AC)6	12	1	12	--
c15002.graph_c0	2	p3	(TGG)7	21	2065	2085	--
c15021.graph_c0	1	p1	(A)13	13	1677	1689	--
c15024.graph_c0	1	p1	(A)12	12	1	12	--
c15042.graph_c0	1	p2	(GT)9	18	1265	1282	--
c15072.graph_c0	1	p2	(AC)9	18	1	18	--
c15072.graph_c0	2	p1	(T)10	10	414	423	CTACTGAAGGCGGTCAAAGC	60.015	20	TCCCAACCTGGGGAAAAT	60.104	18	161	344	504	GCTACTGAAGGCGGTCAAAG	60.015	20	TCCCAACCTGGGGAAAAT	60.104	18	162	343	504	TAGTCGCTACTGAAGGCGGT	60.037	20	TCCCAACCTGGGGAAAAT	60.104	18	167	338	504
c15108.graph_c0	1	p2	(TA)6	12	963	974	TCTGAGGCCAATGAAAGGTC	60.195	20	GTGCAACGAACGGAAATACA	59.590	20	270	754	1023	TGTCTCGGCAACTGTAGCAT	59.470	20	GTGCAACGAACGGAAATACA	59.590	20	179	845	1023	ATGTCTCGGCAACTGTAGCA	59.470	20	GTGCAACGAACGGAAATACA	59.590	20	180	844	1023
c15123.graph_c0	1	p1	(A)10	10	74	83	AGAATGGAACCCACGACAAC	59.827	20	TCTCCTCATGAATGGGCTCT	59.761	20	111	9	119	AGAATGGAACCCACGACAAC	59.827	20	CTCTCCTCATGAATGGGCTC	59.761	20	112	9	120	AGAATGGAACCCACGACAAC	59.827	20	GACTCTCCTCATGAATGGGC	59.617	20	114	9	122
c15154.graph_c0	1	p2	(GT)6	12	1548	1559	--
c15181.graph_c0	1	p1	(T)12	12	12	23	--
c15336.graph_c0	1	p1	(A)12	12	13	24	--
c15342.graph_c0	1	p2	(GA)9	18	1	18	--
c15344.graph_c0	1	p2	(TG)7	14	999	1012	--
c15346.graph_c0	1	p3	(CAG)5	15	641	655	TATGCCCCATAACATGAGCA	59.914	20	GACCCCATGGTTAAATGCAC	60.059	20	219	599	817	GGCAAATCAGCTTGTTCCAT	60.081	20	AAATGTTTAGCGGCCATGAG	60.096	20	264	475	738	TATGCCCCATAACATGAGCA	59.914	20	AAATGTTTAGCGGCCATGAG	60.096	20	140	599	738
c15363.graph_c0	1	p1	(T)10	10	202	211	AACGCGCGCTACTCTTTTT	60.166	19	GCTGGAGTTGACCGGATAGA	60.218	20	278	117	394	AAACGCGCGCTACTCTTTT	60.166	19	GCTGGAGTTGACCGGATAGA	60.218	20	279	116	394	AAAACGCGCGCTACTCTTT	60.166	19	GCTGGAGTTGACCGGATAGA	60.218	20	280	115	394
c15378.graph_c0	1	p2	(TG)10	20	1	20	--
c15378.graph_c0	2	c	(TTA)5ttttattccttcctcaatccacaaggcatttttctcctccaaaggcaagctagtgtgtgtatgtgta(TG)6	94	134	227	GTCCCTCTCACTCCCTCTCC	60.198	20	CCTTTCATTGCTAAGAGCAGC	59.261	21	271	99	369	TCCCATGACAGAAGTCCCTC	60.048	20	CAACAAAAATCCTCCACAGACA	60.008	22	197	86	282	CACTCCCTCTCCCTCTCTCC	60.336	20	CCTTTCATTGCTAAGAGCAGC	59.261	21	263	107	369
c15465.graph_c0	1	p2	(AG)7	14	6	19	--
c15465.graph_c0	2	p1	(A)15	15	700	714	GGGACAACGCATGAGGTAAT	59.820	20	ATCCACGACGCAGAAAGAGT	59.874	20	279	634	912	GGGACAACGCATGAGGTAAT	59.820	20	GACAAGCACGCCCTGTTACT	60.321	20	247	634	880	GGGACAACGCATGAGGTAAT	59.820	20	AATCCACGACGCAGAAAGAG	60.397	20	280	634	913
c15478.graph_c0	1	p2	(TG)8	16	1487	1502	TGGAGCACTAAAATGTCCAGG	60.118	21	TATTGTCCAAGAGGGCCATT	59.387	20	264	1438	1701	AAAATGTCCAGGAATCCACC	58.691	20	TATTGTCCAAGAGGGCCATT	59.387	20	255	1447	1701	TGGAGCACTAAAATGTCCAGG	60.118	21	TGACCACCAGCTGATTGATT	59.090	20	242	1438	1679
c15532.graph_c0	1	c	(AT)8accaagccactgtcaaccaatcctctgttcatttctatgttctgcccacag(T)10	77	70	146	AGAGGAAGCCCCTCTGCTAC	59.979	20	CCTGGCTGGAGACACAAAGT	60.298	20	233	30	262	GAGGAAGCCCCTCTGCTACT	59.979	20	CCTGGCTGGAGACACAAAGT	60.298	20	232	31	262	AGAGGAAGCCCCTCTGCTAC	59.979	20	TGGCTGGAGACACAAAGTGA	60.440	20	231	30	260
c15532.graph_c0	2	p1	(T)14	14	1289	1302	--
c15549.graph_c0	1	p3	(TGC)5	15	4	18	--
c15568.graph_c0	1	p1	(T)10	10	95	104	GGGGGTTTTATTGATTTTTCTG	58.775	22	GTTCCACTTTTCAGCGCTTC	60.000	20	257	1	257	GGGGGTTTTATTGATTTTTCTG	58.775	22	TTTCAGCGCTTCATTGACAC	59.995	20	249	1	249	GGGGGTTTTATTGATTTTTCTG	58.775	22	CCAATCCCCTTCCTACATGA	59.744	20	129	1	129
c15581.graph_c0	1	p2	(AG)9	18	1	18	--
c15595.graph_c0	1	p2	(TG)6	12	1894	1905	--
c15617.graph_c0	1	p3	(AGC)6	18	559	576	CCGGGCCTGTACATAGTGTT	59.875	20	ACGTCCTCCAGGTTTTTCCT	59.972	20	211	414	624	AAGAGTGCAATAACCACGCC	60.140	20	ACGTCCTCCAGGTTTTTCCT	59.972	20	272	353	624	CCGGGCCTGTACATAGTGTT	59.875	20	TCACGTCCTCCAGGTTTTTC	60.088	20	213	414	626
c15634.graph_c0	1	p2	(TG)8	16	212	227	ATCGGAACTCTTCCTGCTGA	59.950	20	GGCTTCTGAAAGGGTTGTCA	60.232	20	165	162	326	AGCTTGTGTTCTGCGGTTCT	60.058	20	GGCTTCTGAAAGGGTTGTCA	60.232	20	260	67	326	ATCGGAACTCTTCCTGCTGA	59.950	20	CCTAACAGTTTCCGAAGCCA	60.241	20	121	162	282
c15674.graph_c0	1	p1	(A)11	11	363	373	TGGAAAAGAAAGAGGTTCAAAAA	59.295	23	TCCTTCCCTTCCTCCTTGAT	60.008	20	230	254	483	TTGGAAAAGAAAGAGGTTCAAAA	59.295	23	TCCTTCCCTTCCTCCTTGAT	60.008	20	231	253	483	TTTGGAAAAGAAAGAGGTTCAAA	59.295	23	TCCTTCCCTTCCTCCTTGAT	60.008	20	232	252	483
c15674.graph_c0	2	p1	(A)11	11	974	984	TGGAAAAGAAAGAGGTTCAAAAA	59.295	23	TCCTTCCCTTCCTCCTTGAT	60.008	20	230	865	1094	TTGGAAAAGAAAGAGGTTCAAAA	59.295	23	TCCTTCCCTTCCTCCTTGAT	60.008	20	231	864	1094	TTTGGAAAAGAAAGAGGTTCAAA	59.295	23	TCCTTCCCTTCCTCCTTGAT	60.008	20	232	863	1094
c15736.graph_c0	1	p1	(T)17	17	95	111	CATCACAAAAGGCCATAGCA	59.688	20	GTATGGAGGGAGGAATGGGT	60.015	20	272	72	343	CATCACAAAAGGCCATAGCA	59.688	20	GTGAAGAGTTGTGGCAAGCA	60.032	20	158	72	229	CATCACAAAAGGCCATAGCA	59.688	20	AGTATGGAGGGAGGAATGGG	60.147	20	273	72	344
c15741.graph_c0	1	p2	(AC)8	16	1022	1037	--
c15745.graph_c0	1	p3	(GCT)7	21	1	21	--
c15745.graph_c0	2	p3	(CTC)6	18	1385	1402	--
c15754.graph_c0	1	p1	(T)12	12	1152	1163	TTATCGGGGAAAATGGACAG	59.756	20	ATCTGTACCTCGCACCAACC	59.997	20	176	1066	1241	CAGCGTTATTTTCTTGCCGT	60.264	20	ATCTGTACCTCGCACCAACC	59.997	20	227	1015	1241	TATCGGGGAAAATGGACAGA	60.266	20	ATCTGTACCTCGCACCAACC	59.997	20	175	1067	1241
c15759.graph_c0	1	p1	(T)12	12	291	302	AGTTTCCTTGCTCCATCCCT	60.074	20	AGCAGGATTTGACAGGTTGG	60.111	20	221	140	360	AGTTTCCTTGCTCCATCCCT	60.074	20	CTTGTCAAGAGCCACAGCAG	59.770	20	236	140	375	TCCAGTTTCCTTGCTCCATC	60.195	20	AGCAGGATTTGACAGGTTGG	60.111	20	224	137	360
c15766.graph_c0	1	p2	(TG)7	14	1	14	--
c15785.graph_c0	1	p1	(A)13	13	597	609	CACACCTCTTGGTGTTGTGG	60.039	20	GGTCAGCAGCAGTGTTGGTA	59.905	20	195	456	650	GGCAAGGCGATCATTGTATT	59.929	20	GGTCAGCAGCAGTGTTGGTA	59.905	20	254	397	650	CACCTCTTGGTGTTGTGGAA	59.565	20	GGTCAGCAGCAGTGTTGGTA	59.905	20	193	458	650
c15924.graph_c0	1	c	(TGG)5ata(GTG)5	33	2728	2760	--
c15942.graph_c0	1	p1	(A)13	13	488	500	TGCCCAATATGAGCAATTACA	59.042	21	GCCGGGATAGGAATAAGGAC	59.761	20	280	329	608	TGCCCAATATGAGCAATTACA	59.042	21	AAAAGGAAGCTCCCCAAAAG	59.698	20	247	329	575	TGCCCAATATGAGCAATTACA	59.042	21	CCAAAAGGAGAGTGAAGGCA	60.366	20	234	329	562
c15969.graph_c0	1	p2	(TC)6	12	1	12	--
c15969.graph_c0	2	p2	(TG)10	20	1272	1291	--
c15985.graph_c0	1	p2	(CA)8	16	4	19	--
c15985.graph_c0	2	p1	(T)12	12	860	871	TCATGCATTTCATGCCAGTT	60.080	20	GCCCTCATTACGATGCAAGT	60.103	20	191	831	1021	TTCATGCATTTCATGCCAGT	60.080	20	GCCCTCATTACGATGCAAGT	60.103	20	192	830	1021	TCTCACACCACAGGCAGTTC	59.872	20	ACTGTCATCCTTTGGCCATC	59.934	20	163	743	905
c15996.graph_c0	1	p3	(GAG)5	15	1000	1014	--
c16068.graph_c0	1	p2	(TG)6	12	135	146	GCCGCCAGTGAAAGATAAAG	59.845	20	ACAGCTGTGTTGGTGAGTGC	59.948	20	217	66	282	GCCGCCAGTGAAAGATAAAG	59.845	20	CAGCTGTGTTGGTGAGTGCT	60.096	20	216	66	281	GCCGCCAGTGAAAGATAAAG	59.845	20	ACATGATGAGATGGCCCAAT	60.166	20	132	66	197
c16088.graph_c0	1	c	(A)10tatgcaatcacgcagatgccggagttgcatt(A)11	52	133	184	ATAAAAAGCGAGCGCAGAAA	60.116	20	GGATATGGGATTCGAGTGGA	59.709	20	215	50	264	AATAAAAAGCGAGCGCAGAA	60.116	20	GGATATGGGATTCGAGTGGA	59.709	20	216	49	264	AAATAAAAAGCGAGCGCAGA	60.116	20	GGATATGGGATTCGAGTGGA	59.709	20	217	48	264
c16121.graph_c0	1	p1	(T)10	10	1207	1216	TTCTCCTGCACAACATGAGC	59.992	20	CGCATACACGACTGATGGTC	60.144	20	272	1076	1347	CCAGTTTCTCCTGCACAACA	59.873	20	CGCATACACGACTGATGGTC	60.144	20	277	1071	1347	TGCACAACATGAGCGTATCA	59.859	20	CGCATACACGACTGATGGTC	60.144	20	266	1082	1347
c16138.graph_c0	1	p1	(A)13	13	1282	1294	ACTGGATTACCACGCTGACC	59.997	20	AAAAACAAGGCGTGCGTAAT	59.652	20	242	1086	1327	CGGGCCTTTATTTACGATGA	59.922	20	AAAAACAAGGCGTGCGTAAT	59.652	20	115	1213	1327	CGCTTTACGGATACGACGAT	60.117	20	AAAAACAAGGCGTGCGTAAT	59.652	20	177	1151	1327
c16138.graph_c0	2	p1	(T)12	12	1409	1420	CGGGCCTTTATTTACGATGA	59.922	20	GACGGATGGATATAGATAGATGGA	58.392	24	270	1213	1482	CGGGCCTTTATTTACGATGA	59.922	20	AGACGGATGGATATAGATAGATGGA	59.281	25	271	1213	1483	CGATGAGCCTATGCCTTTTC	59.807	20	GACGGATGGATATAGATAGATGGA	58.392	24	256	1227	1482
c16268.graph_c0	1	p2	(GT)10	20	1	20	--
c16274.graph_c0	1	p1	(T)11	11	7	17	--
c16303.graph_c0	1	p1	(T)17	17	1244	1260	GAGTGCATTCTGTTGCCTCA	59.992	20	ATATGCATGCACGCCAATTA	59.949	20	272	1172	1443	TGAGTGCATTCTGTTGCCTC	59.992	20	ATATGCATGCACGCCAATTA	59.949	20	273	1171	1443	TGCTTGCCACACTTTTCTTG	60.027	20	ATGGGTGAGGGAGGCTACTT	59.957	20	280	1216	1495
c16323.graph_c0	1	p1	(A)10	10	981	990	GTTAGGGATGGGCACCTGTA	59.813	20	CCAAGACATTTTCTCTATTTCATCA	58.747	25	195	838	1032	GTTAGGGATGGGCACCTGTA	59.813	20	TCCAAGACATTTTCTCTATTTCATCA	60.344	26	196	838	1033	TGGGCACCTGTACACTCAGA	60.309	20	CCAAGACATTTTCTCTATTTCATCA	58.747	25	187	846	1032
c16365.graph_c0	1	p1	(T)11	11	375	385	CTTATGAAGGGGTTTTGCCA	59.931	20	TCCACTTTCCAACATGACCA	59.935	20	130	304	433	CTTATGAAGGGGTTTTGCCA	59.931	20	AGACATTCATGAACGGGGAC	59.786	20	153	304	456	CTTATGAAGGGGTTTTGCCA	59.931	20	GGGACAATTCCACTTTCCAA	59.767	20	138	304	441
c16383.graph_c0	1	p1	(A)13	13	829	841	ACAGTTCAAACCCGACGAAC	60.012	20	ATCTTCCTGGACAAGCTGGA	59.803	20	205	757	961	CAGTTCAAACCCGACGAACT	60.149	20	ATCTTCCTGGACAAGCTGGA	59.803	20	204	758	961	CGACGAACTCACGAAATGAA	59.840	20	ATCTTCCTGGACAAGCTGGA	59.803	20	193	769	961
c16495.graph_c0	1	p1	(T)12	12	880	891	CATCACGCTGCAGGATCTAA	59.972	20	GGAGGAGGAGAAGGAGCTGT	59.952	20	219	786	1004	CATCACGCTGCAGGATCTAA	59.972	20	TGAAGCAAAGAGGAGGAGGA	60.065	20	230	786	1015	CATCACGCTGCAGGATCTAA	59.972	20	AGGAGGAGGAGAAGGAGCTG	60.088	20	220	786	1005
c16495.graph_c0	2	p3	(AGT)7	21	1283	1303	--
c16516.graph_c0	1	p1	(A)10	10	1113	1122	TTAATTTGAAGGCGGACTGG	60.067	20	AGCCTCGAAGAAGGAAAAGG	59.955	20	233	1048	1280	TTTGAAGGCGGACTGGTATC	60.074	20	AGCCTCGAAGAAGGAAAAGG	59.955	20	229	1052	1280	TTAATTTGAAGGCGGACTGG	60.067	20	GGTTGATCTCTTGGGCGTTA	60.074	20	145	1048	1192
c16600.graph_c0	1	p2	(GT)9	18	1	18	--
c16662.graph_c0	1	p2	(TG)7	14	216	229	GTAATGCAGCATCTCAGGCA	59.979	20	CTATGCCTCCCGACACTCAC	60.678	20	274	14	287	GTAATGCAGCATCTCAGGCA	59.979	20	CTCCCGACACTCACAACCTC	60.713	20	268	14	281	GTAATGCAGCATCTCAGGCA	59.979	20	CTCACAACCTCATCTGGCAC	59.261	20	259	14	272
c16662.graph_c0	2	p2	(GA)10	20	1090	1109	--
c16695.graph_c0	1	p3	(GCA)5	15	455	469	AGCAACAATCTCAACCAGGG	60.111	20	CATAGCTGACACTGGAGGCA	60.008	20	227	300	526	AGCAACAATCTCAACCAGGG	60.111	20	GGCATCATTCCAGGAGACAT	59.893	20	211	300	510	GATGAATTTCCCTCAGCAGC	59.780	20	CATAGCTGACACTGGAGGCA	60.008	20	163	364	526
c16720.graph_c0	1	p3	(TCC)6	18	269	286	CTGGTGGAGGTGATGTGTTG	59.997	20	GACCTGGAGGGAGGAATAGC	60.037	20	233	226	458	CTGAGCAATGGAGGGATGAT	60.034	20	GACCTGGAGGGAGGAATAGC	60.037	20	278	181	458	CTGGTGGAGGTGATGTGTTG	59.997	20	GGACCTGGAGGGAGGAATAG	59.890	20	234	226	459
c16753.graph_c0	1	p1	(A)13	13	1	13	--
c16770.graph_c0	1	p2	(CA)6	12	1091	1102	--
c16793.graph_c0	1	p3	(CCA)5	15	428	442	TGTCAGCCAGACGGTACTTG	59.897	20	TGGTGGTAGTGGTGCCTGTA	60.025	20	279	193	471	CCTCGGGGAGGTATTCAGTT	60.319	20	TGGTGGTAGTGGTGCCTGTA	60.025	20	217	255	471	CCTCGGGGAGGTATTCAGTT	60.319	20	CGACACCACTATTGCCACAC	60.032	20	257	255	511
c16793.graph_c0	2	p1	(A)10	10	1562	1571	--
c16834.graph_c0	1	p2	(AC)6	12	846	857	AACCAAGTCTCTGGGTGGAG	59.149	20	TTGCAGCAATATCTTCCAGTG	58.931	21	231	803	1033	AACCAAGTCTCTGGGTGGAG	59.149	20	TCTTCCAGTGTCAGCAGATGTT	59.914	22	220	803	1022	AACCAAGTCTCTGGGTGGAG	59.149	20	TTGCAGCAATATCTTCCAGTGT	59.775	22	231	803	1033
c16860.graph_c0	1	p2	(AC)9	18	1	18	--
c16860.graph_c0	2	p2	(TG)7	14	1052	1065	--
c16902.graph_c0	1	p2	(AT)6	12	161	172	CACCTACGCTGCGTGATAAA	59.895	20	CACAAACCTACCCTCCCTCA	59.959	20	150	61	210	CACCTACGCTGCGTGATAAA	59.895	20	GTCCCAAAATGGCTTTTGAA	59.916	20	190	61	250	CACCTACGCTGCGTGATAAA	59.895	20	GAAGCAAGGTCAACTGAGGG	59.844	20	237	61	297
c16909.graph_c0	1	p1	(A)18	18	4	21	--
c16909.graph_c0	2	p2	(AT)6	12	464	475	AGTCATGCCACTTGCTTCCT	59.874	20	TGGCTGTGATGCCTAGTGAG	60.008	20	248	334	581	AGTCATGCCACTTGCTTCCT	59.874	20	CTGGCTGTGATGCCTAGTGA	60.008	20	249	334	582	ATGCCACTTGCTTCCTTTGT	59.740	20	TGGCTGTGATGCCTAGTGAG	60.008	20	244	338	581
c16989.graph_c0	1	p1	(T)13	13	77	89	TTTAATGTGGAATCAGAACAACA	57.241	23	ATGCACAAGACTGCCTTGAA	59.445	20	225	50	274	TTTAATGTGGAATCAGAACAACAG	58.237	24	ATGCACAAGACTGCCTTGAA	59.445	20	225	50	274	TTTAATGTGGAATCAGAACAACA	57.241	23	TGCACAAGACTGCCTTGAAA	60.574	20	224	50	273
c17048.graph_c0	1	p1	(A)15	15	678	692	TGCTATACATGGGAGAGCAGA	58.490	21	CATTTTCACATTGCATAACTCCA	59.882	23	244	522	765	CACCTTTAGTCAGAACTGCTGC	59.193	22	CATTTTCACATTGCATAACTCCA	59.882	23	150	616	765	TGCTATACATGGGAGAGCAGA	58.490	21	TTTTCACATTGCATAACTCCAAA	59.524	23	242	522	763
c17049.graph_c0	1	p3	(AGC)6	18	1200	1217	ACTTGATGCAACAGCCACAG	59.905	20	GCGAGAGGCTGTATTTCCTG	59.978	20	209	1048	1256	TGGGAACTAACGCAACAACA	60.149	20	CCTGGTAGACAGCTTGAGCC	60.012	20	223	1132	1354	TGGGAACTAACGCAACAACA	60.149	20	GGCCTGGTAGACAGCTTGAG	60.012	20	225	1132	1356
c17050.graph_c0	1	p1	(A)11	11	4	14	--
c17060.graph_c0	1	p2	(GA)7	14	1	14	--
c17086.graph_c0	1	p1	(T)15	15	1	15	--
c17094.graph_c0	1	p1	(A)11	11	8	18	--
c17100.graph_c0	1	p2	(AC)10	20	1	20	--
c17102.graph_c0	1	p3	(TGC)6	18	1	18	--
c17104.graph_c0	1	p1	(A)13	13	4	16	--
c17110.graph_c0	1	p2	(AC)8	16	1	16	--
c17125.graph_c0	1	p3	(GGT)6	18	466	483	ACAAGAATGGGGAAGGTGGT	60.607	20	CTGGTAGCAAGGGTTGTGGT	60.028	20	147	421	567	ACAAGAATGGGGAAGGTGGT	60.607	20	ATGTTCGTCTGTCACCCCTC	59.969	20	250	421	670	ACAAGAATGGGGAAGGTGGT	60.607	20	TCCCTCTCCCAGCTAGATCA	59.903	20	173	421	593
c17125.graph_c0	2	p3	(GCC)5	15	1116	1130	--
c17152.graph_c0	1	p1	(T)13	13	1383	1395	GCGCGTGATAAACAATAGCA	59.870	20	CCGATACACCAAGATTGAAACA	59.861	22	233	1261	1493	TAAGTGGGCCAAGGGTTACA	60.357	20	CCGATACACCAAGATTGAAACA	59.861	22	187	1307	1493	ACACATACTCACCGTGCCAG	59.622	20	CCGATACACCAAGATTGAAACA	59.861	22	265	1229	1493
c17156.graph_c0	1	p2	(TG)6	12	88	99	TCCATCCATCCTTCTTTCTCTT	59.171	22	TCGGGTACAAACTCCCTCAC	59.966	20	252	27	278	TCCATCCATCCTTCTTTCTCTT	59.171	22	GGTACAAACTCCCTCACCCA	59.820	20	249	27	275	CCATCCATCCTTCTTTCTCTTTT	59.958	23	TCGGGTACAAACTCCCTCAC	59.966	20	251	28	278
c17166.graph_c0	1	c	(T)10gtctttatatgacaagtctatgaagaatggagcagctgtggtcttgcaatcctcaatctgtgtcaagtc(AG)8	95	1429	1523	--
c17209.graph_c0	1	p1	(A)10	10	21	30	--
c17212.graph_c0	1	p2	(AC)8	16	1	16	--
c17225.graph_c0	1	p1	(A)10	10	102	111	CCCTCGTCTCAATACACGAAA	60.118	21	TGATCGTGGGACAATCTTCA	60.048	20	147	38	184	CCCTCGTCTCAATACACGAAA	60.118	21	ACCTCATCATCGTCCTCCAG	60.072	20	247	38	284	TTTGTTTCTTCCCTCGTCTCA	59.838	21	TGATCGTGGGACAATCTTCA	60.048	20	157	28	184
c17225.graph_c0	2	p1	(A)10	10	3160	3169	CCGCGTCAAAGAGAAGAATC	59.955	20	AACCCTAACTCCACACACTGTC	58.093	22	137	3058	3194	TCCGCGTCAAAGAGAAGAAT	59.955	20	AACCCTAACTCCACACACTGTC	58.093	22	138	3057	3194	TCAATAGCATCAGACGCAGC	60.127	20	AACCCTAACTCCACACACTGTC	58.093	22	191	3004	3194
c17232.graph_c0	1	p3	(TGC)6	18	1315	1332	ACTCCAGTAAGGGCGGTTCT	60.132	20	GTTCAGCCATTCCCACAGTT	59.973	20	238	1227	1464	ACTCCAGTAAGGGCGGTTCT	60.132	20	TCTCCCTGAAAAGGATGGTG	60.042	20	140	1227	1366	ACTCCAGTAAGGGCGGTTCT	60.132	20	TCCCTGAAAAGGATGGTGAG	60.042	20	138	1227	1364
c17235.graph_c0	1	p2	(GT)8	16	1	16	--
c17237.graph_c0	1	p1	(A)11	11	2049	2059	CGCAAAACCATAGAGCCAAT	60.096	20	GGGTCGCAACTAAGTGGGTA	59.993	20	257	1971	2227	TCAAGTACGTGCCGTTTCTG	59.904	20	TAATGTGCCACTCCCTCTCC	60.073	20	215	1890	2104	CGCAAAACCATAGAGCCAAT	60.096	20	TAATGTGCCACTCCCTCTCC	60.073	20	134	1971	2104
c17275.graph_c0	1	p3	(CCA)5	15	506	520	TACCCTGGGGCACTAGACAC	59.989	20	CCATCCCAGCCTTCTTACAA	60.066	20	221	382	602	TGGAGTTACAGTTGGGGGAG	59.959	20	CCATCCCAGCCTTCTTACAA	60.066	20	201	402	602	CTGGAGTTACAGTTGGGGGA	59.959	20	CCATCCCAGCCTTCTTACAA	60.066	20	202	401	602
c17276.graph_c0	1	p1	(A)13	13	2988	3000	GGACAACTGCTGGTGCTGTA	59.905	20	TGTCTGGCCTAGGGTTATGG	59.948	20	142	2884	3025	TGGCTCCTGTTCCCAGATAG	60.210	20	TGTCTGGCCTAGGGTTATGG	59.948	20	110	2916	3025	GGACAACTGCTGGTGCTGTA	59.905	20	TGTTTGTCTGGCCTAGGGTT	59.592	20	146	2884	3029
c17306.graph_c0	1	p2	(TG)6	12	2331	2342	--
c17311.graph_c0	1	p2	(AG)10	20	1	20	--
c17311.graph_c0	2	c	(TAT)5(TGA)5	30	234	263	CATGTGGTTACTGCCATGCT	59.596	20	GTTGGCGAGCAAACCATAAT	59.967	20	248	135	382	ACATGTGGTTACTGCCATGC	59.450	20	GTTGGCGAGCAAACCATAAT	59.967	20	249	134	382	TGTGGTTACTGCCATGCTTT	59.199	20	GTTGGCGAGCAAACCATAAT	59.967	20	246	137	382
c17317.graph_c0	1	p2	(AT)8	16	193	208	TAACTGCAACGGGGAATCAT	60.331	20	TCCTGTTACTTGCGACGACA	60.449	20	254	14	267	TAACTGCAACGGGGAATCAT	60.331	20	TTTCCTGTTACTTGCGACGA	59.464	20	256	14	269	CTTGCTCTCCCATCCAACTT	59.284	20	TCCTGTTACTTGCGACGACA	60.449	20	143	125	267
c17320.graph_c0	1	p1	(T)11	11	81	91	TGGTACTTTTTCACGTTACTTTGA	57.999	24	AAGAGAGAAACGCATTCCCA	59.813	20	110	46	155	TGGTACTTTTTCACGTTACTTTGA	57.999	24	TCAACGCGCTTTAAATGACA	60.390	20	189	46	234	GTGGTACTTTTTCACGTTACTTTGA	58.772	25	AAGAGAGAAACGCATTCCCA	59.813	20	111	45	155
c17324.graph_c0	1	p3	(AGG)6	18	42	59	CACAGCAGGAAGTGACATGC	60.473	20	GCAAGGTGTGGCCAGTATTT	60.000	20	190	14	203	CACAGCAGGAAGTGACATGC	60.473	20	CCAGTATTTCCCCTCCCAGT	60.183	20	179	14	192	CACAGCAGGAAGTGACATGC	60.473	20	CACCAGCATCACCTACTGGA	59.701	20	110	14	123
c17341.graph_c0	1	p1	(T)11	11	1319	1329	--
c17343.graph_c0	1	p3	(GCA)6	18	2806	2823	--
c17352.graph_c0	1	p2	(AT)9	18	986	1003	--
c17353.graph_c0	1	p3	(TGC)5	15	739	753	CCTGCTCTGCCTGTTCTGAC	61.155	20	GAGGGGGAAGCTGAAGAAAC	60.190	20	258	647	904	CCTGCTCTGCCTGTTCTGA	60.278	19	GAGGGGGAAGCTGAAGAAAC	60.190	20	258	647	904	CCTGCTCTGCCTGTTCTGA	60.278	19	AGGACAGAGGTCGTGAGAGC	59.585	20	237	647	883
c17358.graph_c0	1	p2	(GA)7	14	1	14	--
c17358.graph_c0	2	p3	(GGT)5	15	1369	1383	--
c17362.graph_c0	1	p2	(GA)7	14	1	14	--
c17367.graph_c0	1	p2	(TA)9	18	846	863	ACACAGCATTTGCACCTGAG	59.905	20	ACAACCATGTACAGGCCTCC	59.851	20	230	695	924	TACATTGGGAATGGTGGGAT	59.871	20	ACAACCATGTACAGGCCTCC	59.851	20	133	792	924	ATTTGCACCTGAGCTTGTCC	60.263	20	ACAACCATGTACAGGCCTCC	59.851	20	223	702	924
c17371.graph_c0	1	p1	(T)13	13	1007	1019	--
c17373.graph_c0	1	p3	(TGC)6	18	1061	1078	--
c17385.graph_c0	1	p3	(CCT)5	15	448	462	GACAGGACCCGAGGATGTAA	59.927	20	AGTGACCACTGCCCCAATAG	59.989	20	270	295	564	GACAGGACCCGAGGATGTAA	59.927	20	CCAATAGCTTCGTCTTCCGA	60.344	20	257	295	551	GACAGGACCCGAGGATGTAA	59.927	20	TAGCTTCGTCTTCCGACACA	59.591	20	253	295	547
c17385.graph_c0	2	p3	(GGA)5	15	1262	1276	CAACTGGACCTCCAAGTGGT	60.002	20	ATGACTGTCAGGCTGCCTCT	60.017	20	101	1237	1337	GGAGGAGGTACAGCTGCTTG	60.012	20	ATGACTGTCAGGCTGCCTCT	60.017	20	168	1170	1337	GGAGGAGGTACAGCTGCTTG	60.012	20	ACTGTCAGGCTGCCTCTTGT	60.057	20	165	1170	1334
c17407.graph_c0	1	p1	(A)11	11	811	821	TCGATGACTTCGTCGTTTTG	59.840	20	AAAATTCGACTCGGACAGGA	59.670	20	245	664	908	TTGGGCACGGATAACAAAAT	60.188	20	AAAATTCGACTCGGACAGGA	59.670	20	228	681	908	TCGATGACTTCGTCGTTTTG	59.840	20	CGACTCGGACAGGACCTCTA	60.399	20	239	664	902
c17411.graph_c0	1	p2	(TG)6	12	1794	1805	GACGATTCCACTCGCTTCTC	59.957	20	GATCAAAGACGCACGAACAC	59.297	20	204	1626	1829	CTTCTCGTGCTTTCTCCTGG	60.126	20	GATCAAAGACGCACGAACAC	59.297	20	190	1640	1829	GCTTCTCGTGCTTTCTCCTG	60.277	20	GATCAAAGACGCACGAACAC	59.297	20	191	1639	1829
c17424.graph_c0	1	p1	(A)17	17	1	17	--
c17443.graph_c0	1	p2	(AC)9	18	1	18	--
c17443.graph_c0	2	p2	(TA)7	14	1008	1021	AGTCTAGCTGGTCCTGGTGC	59.480	20	GAGTGTGTTTCATAGCGGCA	59.871	20	233	841	1073	AGTCTAGCTGGTCCTGGTGC	59.480	20	TGAGTGTGTTTCATAGCGGC	59.871	20	234	841	1074	AGTCTAGCTGGTCCTGGTGC	59.480	20	GTGACGTGGCGACAACATAG	60.183	20	260	841	1100
c17451.graph_c0	1	c	(T)11atccgttaaactggctagtgttctgatacctatt(ATAA)5	65	600	664	TTTCCTCCAATTCCATCTCA	58.060	20	GTCTCGCCGAACATGAATTT	60.081	20	274	540	813	TTTCCTCCAATTCCATCTCA	58.060	20	CGAACATGAATTTGCTGGTG	60.111	20	267	540	806	TTTCCTCCAATTCCATCTCA	58.060	20	GAGTCTCGCCGAACATGAAT	60.226	20	276	540	815
c17458.graph_c0	1	p3	(CTG)6	18	403	420	TGTAGAGCTGTTGGCTGTGG	60.049	20	GAAGAACCAAATCAGGGCAC	59.532	20	129	357	485	CCCAATGCCACACTTACCTT	59.853	20	GAAGAACCAAATCAGGGCAC	59.532	20	152	334	485	TGTAGAGCTGTTGGCTGTGG	60.049	20	GAGCAAATGGAGGCATCATC	60.579	20	243	357	599
c17460.graph_c0	1	p1	(T)10	10	1351	1360	TTGTTGCACAACTTTGTTCTTG	58.917	22	AGCTAGACGCCACAAAAAGC	59.660	20	201	1321	1521	TTGTTGCACAACTTTGTTCTTG	58.917	22	AACACGAAGCTAGACGCCAC	60.462	20	208	1321	1528	TTTGTTGCACAACTTTGTTCTTG	60.227	23	AGCTAGACGCCACAAAAAGC	59.660	20	202	1320	1521
c17466.graph_c0	1	p2	(AC)6	12	1217	1228	--
c17468.graph_c0	1	p1	(A)12	12	2225	2236	CACGTTTTTGCAGACGAGAA	60.027	20	GCATTTCTTCATAGGGCCAG	59.668	20	134	2148	2281	GATTACGTAGCCGGCAAAAA	60.095	20	GCATTTCTTCATAGGGCCAG	59.668	20	246	2036	2281	CACGTTTTTGCAGACGAGAA	60.027	20	TTCATAGGGCCAGTGTAGCA	59.297	20	127	2148	2274
c17469.graph_c0	1	p2	(GA)10	20	1372	1391	--
c17470.graph_c0	1	p1	(A)10	10	2410	2419	CCACAACCACGTGAACAGTC	60.047	20	ATCCTTGGGAATCCTTTGCT	59.903	20	203	2367	2569	GACCACAACCACGTGAACAG	60.047	20	ATCCTTGGGAATCCTTTGCT	59.903	20	205	2365	2569	CCACAACCACGTGAACAGTC	60.047	20	TAAAACTGGCAGGTCGGAAC	60.110	20	255	2367	2621
c17472.graph_c0	1	p2	(GT)8	16	79	94	GAACAATGAAAGCATTACTTGGC	60.023	23	ATCAATTCAACAAGGCCTGC	60.081	20	133	53	185	TGACAGGTAAAGCTGAACAATGA	59.799	23	ATCAATTCAACAAGGCCTGC	60.081	20	147	39	185	TGACAGGTAAAGCTGAACAATGA	59.799	23	CTGCTTTCCTTGGAGCACAT	60.397	20	131	39	169
c17472.graph_c0	2	p2	(GT)8	16	1159	1174	--
c17478.graph_c0	1	p2	(GT)6	12	2157	2168	ACATTGCGTGCAACAAAGAG	59.911	20	GGAACAAAAATGCGTTCGTT	59.982	20	131	2126	2256	AACATTGCGTGCAACAAAGA	60.302	20	GGAACAAAAATGCGTTCGTT	59.982	20	132	2125	2256	AAATAGGGGTGTGGGGATGT	60.306	20	AAGTGCGTGTGTGTCCTTTG	59.794	20	267	1954	2220
c17482.graph_c0	1	p2	(AC)6	12	247	258	TGCTTTTTGTCATGCAGCTC	60.142	20	CAAGGAAGAGGCAGAGATGG	59.943	20	193	137	329	CACAATGATCCCTCAGGACC	60.326	20	CAAGGAAGAGGCAGAGATGG	59.943	20	110	220	329	TGCTTTTTGTCATGCAGCTC	60.142	20	AAGAGGCAGAGATGGTGGTG	60.261	20	188	137	324
c17486.graph_c0	1	p1	(A)11	11	1618	1628	GTCCCAGCATTGGAGTTTGT	59.973	20	CATCCGTGAGTTTTTGGTGA	59.541	20	228	1425	1652	AGTGTTTTTAGTGCCACGGG	60.030	20	CATCCGTGAGTTTTTGGTGA	59.541	20	182	1471	1652	ATTTGGATGTCAGAAACGGC	59.939	20	CATCCGTGAGTTTTTGGTGA	59.541	20	133	1520	1652
c17493.graph_c0	1	p2	(AG)10	20	1437	1456	--
c17497.graph_c0	1	p1	(T)11	11	1713	1723	TGATGCCGATAAATGCAGAC	59.652	20	GCAAGGGTGCCAATTTTTAC	59.456	20	151	1664	1814	CGTTTTCACGACGACCATTA	59.585	20	GCAAGGGTGCCAATTTTTAC	59.456	20	211	1604	1814	GGTGTGATGATGCCGATAAA	59.355	20	GCAAGGGTGCCAATTTTTAC	59.456	20	158	1657	1814
c17498.graph_c0	1	p3	(CTT)6	18	707	724	TCTAATGTGACCTAGGGGCG	60.088	20	GGAGGTGCTGGAGAACGATA	60.218	20	280	548	827	TCAGGGTCTTCGTCACCTTC	60.238	20	AGGAGAACCGGGAGATGAGT	60.073	20	196	681	876	TCTAATGTGACCTAGGGGCG	60.088	20	GCTGGAGAACGATAAGGTGG	59.694	20	274	548	821
c17498.graph_c0	2	p3	(GTC)5	15	1170	1184	GTCGCCAGGAAATGTCTCAT	60.081	20	TGTGAGACTCTGACGCTGCT	59.922	20	207	1034	1240	GTCGCCAGGAAATGTCTCAT	60.081	20	CTGTGAGACTCTGACGCTGC	59.922	20	208	1034	1241	TGGTCTTCCTGGTCCTCTTG	60.229	20	TGTGAGACTCTGACGCTGCT	59.922	20	260	981	1240
c17499.graph_c0	1	c	(GGT)5tatggcaagttggaggtcactaagagttgcttagtttggattgaagcccatgttccctgggattccccttcccccccatc(CA)7	109	2362	2470	--
c17501.graph_c0	1	p2	(AG)6	12	2281	2292	CATCAAGCTGTTCACCTCCA	59.831	20	AAGAATGGGAATGAGAAATCCA	59.777	22	194	2154	2347	GACACAAACGCACAACACCT	59.648	20	AAGAATGGGAATGAGAAATCCA	59.777	22	227	2121	2347	CATCAAGCTGTTCACCTCCA	59.831	20	CCTGTTGCTTCATTTTGTATGG	59.514	22	249	2154	2402
c17522.graph_c0	1	p1	(A)10	10	99	108	GCGCACAGCTAAAAATAGCC	60.013	20	ATAGTTCTTCGGGAAGGCGT	60.096	20	280	71	350	GCGCACAGCTAAAAATAGCC	60.013	20	AAGGCTCTCCGGCTTTTAAC	59.856	20	225	71	295	GCGCACAGCTAAAAATAGCC	60.013	20	CCTGATCCTCTAGATCCGCA	60.317	20	130	71	200
c17526.graph_c0	1	p2	(CA)6	12	1	12	--
c17526.graph_c0	2	p2	(CA)6	12	1340	1351	GAAAGTTTCACCTCAAGCGG	59.853	20	GATGGTGCAGAGTGTCATGC	60.288	20	273	1103	1375	CACCTCAAGCGGTGATGTTA	59.716	20	GATGGTGCAGAGTGTCATGC	60.288	20	265	1111	1375	TGCTGTGCATTATGAAAGCTG	60.029	21	GATGGTGCAGAGTGTCATGC	60.288	20	113	1263	1375
c17529.graph_c0	1	p3	(GGC)5	15	300	314	CACGTTCTCGTTCTCGTTCA	60.025	20	CCTTCACGCTACCTCTCCTG	60.005	20	210	165	374	CACGTTCTCGTTCTCGTTCA	60.025	20	GAAGATGCTGGAGCGAAATC	59.923	20	179	165	343	CACGTTCTCGTTCTCGTTCA	60.025	20	AAGAAGATGCTGGAGCGAAA	60.096	20	181	165	345
c17540.graph_c0	1	p2	(AG)7	14	1699	1712	--
c17558.graph_c0	1	p2	(GT)10	20	1	20	--
c17567.graph_c0	1	p1	(A)14	14	3138	3151	--
c17567.graph_c1	1	p1	(T)14	14	1004	1017	--
c17578.graph_c0	1	p1	(A)10	10	6	15	--
c17579.graph_c0	1	p3	(GGA)6	18	1388	1405	--
c17580.graph_c0	1	p1	(A)17	17	1	17	--
c17600.graph_c0	1	p2	(GC)7	14	1169	1182	--
c17620.graph_c0	1	p3	(ATA)7	21	1	21	--
c17620.graph_c0	2	p2	(GT)11	22	3635	3656	--
c17626.graph_c0	1	p1	(T)15	15	98	112	TGGTGAAGTTGCACGTTTTT	59.220	20	TTTGCCTTCTCACCAGGAAT	59.670	20	154	71	224	TGGTGAAGTTGCACGTTTTT	59.220	20	CTTTGCCTTCTCACCAGGAA	60.366	20	155	71	225	GTGGTGAAGTTGCACGTTTTT	60.067	21	TTTGCCTTCTCACCAGGAAT	59.670	20	155	70	224
c17627.graph_c0	1	p1	(A)16	16	284	299	TATGAAAGCGTGACCAACCA	60.111	20	GTGAACTGCCTGCGACAATA	59.871	20	234	152	385	TATGAAAGCGTGACCAACCA	60.111	20	CCTGCGACAATAATGGGTTT	59.823	20	226	152	377	TATGAAAGCGTGACCAACCA	60.111	20	CTGTTGAGTGAACTGCCTGC	59.622	20	241	152	392
c17629.graph_c0	1	p1	(A)12	12	1232	1243	CTTTACACCAGCAAGACGCA	60.050	20	GAGCTGTGCAAGTGGAAACA	60.032	20	252	1144	1395	TTACACCAGCAAGACGCAAC	59.911	20	GAGCTGTGCAAGTGGAAACA	60.032	20	250	1146	1395	CTTTACACCAGCAAGACGCA	60.050	20	ATTGCTGACACATGGAGCTG	59.862	20	266	1144	1409
c17634.graph_c0	1	p2	(GT)6	12	1139	1150	TTATCAAAAGGCCGAGTGCT	59.845	20	TAGCCGAAAAGAAGAGAGCG	59.861	20	259	957	1215	CTATTCCTGGCTGCGGTAAA	60.223	20	TAGCCGAAAAGAAGAGAGCG	59.861	20	279	937	1215	GTGGAACACGGAAAAACTGG	60.388	20	TTGCATGCACTCAGGAAAAG	59.988	20	156	1089	1244
c17656.graph_c0	1	p4	(CTGG)5	20	1	20	--
c17662.graph_c0	1	p3	(GCA)5	15	12	26	--
c17663.graph_c0	1	p3	(TGG)5	15	1462	1476	ACGGGAGGTTTGGTATAGGG	60.068	20	CACCCTGTGTACGGAGACCT	60.026	20	240	1340	1579	ACGGGAGGTTTGGTATAGGG	60.068	20	TGAGCCAGAGTCACTTCGTG	60.178	20	266	1340	1605	ACGGGAGGTTTGGTATAGGG	60.068	20	ATTGCCAGAGACAAGACCGT	59.727	20	188	1340	1527
c17669.graph_c0	1	p1	(T)11	11	825	835	AATCCATTGAGAATCTGCGG	60.036	20	AGAACGCAAACCTTTCGCTA	60.018	20	273	679	951	TTTTGAAGATCCAGCCCAAC	60.051	20	AGAACGCAAACCTTTCGCTA	60.018	20	197	755	951	CTTAGGCTCAGCTTGCATCC	60.118	20	AGAACGCAAACCTTTCGCTA	60.018	20	175	777	951
c17673.graph_c0	1	p2	(TG)8	16	1	16	--
c17680.graph_c0	1	p3	(GTA)5	15	1	15	--
c17680.graph_c0	2	p1	(T)12	12	426	437	CCCTCGCTTTTATTAACCCA	59.075	20	TATTTGAAAAGACGCCGAGG	60.202	20	258	294	551	AACAACCCACTGCACTCCTC	60.159	20	GCTCAGTGTCCAACATTGCT	58.884	20	280	189	468	CCCTCGCTTTTATTAACCCA	59.075	20	ACATGCTGCTCAGTGTCCAA	60.473	20	182	294	475
c17697.graph_c0	1	p2	(GA)8	16	1	16	--
c17697.graph_c0	2	p1	(A)11	11	792	802	CTGCACAGCACCGAAGTCTA	60.199	20	TGTCAGTGTGAACTCCTGTGG	59.766	21	228	673	900	ATACATCTGCACAGCACCGA	60.296	20	TGTCAGTGTGAACTCCTGTGG	59.766	21	234	667	900	GCATACATCTGCACAGCACC	60.304	20	TGTCAGTGTGAACTCCTGTGG	59.766	21	236	665	900
c17728.graph_c0	1	p3	(CAT)5	15	93	107	GCGGATGACACAGAGCACTA	60.016	20	AGGCACTTAATGCGACCTGT	59.763	20	263	10	272	GCGGATGACACAGAGCACTA	60.016	20	TGAGGTCATGCTGGGGTACT	60.533	20	236	10	245	CATGCATCAAATGCCTACCA	60.488	20	AACCTCACATGGAGGACGAG	60.112	20	276	65	340
c17733.graph_c0	1	p1	(T)14	14	432	445	AGCCGACAATCGACTTTGAC	60.263	20	GCCACCTTCTTTCTGCTCAC	59.997	20	219	365	583	AGCCGACAATCGACTTTGAC	60.263	20	CTGCCACCTTCTTTCTGCTC	60.134	20	221	365	585	AGCCGACAATCGACTTTGAC	60.263	20	CCACCTTCTTTCTGCTCACC	59.844	20	218	365	582
c17756.graph_c0	1	p2	(GT)6	12	1	12	--
c17756.graph_c0	2	p2	(TG)8	16	1087	1102	--
c17760.graph_c0	1	p1	(T)11	11	339	349	CCACAAACATTGACTGGCAT	59.420	20	CTGCCAATGGGCTTGTTTAT	59.960	20	177	315	491	CCACAAACATTGACTGGCAT	59.420	20	GGGTTGGGAATGGCTTACTT	60.187	20	104	315	418	CCACAAACATTGACTGGCAT	59.420	20	TGCCAATGGGCTTGTTTATT	60.323	20	176	315	490
c17760.graph_c0	2	p1	(A)10	10	1084	1093	AGCATTCAAGCTTCTGGTTG	58.104	20	TGGCTTGTTTTTCAAACTCG	58.939	20	213	969	1181	AGCATTCAAGCTTCTGGTTGT	58.997	21	TGGCTTGTTTTTCAAACTCG	58.939	20	213	969	1181	GCATTCAAGCTTCTGGTTGT	57.950	20	TGGCTTGTTTTTCAAACTCG	58.939	20	212	970	1181
c17769.graph_c0	1	p1	(T)12	12	1399	1410	--
c17770.graph_c0	1	p1	(A)13	13	976	988	CGCAGCCATTTAGGTTCAAT	60.096	20	TTGGGAACTGCTCCAGTGAT	60.656	20	277	841	1117	GTTCCAAAAGCGCATAGTCG	60.772	20	AATCCAGAGGCTTGGGAACT	60.074	20	186	943	1128	AGCGCATAGTCGCTGAAAAA	61.038	20	AATCCAGAGGCTTGGGAACT	60.074	20	178	951	1128
c17776.graph_c0	1	p1	(A)15	15	2136	2150	--
c17781.graph_c0	1	p2	(AT)9	18	2709	2726	ACCTGCAACCTTCATGATCC	59.934	20	TTCAAGCAACACACAATCATCA	60.157	22	258	2539	2796	TGCAACCTTCATGATCCGTA	60.073	20	TTCAAGCAACACACAATCATCA	60.157	22	255	2542	2796	CCTCTCTCAACCAGCTCAGG	60.127	20	TTCAAGCAACACACAATCATCA	60.157	22	229	2568	2796
c17785.graph_c0	1	p2	(GA)9	18	600	617	TGCTGCAAAGGTTACACAGG	59.904	20	CATTGATTCCACGACTCCCT	59.927	20	274	553	826	TGCTGCAAAGGTTACACAGG	59.904	20	GACGCCTTACTTTGCAGACC	59.882	20	200	553	752	TGCTGCAAAGGTTACACAGG	59.904	20	ACATTGATTCCACGACTCCC	59.786	20	275	553	827
c17797.graph_c0	1	c	(CATA)5tcatt(A)10ctgataaa(AC)7	57	1	57	--
c17816.graph_c0	1	p3	(CAA)5	15	599	613	CCTGGACCAACAGGTGTTCT	60.002	20	AAGCGGTCAGTGAAGAGCAT	60.020	20	270	376	645	GACCAACAGGTGTTCTGCAA	59.726	20	AAGCGGTCAGTGAAGAGCAT	60.020	20	266	380	645	CTGCTACTGCTACCACGACG	59.682	20	AAGCGGTCAGTGAAGAGCAT	60.020	20	141	505	645
c17843.graph_c0	1	p2	(AG)6	12	1242	1253	--
c17845.graph_c0	1	p2	(AG)9	18	999	1016	--
c17870.graph_c0	1	p1	(A)14	14	1	14	--
c17870.graph_c0	2	p2	(CA)6	12	1441	1452	--
c17871.graph_c0	1	p2	(AT)6	12	2214	2225	GTGTGCCCAGATGAAATCG	60.064	19	TTTGGAGTTTCCATGTATTGC	57.620	21	228	2074	2301	AGTGTGCCCAGATGAAATCG	61.067	20	TTTGGAGTTTCCATGTATTGC	57.620	21	229	2073	2301	GTGTGCCCAGATGAAATCG	60.064	19	TGGAGTTTCCATGTATTGCATTT	60.590	23	226	2074	2299
c17880.graph_c0	1	p3	(CAG)5	15	411	425	ATGCGTCCTACAACTGGTCC	59.997	20	TGGGCAAGTACAATGATCCA	59.924	20	159	290	448	ATGCGTCCTACAACTGGTCC	59.997	20	AACTGCCAAGGGAAAGACCT	60.110	20	257	290	546	ATGCGTCCTACAACTGGTCC	59.997	20	CAGAAACTGCCAAGGGAAAG	59.846	20	261	290	550
c17895.graph_c0	1	p1	(T)13	13	1417	1429	GACGGGCAGGTTTGTAAAGA	60.110	20	TGAGGCAGATAAGGCATGAA	59.375	20	275	1303	1577	GTAATGACGGGCAGGTTTGT	59.859	20	TGAGGCAGATAAGGCATGAA	59.375	20	280	1298	1577	AATGACGGGCAGGTTTGTAA	60.365	20	TGAGGCAGATAAGGCATGAA	59.375	20	278	1300	1577
c17901.graph_c0	1	p1	(A)10	10	1148	1157	GTGCAAAGTTGGGAGCATCT	60.263	20	TTTTTCTTTTGGAAGGCACC	59.178	20	219	968	1186	GTGCAAAGTTGGGAGCATCT	60.263	20	TCTTTTGGAAGGCACCTTTTT	60.095	21	215	968	1182	GTGCAAAGTTGGGAGCATCT	60.263	20	TTCTTTTGGAAGGCACCTTTT	60.095	21	216	968	1183
c17907.graph_c0	1	p1	(T)16	16	1442	1457	GAAACGGTTTTGGGTGAAGA	59.948	20	TTTGCTCAGTTGGTTGCTTTT	59.912	21	244	1351	1594	TGGGTGAAGATTCGGCTTAC	60.074	20	TTTGCTCAGTTGGTTGCTTTT	59.912	21	234	1361	1594	GAAACGGTTTTGGGTGAAGA	59.948	20	TTTGCTCAGTTGGTTGCTTT	58.554	20	244	1351	1594
c17911.graph_c0	1	p2	(AC)6	12	1015	1026	--
c17912.graph_c0	1	p3	(TGG)6	18	583	600	TTGTTGTTCACGATGGTGGT	59.855	20	TCCAGGCAGTCTGAGGAAGT	59.986	20	249	554	802	TTGTTGTTCACGATGGTGGT	59.855	20	CCAGGCAGTCTGAGGAAGTC	59.986	20	248	554	801	TTGTTGTTCACGATGGTGGT	59.855	20	AGGCAGTCTGAGGAAGTCCA	59.986	20	246	554	799
c17927.graph_c0	1	p2	(GT)11	22	1	22	--
c17956.graph_c0	1	c	(GT)8gcaaagaggttaaatcttcagtttcccagggtg(GCA)6	67	1	67	--
c17975.graph_c0	1	p1	(A)10	10	71	80	TTCAATGCCGCATACTTGAG	59.833	20	GAAATTGTACGCACACACCG	60.035	20	257	47	303	TTTCAATGCCGCATACTTGA	60.215	20	GAAATTGTACGCACACACCG	60.035	20	258	46	303	TTTTCAATGCCGCATACTTG	59.702	20	GAAATTGTACGCACACACCG	60.035	20	259	45	303
c17976.graph_c0	1	p2	(AG)11	22	1	22	--
c17985.graph_c0	1	p2	(TA)7	14	1302	1315	--
c17998.graph_c0	1	p1	(T)15	15	2234	2248	--
c18001.graph_c0	1	p1	(G)12	12	1	12	--
c18002.graph_c0	1	p4	(AGGA)5	20	1598	1617	--
c18003.graph_c0	1	p1	(T)10	10	290	299	CAAAATCCCAAGAAACCCTC	58.477	20	CGGTGTGGGAGTAGCTTGAT	60.134	20	256	110	365	CAAAATCCCAAGAAACCCTCT	59.447	21	CGGTGTGGGAGTAGCTTGAT	60.134	20	256	110	365	ACAAAATCCCAAGAAACCCTC	59.316	21	CGGTGTGGGAGTAGCTTGAT	60.134	20	257	109	365
c18003.graph_c0	2	p1	(T)12	12	1162	1173	GCAAAACCACTAGGTGAGCC	59.740	20	TTTGATCAGGGAATGTGCAA	60.049	20	244	1054	1297	GGCAAAACCACTAGGTGAGC	59.740	20	TTTGATCAGGGAATGTGCAA	60.049	20	245	1053	1297	CACATGGGTGACTCAAGGAA	59.520	20	TTTGATCAGGGAATGTGCAA	60.049	20	178	1120	1297
c18010.graph_c0	1	p3	(CGG)5	15	3898	3912	ATCTCCACCTCGTTGGTGTC	59.969	20	CAAGAGAACGTTGAGGCACA	60.025	20	194	3762	3955	GACATCTCCACCTCGTTGGT	59.969	20	CAAGAGAACGTTGAGGCACA	60.025	20	197	3759	3955	ACCTTTCTCTTCTTGGGGGA	60.045	20	CAAGAGAACGTTGAGGCACA	60.025	20	215	3741	3955
c18015.graph_c0	1	p1	(T)10	10	1515	1524	AACGACTACGCGCTCTCAAT	60.044	20	GTGCTTCCCGTCAAAGAAAA	60.227	20	279	1381	1659	AACGACTACGCGCTCTCAAT	60.044	20	TCCCGTCAAAGAAAAACAGC	60.227	20	274	1381	1654	AACAAAAACGACTACGCGCT	59.948	20	TCCCGTCAAAGAAAAACAGC	60.227	20	280	1375	1654
c18017.graph_c0	1	p3	(TAA)6	18	4397	4414	ATGCCTAATGTGGTGGTGGT	60.119	20	TGACACTTGTTTGGATCTGGA	59.124	21	112	4362	4473	CAATGCCTAATGTGGTGGTG	59.840	20	TGACACTTGTTTGGATCTGGA	59.124	21	114	4360	4473	TGCCTAATGTGGTGGTGGTA	59.840	20	TGACACTTGTTTGGATCTGGA	59.124	21	111	4363	4473
c18029.graph_c0	1	p1	(A)12	12	879	890	TGTCGGCGATACATGTCAGT	60.144	20	GTCGTTGCTTTCTTTCCTGC	60.000	20	150	818	967	GTGTCGGCGATACATGTCAG	60.144	20	GTCGTTGCTTTCTTTCCTGC	60.000	20	151	817	967	TGTCGGCGATACATGTCAGT	60.144	20	TCGTCGTTGCTTTCTTTCCT	59.993	20	152	818	969
c18041.graph_c0	1	p1	(A)11	11	979	989	TGAGGTAAGGATGTCCCTGG	59.920	20	GGCATGGCTTGTTACCAGTT	60.000	20	264	847	1110	TGAGGTAAGGATGTCCCTGG	59.920	20	AAATGGCATGGCTTGTTACC	59.829	20	268	847	1114	TGAGGTAAGGATGTCCCTGG	59.920	20	CCCATGAGCTGATGATGAAA	59.604	20	244	847	1090
c18048.graph_c0	1	p2	(GA)8	16	1	16	--
c18048.graph_c0	2	p1	(T)10	10	714	723	GGTCAAGTGGGGCGTAACTA	59.993	20	TTAGTGTCCAGCAGACACACG	59.954	21	247	574	820	TGTGTGCGAGTCAGAACCTC	60.030	20	TTAGTGTCCAGCAGACACACG	59.954	21	184	637	820	GGACGGAACCCATAGTGAGA	59.927	20	TTAGTGTCCAGCAGACACACG	59.954	21	267	554	820
c18050.graph_c0	1	p1	(A)10	10	586	595	GCAATGGGCTGAGTTGTTCT	60.263	20	GGCAGGCATGAATATTTGGT	59.791	20	278	462	739	TGGGCTGAGTTGTTCTCCTC	60.386	20	GGCAGGCATGAATATTTGGT	59.791	20	274	466	739	GCAATGGGCTGAGTTGTTCT	60.263	20	TTGGCAGGCATGAATATTTG	59.520	20	280	462	741
c18050.graph_c0	2	p2	(GT)10	20	2091	2110	--
c18068.graph_c0	1	p2	(GA)6	12	1	12	--
c18072.graph_c0	1	p1	(A)10	10	950	959	TCTTTCATTTTTGGCTTGGC	60.188	20	CACCGAAGTTACTATGCCCAA	60.004	21	212	857	1068	TCTTTCATTTTTGGCTTGGC	60.188	20	CACCGAAGTTACTATGCCCA	58.649	20	212	857	1068	TCTTTCATTTTTGGCTTGGC	60.188	20	TCACCGAAGTTACTATGCCCA	60.508	21	213	857	1069
c18079.graph_c0	1	c	(T)11actgtttaaatatgaagggaccatcatggattaggtaatattggaagacattttttattacaat(A)10	85	540	624	TGGAATGAGAAGAGGCAGTG	58.957	20	CCTGAGGTTGCCATCAAGTT	60.111	20	280	425	704	TGGAATGAGAAGAGGCAGTG	58.957	20	GGTTGCCATCAAGTTGCTCT	60.263	20	275	425	699	TGGAATGAGAAGAGGCAGTG	58.957	20	AGGTTGCCATCAAGTTGCTC	60.263	20	276	425	700
c18080.graph_c0	1	p3	(AAT)5	15	10	24	--
c18080.graph_c0	2	p1	(A)10	10	981	990	ACACCCACATCCACACTTGA	59.846	20	TTCGTGCTTTTATGCCTTCA	59.443	20	227	789	1015	ACACCCACATCCACACTTGA	59.846	20	CCTTCGTGCTTTTATGCCTT	59.361	20	229	789	1017	CTTGAAGAGGAGGTGGGGAT	60.447	20	TTCGTGCTTTTATGCCTTCA	59.443	20	212	804	1015
c18082.graph_c0	1	p2	(GT)7	14	1	14	--
c18087.graph_c0	1	p1	(T)12	12	2142	2153	--
c18110.graph_c0	1	p1	(A)14	14	63	76	TCATTCTTGAGGAAATTATGCAC	58.262	23	TGCCCAGTGAACAACTTGAA	60.278	20	276	6	281	TCATTCTTGAGGAAATTATGCACT	59.188	24	TGCCCAGTGAACAACTTGAA	60.278	20	276	6	281	TCATTCTTGAGGAAATTATGCAC	58.262	23	CCTTCAGTCTGAGAAGCCCA	60.523	20	125	6	130
c18112.graph_c0	1	p2	(GA)6	12	353	364	GAGCAACATGAGTGCCAATG	60.272	20	ATGCCAGGAGAAGTCCAAAA	59.670	20	236	308	543	GAGCAACATGAGTGCCAATG	60.272	20	GCCAGGAGAAGTCCAAAATG	59.670	20	234	308	541	GAGCAACATGAGTGCCAATG	60.272	20	TGCCAGGAGAAGTCCAAAAT	59.670	20	235	308	542
c18118.graph_c0	1	p1	(T)11	11	52	62	AAGCCTGAGTGATGAAAATGC	59.330	21	TGAGGCAGTGAGTGTGAAGG	60.022	20	220	2	221	AAGCCTGAGTGATGAAAATGC	59.330	21	ACAGTAGCTGGGGAGGGAGT	60.133	20	256	2	257	AAGCCTGAGTGATGAAAATGC	59.330	21	GGAGGGAGTGAAGCGTGTTA	60.255	20	245	2	246
c18142.graph_c0	1	p1	(A)13	13	1283	1295	--
c18146.graph_c0	1	p2	(AC)9	18	1	18	--
c18152.graph_c0	1	p2	(GA)8	16	1	16	--
c18155.graph_c0	1	p1	(T)11	11	260	270	TGAGCAAGGTTGGTTTCCTT	59.711	20	TCCTTCCATGGTACCTTCTCA	59.536	21	266	206	471	GAGCAAGGTTGGTTTCCTTG	59.711	20	TCCTTCCATGGTACCTTCTCA	59.536	21	265	207	471	TGAGCAAGGTTGGTTTCCTT	59.711	20	GGATTAGACACACCTGCACCT	59.079	21	198	206	403
c18159.graph_c0	1	p3	(AAG)5	15	278	292	ACGACAAGGACGACAAGGAC	60.159	20	CTCGGGCATGTCTGGTATTT	59.955	20	236	242	477	ACGACAAGGACGACAAGGAC	60.159	20	CAGCATCTCTGGCACACACT	60.055	20	254	242	495	ACGACAAGGACGACAAGGAC	60.159	20	GCTGTCCACCTCATTGACCT	60.120	20	164	242	405
c18162.graph_c0	1	p1	(A)10	10	89	98	ACATGTTTGTGGTGAAACGC	59.470	20	GTACGTTCGCCATTTTGCTT	60.138	20	168	60	227	ACATGTTTGTGGTGAAACGC	59.470	20	GAGGTATGCAAGCGAAGTCC	59.843	20	234	60	293	ACATGTTTGTGGTGAAACGC	59.470	20	CTATATCGCGTTCGATGCCT	60.217	20	264	60	323
c18164.graph_c0	1	p1	(A)11	11	735	745	GGGTTCTTCCATTGAAATGCT	60.313	21	TCAACTTGGGAGAGTGCTGT	58.435	20	199	595	793	GGGTTCTTCCATTGAAATGCT	60.313	21	AACTTGGGAGAGTGCTGTCA	58.435	20	197	595	791	GGGTTCTTCCATTGAAATGCT	60.313	21	CTTGGGAGAGTGCTGTCATC	58.379	20	195	595	789
c18167.graph_c0	1	p1	(T)10	10	1297	1306	GGTCCCTTAGGGCTGTCTCT	59.699	20	CTGCCATCAAAGCTCATTCA	59.948	20	272	1159	1430	TCGCAAGTCCACTTTCTTCC	60.375	20	CTGCCATCAAAGCTCATTCA	59.948	20	245	1186	1430	GGTCCCTTAGGGCTGTCTCT	59.699	20	TGCCATCAAAGCTCATTCAC	59.805	20	271	1159	1429
c18175.graph_c0	1	p1	(A)16	16	698	713	GGCTGTATCATACCAGGGACA	59.828	21	ATTACAGATGCATTGGGGGA	60.155	20	161	634	794	GGCTGTATCATACCAGGGACA	59.828	21	ATTGGGGGATACATGAAGCA	60.155	20	150	634	783	GGCTGTATCATACCAGGGACA	59.828	21	GCATTGGGGGATACATGAAG	60.155	20	152	634	785
c18187.graph_c0	1	p1	(T)14	14	8	21	--
c18189.graph_c0	1	p1	(T)13	13	2	14	--
c18197.graph_c0	1	p2	(AC)10	20	1	20	--
c18209.graph_c0	1	p3	(CAG)5	15	9	23	--
c18214.graph_c0	1	p2	(TA)6	12	2564	2575	--
c18217.graph_c0	1	p3	(CAC)7	21	731	751	GGGTCTGTGAGCAGGAGAAG	59.986	20	AAGGGTAAGCACCTGTGTGG	60.028	20	221	568	788	AGGGTCTGTGAGCAGGAGAA	59.986	20	AAGGGTAAGCACCTGTGTGG	60.028	20	222	567	788	CACACAACACCCATGACACA	59.878	20	AAGGGTAAGCACCTGTGTGG	60.028	20	125	664	788
c18229.graph_c0	1	p2	(TG)6	12	2016	2027	GTGGCGTCTACGCTTTCTTC	60.022	20	TGCGTGTGTGAACCAATAAAA	60.022	21	164	1901	2064	TGGCGTCTACGCTTTCTTCT	60.154	20	TGCGTGTGTGAACCAATAAAA	60.022	21	163	1902	2064	GTGGCGTCTACGCTTTCTTC	60.022	20	TGCGTGTGTGAACCAATAAA	58.601	20	164	1901	2064
c18234.graph_c0	1	p2	(AG)8	16	1007	1022	--
c18241.graph_c0	1	p3	(GTG)5	15	722	736	TTGCACATCTTGGCTACGAG	60.011	20	ACTGCACTGGTCTATTGGGC	60.142	20	182	587	768	TCTTGCACATCTTGGCTACG	60.011	20	ACTGCACTGGTCTATTGGGC	60.142	20	184	585	768	TAATGGAAGCACAGCACTGG	59.864	20	ACTGCACTGGTCTATTGGGC	60.142	20	272	497	768
c18241.graph_c0	2	p3	(GTG)5	15	2502	2516	CTGCTCCTCTCCTGAGCTGT	59.883	20	CACCACAACCACCAGTACCA	60.324	20	166	2374	2539	GTGTCCTGTGCTGTCTTGGA	59.872	20	CACCACAACCACCAGTACCA	60.324	20	115	2425	2539	TGTCCTGTGCTGTCTTGGAC	59.872	20	CACCACAACCACCAGTACCA	60.324	20	114	2426	2539
c18243.graph_c0	1	p1	(A)10	10	6	15	--
c18248.graph_c0	1	p1	(T)16	16	2	17	--
c18249.graph_c0	1	p2	(GT)8	16	1	16	--
c18249.graph_c0	2	p1	(T)11	11	898	908	ATATGATGGTTCCTCCCACG	59.629	20	GGGTGATCCTTTGCAATCAT	59.756	20	273	808	1080	ATATGATGGTTCCTCCCACG	59.629	20	AGGGTGATCCTTTGCAATCA	60.461	20	274	808	1081	ATATGATGGTTCCTCCCACG	59.629	20	GAGGGTGATCCTTTGCAATC	59.488	20	275	808	1082
c18253.graph_c0	1	p2	(GA)6	12	1	12	--
c18257.graph_c0	1	p3	(GAT)5	15	208	222	GGCTTTATGGTTGACAGGGA	59.933	20	GCCTCACCCACTGCTAAGTC	59.874	20	233	162	394	GGCTTTATGGTTGACAGGGA	59.933	20	CCCACTGCTAAGTCCACACA	59.745	20	227	162	388	GGCTTTATGGTTGACAGGGA	59.933	20	CACCCACTGCTAAGTCCACA	59.745	20	229	162	390
c18259.graph_c0	1	p1	(T)12	12	3488	3499	CCGCTCATATATTGCCCTGT	59.945	20	GGCAGGTACAAAGGAAGGGT	60.361	20	187	3347	3533	CCGCTCATATATTGCCCTGT	59.945	20	TTCTGCTTCCCTACTGGCAC	60.397	20	252	3347	3598	AGAGCGCGCACAGGTATATT	59.895	20	GGCAGGTACAAAGGAAGGGT	60.361	20	148	3386	3533
c18270.graph_c0	1	p2	(CA)8	16	1	16	--
c18270.graph_c0	2	p1	(A)10	10	122	131	CCCTTGCAATGTACAGGTTAGA	59.154	22	TTCCTTTCCTTTACCTGCATC	58.315	21	255	37	291	CCCTTGCAATGTACAGGTTAGA	59.154	22	CTTCCTTTCCTTTACCTGCATC	59.264	22	256	37	292	CCCTTGCAATGTACAGGTTAGA	59.154	22	TTCCTTTCCTTTACCTGCATCT	59.264	22	255	37	291
c18270.graph_c0	3	p1	(T)10	10	1001	1010	--
c18271.graph_c0	1	p1	(T)11	11	728	738	CGGTTACGTGCGAATGTATG	60.014	20	AACAAGCTGCGGTCGTTAGT	59.943	20	181	635	815	CAGCGTCTTGTAGGTGACGA	60.049	20	AACAAGCTGCGGTCGTTAGT	59.943	20	207	609	815	CGGTTACGTGCGAATGTATG	60.014	20	TTCAGGACCCTATTGCCATC	59.894	20	216	635	850
c18272.graph_c0	1	p1	(T)10	10	396	405	TAACTTTGCAATTACCCGGC	59.964	20	TGAAGGCTCAAAGGGTATGG	60.066	20	195	236	430	TAACTTTGCAATTACCCGGC	59.964	20	GAACTAGGTCAGGTTGGGCA	60.111	20	240	236	475	CTATGCCTGAATGCGAGGTT	60.235	20	GAACTAGGTCAGGTTGGGCA	60.111	20	141	335	475
c18272.graph_c1	1	p1	(A)17	17	1455	1471	--
c18274.graph_c0	1	p1	(T)12	12	1681	1692	--
c18275.graph_c0	1	p2	(GA)10	20	1	20	--
c18275.graph_c0	2	p2	(AT)6	12	1059	1070	ACACTTTTCCCTGCATGCTC	60.263	20	AGGTATGGTGACATACGGGC	59.700	20	269	928	1196	GCTACAATACCCCCATTCCA	59.645	20	AGGTATGGTGACATACGGGC	59.700	20	183	1014	1196	ACCCCCATTCCATTATTTGC	60.754	20	AGGTATGGTGACATACGGGC	59.700	20	175	1022	1196
c18275.graph_c0	3	p1	(A)16	16	3016	3031	--
c18280.graph_c0	1	p2	(AG)9	18	1	18	--
c18280.graph_c0	2	p2	(AT)8	16	1083	1098	AGGTTGCAAATGCAAATGTT	58.147	20	TGTATTCTTTTCATCACTTATCCAA	57.035	25	214	914	1127	GGTTGCAAATGCAAATGTTAAA	59.882	22	TGTATTCTTTTCATCACTTATCCAA	57.035	25	213	915	1127	AGGTTGCAAATGCAAATGTT	58.147	20	AATGTATTCTTTTCATCACTTATCCAA	58.572	27	216	914	1129
c18285.graph_c0	1	p1	(T)10	10	648	657	CTGCACTTGCAATGAACGAT	59.871	20	AACGAAAATGATAATGCGGC	59.935	20	251	622	872	ACTGCACTTGCAATGAACGA	60.459	20	AACGAAAATGATAATGCGGC	59.935	20	252	621	872	CATGCGTCAGAACAAACTGC	60.459	20	AACGAAAATGATAATGCGGC	59.935	20	267	606	872
c18287.graph_c0	1	p2	(TG)7	14	1578	1591	--
c18293.graph_c0	1	p3	(GTT)6	18	2074	2091	GGACACAAGCACATGACACC	60.013	20	CCTCCCTGTTGTCTCTTCCA	60.229	20	279	1878	2156	GGGACACAAGCACATGACAC	60.013	20	CCTCCCTGTTGTCTCTTCCA	60.229	20	280	1877	2156	GGACACAAGCACATGACACC	60.013	20	ACCTCCCACTCTTCTCCCTC	59.661	20	244	1878	2121
c18300.graph_c0	1	p2	(GT)9	18	1	18	--
c18322.graph_c0	1	p2	(TA)6	12	288	299	TCATGCAGGCTGATCATTGT	60.233	20	AATAGCCGTTCATAAGGCCC	60.300	20	269	215	483	CATGCAGGCTGATCATTGTT	59.679	20	AATAGCCGTTCATAAGGCCC	60.300	20	268	216	483	TCATGCAGGCTGATCATTGT	60.233	20	TAAGGCCCTCTTGCTCTCAC	59.574	20	257	215	471
c18358.graph_c0	1	p3	(CCG)5	15	679	693	ATGTTGATCTCCAGGTTGCC	59.934	20	GCTTTAAGCACAGCTTTGGG	60.018	20	166	555	720	AGGTTGCCAGCAAAGAGTGT	59.914	20	GCTTTAAGCACAGCTTTGGG	60.018	20	154	567	720	CACGTGATGCAGGTAGTTGG	60.175	20	GCTTTAAGCACAGCTTTGGG	60.018	20	104	617	720
c18362.graph_c0	1	p1	(A)10	10	171	180	AACGGGTTAATCAGTGCGAG	60.132	20	GGCGAAAGAATTAACGCAAA	60.205	20	276	98	373	AACGGGTTAATCAGTGCGAG	60.132	20	AGCAATTTACCTGTCGCGTT	59.775	20	138	98	235	AACGGGTTAATCAGTGCGAG	60.132	20	GAGCAATTTACCTGTCGCGT	60.278	20	139	98	236
c18366.graph_c0	1	p2	(AC)11	22	1	22	--
c18377.graph_c0	1	p2	(CA)10	20	1	20	--
c18378.graph_c0	1	p3	(TGC)5	15	1	15	--
c18379.graph_c0	1	p1	(A)19	19	1	19	--
c18379.graph_c0	2	p1	(A)11	11	161	171	CCCTTAGCTTTTATGGCAGTG	58.909	21	AGCAGTGACTGGGAAGGCTA	60.012	20	166	51	216	CCCTTAGCTTTTATGGCAGTG	58.909	21	GCAGTGACTGGGAAGGCTAC	59.874	20	165	51	215	CCCTTAGCTTTTATGGCAGTG	58.909	21	CACAAAGCAGTGACTGGGAA	59.873	20	171	51	221
c18381.graph_c0	1	p3	(GTG)5	15	1069	1083	--
c18406.graph_c0	1	p1	(T)10	10	31	40	--
c18426.graph_c0	1	p2	(GT)7	14	1	14	--
c18447.graph_c0	1	p3	(GCT)5	15	1	15	--
c18453.graph_c0	1	p2	(AT)8	16	1686	1701	CCTCCACAAGCCTCATTTGT	60.111	20	TTTTAAAGCCGCAAGACGTT	59.890	20	245	1653	1897	TCCACAAGCCTCATTTGTCA	60.240	20	TTTTAAAGCCGCAAGACGTT	59.890	20	243	1655	1897	CCTCCACAAGCCTCATTTGT	60.111	20	CACCACGAAGGAGAAAGCAT	60.255	20	164	1653	1816
c18453.graph_c0	2	p1	(T)10	10	2822	2831	ACCAATTCCTCAGCAGGATG	60.073	20	TCCTTCCACCGATTCAAAAA	60.418	20	132	2795	2926	CCAATTCCTCAGCAGGATGT	60.073	20	TCCTTCCACCGATTCAAAAA	60.418	20	131	2796	2926	ACGTGAACCAATTCCTCAGC	60.119	20	TCCTTCCACCGATTCAAAAA	60.418	20	138	2789	2926
c18453.graph_c0	3	p2	(GT)6	12	3069	3080	--
c18456.graph_c0	1	p2	(GT)7	14	1729	1742	--
c18471.graph_c0	1	p1	(T)14	14	430	443	TCCATTGCTGACAGTTAGGC	58.877	20	GCCCCCAAAAGAAAAGAGAA	60.534	20	270	270	539	TTCCATTGCTGACAGTTAGGC	60.264	21	GCCCCCAAAAGAAAAGAGAA	60.534	20	271	269	539	GCTGACAGTTAGGCAACAGG	58.524	20	GCCCCCAAAAGAAAAGAGAA	60.534	20	264	276	539
c18474.graph_c0	1	p1	(T)12	12	20	31	--
c18474.graph_c0	2	p2	(AC)6	12	951	962	TGCATTGGAATGAATGGAAA	59.867	20	TTCCGTTTGTGATGGTCAAA	59.941	20	280	823	1102	ATGGAAAAAGGAACGCTCAA	59.685	20	TTCCGTTTGTGATGGTCAAA	59.941	20	267	836	1102	TGAATGGAAAAAGGAACGCT	59.685	20	TTCCGTTTGTGATGGTCAAA	59.941	20	270	833	1102
c18474.graph_c0	3	p2	(CA)7	14	1279	1292	ACATGCGAAAGGGAAAAGTG	60.110	20	GCGGGAAAGAGAATAGGGAG	60.166	20	242	1150	1391	ACATGCGAAAGGGAAAAGTG	60.110	20	AGCGGGAAAGAGAATAGGGA	60.166	20	243	1150	1392	CACATGCGAAAGGGAAAAGT	60.110	20	GCGGGAAAGAGAATAGGGAG	60.166	20	243	1149	1391
c18505.graph_c0	1	p2	(TG)7	14	1	14	--
c18505.graph_c0	2	p1	(A)10	10	812	821	CCTGCTGGGCTAAGAATGTC	59.836	20	GCCATTCATAAATAAGCCCA	57.605	20	280	615	894	TGCTGGGCTAAGAATGTCAG	59.024	20	AAGCCATTCATAAATAAGCCCA	59.837	22	280	617	896	CCTGCTGGGCTAAGAATGTC	59.836	20	GCCATTCATAAATAAGCCCAT	57.979	21	280	615	894
c18508.graph_c0	1	p1	(A)14	14	693	706	TGTAAGCTGCTTGTGAACGC	60.203	20	ACACACTTTGCCACTCCCTC	60.159	20	192	604	795	TGTAAGCTGCTTGTGAACGC	60.203	20	GACACACTTTGCCACTCCCT	60.159	20	193	604	796	TGTAAGCTGCTTGTGAACGC	60.203	20	GCATGACACACTTTGCCACT	59.758	20	197	604	800
c18524.graph_c0	1	p1	(A)11	11	102	112	GTGCAGTATTTTTGGGGTGC	60.374	20	CGGTTCTCCGAATAGTGAGC	59.836	20	107	77	183	GTGCAGTATTTTTGGGGTGC	60.374	20	GCGGTTCTCCGAATAGTGAG	59.836	20	108	77	184	GCAGTATTTTTGGGGTGCTC	59.574	20	GCGGTTCTCCGAATAGTGAG	59.836	20	106	79	184
c18532.graph_c0	1	p1	(A)10	10	1486	1495	CATTTGCGGAAACTGTCAGA	59.840	20	TATTTTGTTGCACTCCACGG	59.585	20	201	1328	1528	ATCCGATATACCCTGTGCCC	60.931	20	TATTTTGTTGCACTCCACGG	59.585	20	181	1348	1528	CACGGATGAGGTGTTGGTC	59.945	19	TATTTTGTTGCACTCCACGG	59.585	20	267	1262	1528
c18550.graph_c0	1	p3	(GCA)6	18	1	18	--
c18550.graph_c0	2	p2	(CT)7	14	1545	1558	--
c18559.graph_c0	1	p1	(T)10	10	81	90	TGACTTATTGTTGTTATTGTTGTTGC	59.452	26	AACTTTCCATAGCGCGAAGA	59.982	20	139	6	144	TGACTTATTGTTGTTATTGTTGTTGC	59.452	26	AAAACTTTCCATAGCGCGAA	59.853	20	141	6	146	TGACTTATTGTTGTTATTGTTGTTGC	59.452	26	ACTTTCCATAGCGCGAAGAG	59.615	20	138	6	143
c18559.graph_c0	2	p1	(T)11	11	1134	1144	ACGAAGTGATTTGGTGAGGC	60.119	20	TCGCGTTTGGCTTAGAGTTT	60.018	20	271	1075	1345	AGATCGACTCACAACTCCGC	60.418	20	TCGCGTTTGGCTTAGAGTTT	60.018	20	236	1110	1345	ACGAAGTGATTTGGTGAGGC	60.119	20	CTCGCGTTTGGCTTAGAGTT	59.654	20	272	1075	1346
c18562.graph_c0	1	p1	(T)10	10	700	709	CTCAATCCTTGGCTGTGCTT	60.397	20	TGATGCATTGGTGGTTCACT	59.967	20	259	560	818	AATCCTTGGCTGTGCTTCAG	60.397	20	TGATGCATTGGTGGTTCACT	59.967	20	256	563	818	TACTGGGTTCGCAAGTGGAT	60.517	20	TGATGCATTGGTGGTTCACT	59.967	20	214	605	818
c18562.graph_c0	2	p2	(AG)8	16	1583	1598	--
c18565.graph_c0	1	p1	(A)10	10	1602	1611	TCTGCAAGACCTTCACATCA	57.883	20	TTTCAGTTTGGAAGTTTGAAAAA	58.021	23	272	1441	1712	TTCTGCAAGACCTTCACATCAT	59.740	22	TTTCAGTTTGGAAGTTTGAAAAA	58.021	23	273	1440	1712	CATCATGTTTGGATTCCACAGT	59.717	22	TTTCAGTTTGGAAGTTTGAAAAA	58.021	23	257	1456	1712
c18567.graph_c0	1	p1	(A)15	15	2136	2150	CCCTTGACCAAGCACATTTT	59.971	20	CATGCCTCGGTCTTGATTTT	60.074	20	279	1900	2178	GCTTTCTGCCTCTGTCAACC	59.997	20	CTGATTTTAATGTGCCGCAA	59.702	20	220	2086	2305	CCCTTGACCAAGCACATTTT	59.971	20	CTCGGTCTTGATTTTACGCC	59.708	20	274	1900	2173
c18567.graph_c0	2	p1	(A)13	13	2652	2664	--
c18569.graph_c0	1	p2	(TG)6	12	739	750	TGTTTTCTCCACACACCTCG	59.720	20	CAGGAGCTGGGAAGTTGTTG	60.822	20	195	674	868	TGTTTTCTCCACACACCTCG	59.720	20	ACCAGGAGCTGGGAAGTTGT	61.081	20	197	674	870	TGTTTTCTCCACACACCTCG	59.720	20	TGTGTGGTCATTAAAGGGAGG	59.838	21	245	674	918
c18569.graph_c0	2	p2	(AG)8	16	1121	1136	--
c18572.graph_c0	1	p4	(AAAT)5	20	13	32	--
c18581.graph_c0	1	p1	(T)16	16	1287	1302	--
c18587.graph_c0	1	p1	(T)11	11	11	21	--
c18588.graph_c0	1	p1	(A)10	10	1440	1449	TTCTGGTCGTTCTCCTCACC	60.238	20	GCGTCCTGCTCATCTGTGTA	60.016	20	240	1298	1537	TAATTAGGCCCACCAACCAC	59.685	20	GCGTCCTGCTCATCTGTGTA	60.016	20	183	1355	1537	TTCTGGTCGTTCTCCTCACC	60.238	20	CAACAACAGCTCCTTGTCCA	59.873	20	269	1298	1566
c18611.graph_c0	1	p2	(AC)7	14	1674	1687	ACAGAACAAAGGTGGAACCG	60.005	20	CTGAAGTTACCCAAGCCTGC	59.875	20	133	1643	1775	ACAGAACAAAGGTGGAACCG	60.005	20	ACAGAGCGCCTGAAGTTACC	59.501	20	142	1643	1784	ACAGAACAAAGGTGGAACCG	60.005	20	GCCTGAAGTTACCCAAGCCT	60.630	20	135	1643	1777
c18618.graph_c0	1	p3	(GTG)5	15	31	45	GCTGGTAATAGTGACAGCTGGTG	61.093	23	AGGACTTGCAGTGGCTCTGT	60.057	20	261	3	263	GCTGGTAATAGTGACAGCTGGTG	61.093	23	ACAGGACTTGCAGTGGCTCT	60.057	20	263	3	265	GCTGGTAATAGTGACAGCTGGTG	61.093	23	CCTCCCTCTCGTTTATTCCC	59.897	20	121	3	123
c18618.graph_c0	2	p1	(A)11	11	3582	3592	--
c18627.graph_c0	1	p3	(GCA)7	21	54	74	TCGTCTGCTGCACACTGTAA	59.191	20	ATCCAACCGGTGAGACAAAG	59.966	20	174	26	199	TCGTCTGCTGCACACTGTAA	59.191	20	ACGTAGCTGCAGGTTTGGTT	59.803	20	113	26	138	GGTGGTGGTGGTAGCTGTG	60.013	19	ATCCAACCGGTGAGACAAAG	59.966	20	200	0	199
c18634.graph_c0	1	p2	(AG)6	12	1245	1256	--
c18635.graph_c0	1	p2	(AG)10	20	1	20	--
c18653.graph_c0	1	p3	(CCG)5	15	1902	1916	--
c18659.graph_c0	1	p1	(A)19	19	1	19	--
c18664.graph_c0	1	p1	(A)12	12	1321	1332	ATCAGTTTCCATGGGGTCAA	60.173	20	AACACTGCGTCAGTCGGTTA	59.365	20	246	1252	1497	GTCATCAGTTTCCATGGGGT	59.636	20	AACACTGCGTCAGTCGGTTA	59.365	20	249	1249	1497	GGGCAGCAAAATTACGGTAG	59.609	20	AACACTGCGTCAGTCGGTTA	59.365	20	279	1219	1497
c18670.graph_c0	1	p2	(TG)7	14	2056	2069	--
c18677.graph_c0	1	p1	(T)15	15	698	712	TTCCAAAGCCACAGACATGA	60.240	20	TCCTTCTTGGTACATTGGTGG	59.838	21	273	551	823	TTCCAAAGCCACAGACATGA	60.240	20	AGTCTTGTGTCCTCAGCAGC	58.172	20	198	551	748	TCCAAAGCCACAGACATGAT	59.090	20	TCCTTCTTGGTACATTGGTGG	59.838	21	272	552	823
c18677.graph_c0	2	p1	(T)10	10	893	902	CAGCTGCTGAGGACACAAGA	60.333	20	TGGACTTTGTGTCAACAATGAA	59.072	22	249	727	975	CAGCTGCTGAGGACACAAGA	60.333	20	TTGGACTTTGTGTCAACAATGA	59.072	22	250	727	976	CAGCTGCTGAGGACACAAGA	60.333	20	TTGGACTTTGTGTCAACAATGAA	60.426	23	250	727	976
c18678.graph_c0	1	p2	(AC)10	20	1	20	--
c18679.graph_c0	1	c	(T)10c(T)10	21	716	736	TCAAATCTTTACGGCAGATGG	60.081	21	ATGGTTGCCTTGACACATGA	59.967	20	275	529	803	TCAAATCTTTACGGCAGATGG	60.081	21	TGGTTGCCTTGACACATGAT	59.967	20	274	529	802	CGGCAGATGGTCTTAGTTCA	58.874	20	TGGTTGCCTTGACACATGAT	59.967	20	263	540	802
c18686.graph_c0	1	p3	(CTG)5	15	3082	3096	CTTGAACCCTGGGAACACAT	59.820	20	TGGTGGGAAGAACAACATGA	59.935	20	268	3026	3293	CTTGAACCCTGGGAACACAT	59.820	20	TCCAACAGTCATGGGAGTCA	60.088	20	246	3026	3271	CTTGAACCCTGGGAACACAT	59.820	20	AGCACTCAATCCAGCCTTGT	59.874	20	175	3026	3200
c18692.graph_c0	1	p2	(CA)6	12	971	982	CATTGAGGAGAATCCGGAAA	60.006	20	GCGGTTGACGAAGATAGGAA	60.214	20	250	783	1032	CGTTCGTCTTCAGGGTCATT	60.111	20	GCGGTTGACGAAGATAGGAA	60.214	20	266	767	1032	AATCCTTGGTACAGCGTTCG	60.132	20	GCGGTTGACGAAGATAGGAA	60.214	20	280	753	1032
c18694.graph_c0	1	p1	(T)10	10	951	960	CAAAGCAACTTGTGCGTGTT	59.951	20	GCGATAACAGTGTGTGTGGG	60.032	20	232	835	1066	CAACTTGTGCGTGTTTCAGG	60.338	20	GCGATAACAGTGTGTGTGGG	60.032	20	227	840	1066	CAACTTGTGCGTGTTTCAGG	60.338	20	TGTATAATGACGCACGCGAT	60.126	20	242	840	1081
c18695.graph_c0	1	p1	(T)10	10	345	354	TGATGAGCAGCTCTATGATTTCT	58.251	23	GGACACTGATGGAGCACTGA	59.827	20	209	303	511	TGATTTCTAATGATCTCCAATGC	58.213	23	GGACACTGATGGAGCACTGA	59.827	20	194	318	511	TGATGAGCAGCTCTATGATTTCT	58.251	23	GAGCACTGAATGCAGGTGTG	60.473	20	198	303	500
c18697.graph_c0	1	p3	(CCT)7	21	1	21	--
c18731.graph_c0	1	p2	(GA)10	20	1	20	--
c18731.graph_c0	2	p2	(AT)6	12	1022	1033	ATGTCAGAGACACGGGGAAG	60.112	20	GTGTTGACAAGGGTGCTGTG	60.203	20	268	887	1154	AGAATGTCAGAGACACGGGG	60.112	20	GTGTTGACAAGGGTGCTGTG	60.203	20	271	884	1154	ATGTCAGAGACACGGGGAAG	60.112	20	TGCTGTGCCTTTAGCTTTCA	59.752	20	255	887	1141
c18731.graph_c0	3	p2	(AC)8	16	2374	2389	--
c18740.graph_c0	1	p2	(GT)7	14	990	1003	--
c18747.graph_c0	1	c	(AG)10aatgcccaacattttac(T)10	47	1	47	--
c18747.graph_c0	2	p1	(T)10	10	862	871	TAAATCAAGGCTGTGAGGGG	60.066	20	GCCAGTCAGCAAAAGAAGAAA	59.623	21	165	752	916	TCCTGATTGGCTAATCCACC	59.894	20	GCCAGTCAGCAAAAGAAGAAA	59.623	21	118	799	916	TAAATCAAGGCTGTGAGGGG	60.066	20	AGCCAGTCAGCAAAAGAAGAA	59.252	21	166	752	917
c18747.graph_c0	3	p3	(ATT)6	18	977	994	TTTCTTCTTTTGCTGACTGGC	59.623	21	ACACACACACTCGGGTCAAA	60.047	20	230	896	1125	TTTCTTCTTTTGCTGACTGGC	59.623	21	AGTGCATTGCAAATCGTCAG	59.871	20	209	896	1104	TTCTTCTTTTGCTGACTGGCT	59.252	21	ACACACACACTCGGGTCAAA	60.047	20	229	897	1125
c18747.graph_c0	4	p2	(GT)6	12	1117	1128	--
c18751.graph_c0	1	p3	(CCT)6	18	53	70	TGATTACCACCTGCCTCCTC	60.073	20	ACGAGCACTCCAGGTAGCAT	59.898	20	100	30	129	TGATTACCACCTGCCTCCTC	60.073	20	GTTTGGAACTTGTCCTGCGT	60.156	20	271	30	300	TGATTACCACCTGCCTCCTC	60.073	20	CTTCCTCCTCTCGCTCTTCA	59.820	20	162	30	191
c18751.graph_c0	2	p2	(CA)7	14	1005	1018	--
c18781.graph_c0	1	p3	(GAG)6	18	1	18	--
c18781.graph_c0	2	p3	(AGA)5	15	257	271	AAACGGAAGGAGAAGAGGGA	60.183	20	CTGTCTCCAGCATGTCCTCA	59.980	20	252	131	382	AAACGGAAGGAGAAGAGGGA	60.183	20	TCATGTTGTTCCTTGTCCCA	59.935	20	274	131	404	AACGGAAGGAGAAGAGGGAG	59.811	20	TCATGTTGTTCCTTGTCCCA	59.935	20	273	132	404
c18781.graph_c0	3	p3	(TGA)5	15	841	855	TGTAGAAAGCTCCAGACAGGAA	59.122	22	CCTCCATAAGTGCACCAAGC	60.657	20	218	816	1033	GCAGAAGATGTAGAAAGCTCCA	58.745	22	CCTCCATAAGTGCACCAAGC	60.657	20	226	808	1033	AGCAGAAGATGTAGAAAGCTCCA	59.688	23	CCTCCATAAGTGCACCAAGC	60.657	20	227	807	1033
c18782.graph_c0	1	p1	(A)12	12	18	29	--
c18782.graph_c0	2	p1	(A)11	11	1110	1120	ATGTGATGGTGCATACGGTG	60.272	20	CGCTCTTGCATAAACCAACA	59.872	20	265	1030	1294	AGATGTGATGGTGCATACGG	59.399	20	CGCTCTTGCATAAACCAACA	59.872	20	267	1028	1294	GGAATGCGTTCAATTTTGCT	60.081	20	TGGCTCCAAATGCGTATCTA	59.281	20	211	950	1160
c18801.graph_c0	1	p1	(A)10	10	70	79	TTTTACTTAAATTGAACTTTTCTCGTT	57.539	27	ATGCCCTTTGGTATGTAGCG	59.982	20	172	33	204	TTTTACTTAAATTGAACTTTTCTCGTT	57.539	27	TTCCATGCCCTTTGGTATGT	60.192	20	176	33	208	TTTTACTTAAATTGAACTTTTCTCGTT	57.539	27	ACACGTATCGATGCCACAAG	59.596	20	232	33	264
c18803.graph_c0	1	p2	(TG)7	14	3355	3368	--
c18805.graph_c0	1	p1	(A)10	10	2	11	--
c18809.graph_c0	1	c	(GGT)5agcggtggag(GGT)6	43	323	365	CACAGTGTTTGTTGCCTCGT	59.794	20	TCTGAGGGCTTCGTATTGCT	59.978	20	201	253	453	CACAGTGTTTGTTGCCTCGT	59.794	20	CTCTGAGGGCTTCGTATTGC	59.978	20	202	253	454	CACAGTGTTTGTTGCCTCGT	59.794	20	GAGCGACAGACTGTGACCAA	60.030	20	149	253	401
c18817.graph_c0	1	p1	(A)10	10	2844	2853	--
c18820.graph_c0	1	c	(AG)10aacgtatggtgaaagtcaactatggataaggaataaaaaggg(A)10	72	1	72	--
c18820.graph_c0	2	p1	(A)10	10	1104	1113	CCACGACTGAGGGAAAAGAA	60.224	20	TGAACGCACATAATTACCTTTG	57.798	22	189	1026	1214	CCACGACTGAGGGAAAAGAA	60.224	20	CTGAACGCACATAATTACCTTTG	58.754	23	190	1026	1215	ATAGCCACGACTGAGGGAAA	59.694	20	TGAACGCACATAATTACCTTTG	57.798	22	193	1022	1214
c18841.graph_c0	1	p2	(GA)8	16	1083	1098	--
c18845.graph_c0	1	p3	(CAG)6	18	1262	1279	--
c18853.graph_c0	1	p3	(GTA)5	15	1	15	--
c18859.graph_c0	1	p2	(TA)6	12	1368	1379	--
c18860.graph_c0	1	p2	(TG)8	16	1310	1325	--
c18868.graph_c1	1	p3	(GAG)5	15	1	15	--
c18871.graph_c0	1	p2	(GA)9	18	3	20	--
c18877.graph_c2	1	p2	(GT)6	12	1	12	--
c18877.graph_c2	2	p4	(TGCT)6	24	613	636	TTGGTTGTCTTTCACCCCAT	60.210	20	TTGACATTAAGCCTGCTTTCC	59.352	21	265	440	704	CACCCCATGACTTCTGCTCT	60.261	20	TTGACATTAAGCCTGCTTTCC	59.352	21	253	452	704	TTGGTTGTCTTTCACCCCAT	60.210	20	CATTAAGCCTGCTTTCCTCA	58.120	20	261	440	700
c18877.graph_c2	3	p2	(CA)9	18	1118	1135	--
c18890.graph_c0	1	p3	(GAA)6	18	1	18	--
c18892.graph_c0	1	p1	(A)16	16	25	40	--
c18892.graph_c0	2	p1	(A)10	10	975	984	TGGAACAACGAAGTGAACGA	60.278	20	TTCCTACTCAGCATTTCTTTCAGA	59.561	24	225	887	1111	TGGAACAACGAAGTGAACGA	60.278	20	TCCTACTCAGCATTTCTTTCAGA	58.276	23	224	887	1110	AATGGAACAACGAAGTGAACG	60.023	21	TTCCTACTCAGCATTTCTTTCAGA	59.561	24	227	885	1111
c18893.graph_c0	1	p2	(GT)7	14	1022	1035	--
c18898.graph_c0	1	p3	(AGG)5	15	123	137	GGAGGAAGGCTAGGGAGAGA	59.912	20	TCCATCATGGGGAACAAGAT	60.135	20	255	20	274	GAGGAGGAAGGCTAGGGAGA	59.912	20	TCCATCATGGGGAACAAGAT	60.135	20	257	18	274	GAGAGGAGGAAGGCTAGGGA	59.912	20	TCCATCATGGGGAACAAGAT	60.135	20	259	16	274
c18899.graph_c0	1	c	(AGT)7tgtggtggttgtga(TGG)6	53	1	53	--
c18900.graph_c0	1	p1	(A)14	14	916	929	GAACATTGTCACCGCATCAG	60.120	20	GTGGAAATGCCCAGATGTTT	59.797	20	205	755	959	AGAACATTGTCACCGCATCA	60.120	20	GTGGAAATGCCCAGATGTTT	59.797	20	206	754	959	CACCGCATCAGTAATCAACG	60.134	20	GTGGAAATGCCCAGATGTTT	59.797	20	196	764	959
c18911.graph_c0	1	p2	(GT)10	20	1	20	--
c18911.graph_c0	2	p1	(A)14	14	308	321	TTCACAATCCCACATGCACT	59.967	20	CAAGGCTGAGAATTCCTTGG	59.807	20	224	234	457	TTCCTGTGTTCACAATCCCA	59.935	20	CAAGGCTGAGAATTCCTTGG	59.807	20	232	226	457	GTTCACAATCCCACATGCAC	59.819	20	CAAGGCTGAGAATTCCTTGG	59.807	20	225	233	457
c18911.graph_c0	3	p1	(A)12	12	676	687	CTACACCACAAGCTCCCCTC	59.721	20	CTCCTCCCTCCCTCACTAGC	60.349	20	237	518	754	CCACAAGCTCCCCTCATATC	59.508	20	CTCCTCCCTCCCTCACTAGC	60.349	20	232	523	754	CACCACAAGCTCCCCTCATA	61.055	20	CTCCTCCCTCCCTCACTAGC	60.349	20	234	521	754
c18911.graph_c0	4	p3	(CAA)5	15	900	914	AAGAACTGGTTCAGGAGGCA	59.844	20	AAGTGACGGGAAAGCAACAC	60.156	20	261	685	945	CTAGTGAGGGAGGGAGGAGG	60.200	20	AAGTGACGGGAAAGCAACAC	60.156	20	210	736	945	GCTAGTGAGGGAGGGAGGAG	60.349	20	AAGTGACGGGAAAGCAACAC	60.156	20	211	735	945
c18913.graph_c0	1	p2	(AG)11	22	1	22	--
c18928.graph_c0	1	p2	(AG)10	20	1	20	--
c18928.graph_c0	2	p1	(T)10	10	470	479	CATCCACTCACAGCCATCAG	60.270	20	TGGATGAAAATCATGTGAGAGC	60.081	22	271	391	661	CTCACAGCCATCAGCAGCTA	60.310	20	TGGATGAAAATCATGTGAGAGC	60.081	22	265	397	661	AAATCATCCACTCACAGCCA	59.090	20	TGGATGAAAATCATGTGAGAGC	60.081	22	275	387	661
c18928.graph_c0	3	p1	(A)16	16	1010	1025	--
c18932.graph_c0	1	p2	(GT)7	14	136	149	TGTCACAGCAGCAAAACCTC	60.032	20	CTCACATTTGGTATCCGCCT	59.955	20	119	107	225	TCCTGTCACAGCAGCAAAAC	60.032	20	CTCACATTTGGTATCCGCCT	59.955	20	122	104	225	TGTCACAGCAGCAAAACCTC	60.032	20	TTGGTATCCGCCTTCTTCAC	60.074	20	112	107	218
c18947.graph_c0	1	p1	(T)10	10	3308	3317	--
c18949.graph_c0	1	p2	(AC)10	20	1	20	--
c18949.graph_c0	2	p1	(A)10	10	1959	1968	--
c18950.graph_c0	1	p2	(TA)6	12	30	41	TGGGTTTGGAGAATCTAAACTATAC	57.059	25	GACTTCTTGTCCTCGTTGCC	59.851	20	156	1	156	TGGGTTTGGAGAATCTAAACTATAC	57.059	25	CCTCCTGCTGTATCTCGACC	59.827	20	180	1	180	TGGGTTTGGAGAATCTAAACTATAC	57.059	25	TCCTTTGCTGCCCATTTTAG	60.202	20	220	1	220
c18950.graph_c0	2	c	(A)10cagcgttgccgg(T)10	32	1647	1678	AGATCTTCACCGCAAGAGGA	59.950	20	TGTGCTGTGTTTTTGCCATT	60.157	20	252	1508	1759	AGATCTTCACCGCAAGAGGA	59.950	20	TTGTGCTGTGTTTTTGCCAT	60.157	20	253	1508	1760	GAGATCTTCACCGCAAGAGG	59.950	20	TGTGCTGTGTTTTTGCCATT	60.157	20	253	1507	1759
c18953.graph_c0	1	p1	(A)10	10	512	521	TAAAGGCACAGTGTCATGGG	59.566	20	CCATGACTTCCTTTAGGCCA	60.066	20	123	470	592	GCACAGTGTCATGGGACAAA	60.580	20	CCATGACTTCCTTTAGGCCA	60.066	20	118	475	592	ATGAGAGGGTCTGATGGCAA	60.622	20	CCATGACTTCCTTTAGGCCA	60.066	20	269	324	592
c18954.graph_c0	1	p1	(T)12	12	1132	1143	--
c18967.graph_c0	1	p2	(CA)8	16	1538	1553	ATTTGGCAGGATCTGTGTCC	59.934	20	TCCTGAACAGGGTATGGACC	59.779	20	209	1422	1630	CTCACTGAGGCAAACAGCAA	60.175	20	TCCTGAACAGGGTATGGACC	59.779	20	149	1482	1630	CTCACTGAGGCAAACAGCAA	60.175	20	TGCTCAGGAAGGACAAAACC	60.232	20	172	1482	1653
c18981.graph_c0	1	p2	(AC)9	18	3	20	--
c18994.graph_c0	1	p2	(TG)10	20	1230	1249	--
c19004.graph_c0	1	p3	(ATG)5	15	1	15	--
c19007.graph_c0	1	p2	(AC)8	16	1	16	--
c19007.graph_c0	2	p2	(CA)6	12	241	252	TTGCATTCCTCAAATCACCA	60.049	20	TCTGGTTTGCTTTCTTCACAGA	60.030	22	235	193	427	TTGCATTCCTCAAATCACCA	60.049	20	TTTCTGGTTTGCTTTCTTCACA	59.898	22	237	193	429	TTGCATTCCTCAAATCACCA	60.049	20	TTCACAGAAAGGCTTGTTTTCA	59.898	22	221	193	413
c19007.graph_c0	3	p1	(A)12	12	381	392	TTGCATTCCTCAAATCACCA	60.049	20	TCTGGTTTGCTTTCTTCACAGA	60.030	22	235	193	427	TTGCATTCCTCAAATCACCA	60.049	20	TTTCTGGTTTGCTTTCTTCACA	59.898	22	237	193	429	TTGCATTCCTCAAATCACCA	60.049	20	TTCACAGAAAGGCTTGTTTTCA	59.898	22	221	193	413
c19014.graph_c0	1	p2	(AG)10	20	1152	1171	--
c19021.graph_c0	1	p2	(GT)6	12	1080	1091	CTCACCCATAGGAGAGGCTG	59.820	20	CCACCACAATCATCACTACCA	59.278	21	183	933	1115	CAGAACTCACGGAGGGAAAA	60.224	20	CCACCACAATCATCACTACCA	59.278	21	116	1000	1115	TCACCCATAGGAGAGGCTGT	59.679	20	CCACCACAATCATCACTACCA	59.278	21	182	934	1115
c19023.graph_c0	1	p2	(TG)8	16	991	1006	--
c19030.graph_c0	1	p2	(GA)10	20	1	20	--
c19030.graph_c0	2	p1	(A)10	10	1128	1137	GGCCTATGAGGGCAGATGTA	60.059	20	CACTCAAATGCAAGCTGACAA	60.042	21	251	949	1199	GGCCTATGAGGGCAGATGTA	60.059	20	CAAATGCAAGCTGACAAAACA	59.903	21	247	949	1195	GACATGTCAGCCAGGAATGA	59.637	20	CAAATGCAAGCTGACAAAACA	59.903	21	193	1003	1195
c19031.graph_c0	1	p1	(T)10	10	1491	1500	GCATGTCTAAGGGAAGGCTG	59.836	20	ACAAACCATGGCCTGAGAAA	60.495	20	268	1444	1711	TCTAAGGGAAGGCTGTGAGC	59.574	20	ACAAACCATGGCCTGAGAAA	60.495	20	263	1449	1711	TGGTAGGGCATGTCTAAGGG	59.948	20	TACAAACCATGGCCTGAGAA	59.123	20	276	1437	1712
c19032.graph_c0	1	p2	(GT)7	14	1117	1130	--
c19033.graph_c0	1	p1	(T)11	11	70	80	GGACACCTCAGAATACGACCA	59.981	21	CACAAATGCGCAAAAAGAGA	59.992	20	214	22	235	GGACACCTCAGAATACGACCA	59.981	21	GTCGACCACCCTCCAAACTA	59.966	20	174	22	195	GGACACCTCAGAATACGACCA	59.981	21	AATGCGCAAAAAGAGAATGC	60.351	20	210	22	231
c19038.graph_c0	1	p2	(GA)7	14	1	14	--
c19038.graph_c0	2	p3	(AGC)6	18	1559	1576	CCACGCCACCCTTAGAAGTA	60.125	20	CCCGCCATCGTACACTATCT	59.978	20	245	1531	1775	CCACGCCACCCTTAGAAGTA	60.125	20	CCTCGCACTTTGGTCCTAAC	59.734	20	171	1531	1701	GAAGAGAGACGGGAAGGGTT	59.676	20	CCTCGCACTTTGGTCCTAAC	59.734	20	236	1466	1701
c19073.graph_c0	1	p2	(GT)6	12	9	20	--
c19076.graph_c0	1	p1	(T)11	11	1220	1230	CCCATAAAAGCGTTTCCTCA	60.067	20	GTGGCTGTAGAGGAGCAAGG	60.012	20	190	1183	1372	GCCTTTCCTCCCATAAAAGC	60.041	20	GATTAAGATGCCTGGGGACA	59.894	20	127	1174	1300	CAGTTGCCTTTCCTCCCATA	60.066	20	GATTAAGATGCCTGGGGACA	59.894	20	132	1169	1300
c19076.graph_c0	2	p3	(TGC)6	18	1828	1845	--
c19079.graph_c0	1	p1	(A)11	11	1787	1797	GAGCGAAGGAGTGATGGTGT	60.269	20	GAAGCAAGAAGCAACAAGCC	60.140	20	260	1602	1861	AGAGCGAAGGAGTGATGGTG	60.408	20	GAAGCAAGAAGCAACAAGCC	60.140	20	261	1601	1861	ATTCAAGAGGTGCCACAGGA	60.656	20	GAAGCAAGAAGCAACAAGCC	60.140	20	117	1745	1861
c19079.graph_c0	2	p1	(T)11	11	2655	2665	--
c19083.graph_c0	1	p1	(T)11	11	1422	1432	CACCCACACACCTCACACTC	60.045	20	CGGCATGTTTTCGTTGTGTA	60.557	20	163	1296	1458	TCACCCACACACCTCACACT	60.045	20	CGGCATGTTTTCGTTGTGTA	60.557	20	164	1295	1458	AGGGCATCTTCACACCTCAC	60.120	20	CGGCATGTTTTCGTTGTGTA	60.557	20	180	1279	1458
c19089.graph_c0	1	p3	(TGC)5	15	792	806	CTCTGAGGTTGGGCAAGAAG	59.982	20	TCCAGCCAGAAGAAAGGAGA	60.065	20	201	694	894	CTTCTCTGAGGTTGGGCAAG	59.982	20	TCCAGCCAGAAGAAAGGAGA	60.065	20	204	691	894	AGGGATTGGTGCTTTGTCAC	59.973	20	TCCAGCCAGAAGAAAGGAGA	60.065	20	177	718	894
c19095.graph_c0	1	p1	(A)11	11	8	18	--
c19098.graph_c0	1	p3	(GCA)5	15	1	15	--
c19098.graph_c0	2	p3	(AGC)5	15	708	722	ACCGAGAGAACTACCGGGAT	59.957	20	AGCCTTTCCCTGAACCAAAT	59.940	20	240	587	826	ACCGAGAGAACTACCGGGAT	59.957	20	ATCTTGGCTCAAAGGAGGGT	60.074	20	222	587	808	ACCGAGAGAACTACCGGGAT	59.957	20	CATCACTGCATCAGTGTCCC	60.121	20	269	587	855
c19098.graph_c0	3	p3	(AGC)6	18	1811	1828	AAGGAGGATAAGCCCTCCAA	60.032	20	CTCCCTGAGTGGCTTTCTTG	59.982	20	274	1702	1975	AAGGAGGATAAGCCCTCCAA	60.032	20	CCCTGAGTGGCTTTCTTGAG	59.982	20	272	1702	1973	CCCTAAGGACCTGAAGGAGG	60.060	20	CTCCCTGAGTGGCTTTCTTG	59.982	20	236	1740	1975
c19098.graph_c0	4	p3	(CAG)5	15	2251	2265	AGAGACAATGTTTGGGCGAG	60.255	20	TAGGGGCTGTTGCTGGTG	60.829	18	266	2026	2291	AGAGACAATGTTTGGGCGAG	60.255	20	GCTGTTGCTGGTGGTGCT	61.073	18	261	2026	2286	CACAGAGACAATGTTTGGGC	59.139	20	TAGGGGCTGTTGCTGGTG	60.829	18	269	2023	2291
c19099.graph_c0	1	p3	(GGT)5	15	1	15	--
c19099.graph_c0	2	p1	(A)10	10	847	856	TGATGCGCAGATACACAAAA	58.858	20	GCCGTATCTCCATTTGGTTG	60.331	20	279	756	1034	ATGATGCGCAGATACACAAAA	59.200	21	GCCGTATCTCCATTTGGTTG	60.331	20	280	755	1034	CTCGTACATCAATGTCCATCGT	59.882	22	GCCGTATCTCCATTTGGTTG	60.331	20	257	778	1034
c19099.graph_c0	3	p1	(A)10	10	1070	1079	CAACCAAATGGAGATACGGC	60.331	20	TGTTGGTTCCAAAAACATTGA	58.903	21	102	1015	1116	CAACCAAATGGAGATACGGC	60.331	20	CTGTTGGTTCCAAAAACATTGA	59.876	22	103	1015	1117	CAACCAAATGGAGATACGGC	60.331	20	TCTGTTGGTTCCAAAAACATTG	59.876	22	104	1015	1118
c19099.graph_c0	4	p2	(CA)6	12	1350	1361	--
c19113.graph_c0	1	p2	(AG)7	14	1068	1081	CTGCAAGGAGGAAAGTGAGG	59.982	20	CTGTTTGACCCTTCTGCCAT	60.111	20	258	971	1228	GAAAGTGAGGGATGAGCTGC	59.957	20	CTGTTTGACCCTTCTGCCAT	60.111	20	248	981	1228	CTGCAAGGAGGAAAGTGAGG	59.982	20	CTCTGTTTGACCCTTCTGCC	59.844	20	260	971	1230
c19138.graph_c0	1	p1	(T)10	10	9	18	--
c19138.graph_c0	2	p3	(GTG)5	15	1015	1029	CCCATCTCCCAGCTTATGAA	60.029	20	CCAAGTGGCCAAACAAAAAT	59.839	20	237	886	1122	CCCATCTCCCAGCTTATGAA	60.029	20	GTCAGTTGATTGGCTGTCCA	59.682	20	254	886	1139	CTATCATCCCATCTCCCAGC	59.464	20	CCAAGTGGCCAAACAAAAAT	59.839	20	244	879	1122
c19140.graph_c0	1	p1	(A)10	10	1429	1438	--
c19143.graph_c0	1	p1	(A)15	15	1	15	--
c19143.graph_c0	2	p1	(A)13	13	208	220	TCTCCGTAGTGACCTTGCCT	59.867	20	ACAAACACGCAGAAGCACAC	59.953	20	272	53	324	CTCTCCGTAGTGACCTTGCC	59.867	20	ACAAACACGCAGAAGCACAC	59.953	20	273	52	324	CCTCTCCGTAGTGACCTTGC	59.867	20	ACAAACACGCAGAAGCACAC	59.953	20	274	51	324
c19146.graph_c0	1	p1	(T)12	12	1108	1119	TGATGCTGATTTTCAGGCAG	59.948	20	TCTTTTTGTTGACCCACATTTT	58.515	22	238	948	1185	TGATGCTGATTTTCAGGCAG	59.948	20	TCTTTTTGTTGACCCACATTT	57.113	21	238	948	1185	TGATGCTGATTTTCAGGCAG	59.948	20	AATCTTTTTGTTGACCCACATTTT	60.026	24	240	948	1187
c19146.graph_c0	2	p2	(GA)10	20	1300	1319	--
c19160.graph_c0	1	c*	(T)10(TTC)5*	23	1411	1433	GGATCAGAGTACGCCAGCTC	59.981	20	CGAAGATCAGCCATCGTTTT	60.214	20	231	1340	1570	GGATCAGAGTACGCCAGCTC	59.981	20	GACGAAGATCAGCCATCGTT	60.226	20	233	1340	1572	GGATCAGAGTACGCCAGCTC	59.981	20	ACGAAGATCAGCCATCGTTT	59.700	20	232	1340	1571
c19165.graph_c0	1	p1	(A)13	13	1828	1840	GGCTCTTCATTTGTGCCACT	60.263	20	AAGTCATTGTGCCTCCATCC	59.934	20	251	1694	1944	AAAGGCTCTTCATTTGTGCC	59.316	20	AAGTCATTGTGCCTCCATCC	59.934	20	254	1691	1944	TTTGTGCCACTTCTTTTCCA	59.293	20	AAGTCATTGTGCCTCCATCC	59.934	20	242	1703	1944
c19165.graph_c0	2	p2	(CT)7	14	2188	2201	--
c19168.graph_c0	1	p3	(ACT)6	18	629	646	AAATGAAGGCTCCACACCAC	59.973	20	ATGCTGGCTACTTCGCATCT	60.007	20	265	549	813	AAATGAAGGCTCCACACCAC	59.973	20	CCAAATCTCCTCCCCCTAAG	59.890	20	199	549	747	GGACCAGCACTTCAGTGTCA	59.872	20	CCAAATCTCCTCCCCCTAAG	59.890	20	277	471	747
c19171.graph_c0	1	p1	(T)16	16	5	20	--
c19171.graph_c0	2	p3	(TTA)5	15	1234	1248	TGTGGGCAGATGGTATTTCA	59.924	20	GGAGTGTCATAGAGCAGGGC	59.834	20	240	1121	1360	TACAAGGCTGGTGGAACCAT	60.375	20	GGAGTGTCATAGAGCAGGGC	59.834	20	259	1102	1360	CCATGTGGGCAGATGGTATT	60.603	20	GGAGTGTCATAGAGCAGGGC	59.834	20	243	1118	1360
c19171.graph_c0	3	p1	(T)10	10	1699	1708	AACAATCCTTCAGGTTGAAAAA	57.776	22	CACAGAAAATGATTGGCAGG	59.123	20	250	1528	1777	AACAATCCTTCAGGTTGAAAAA	57.776	22	CCATGACATGCCATTAGGAG	58.950	20	213	1528	1740	AACAATCCTTCAGGTTGAAAAA	57.776	22	ACCATGACATGCCATTAGGAG	59.828	21	214	1528	1741
c19174.graph_c0	1	p1	(A)11	11	626	636	CCATCTCAGACATTTTGGCA	59.648	20	CAGTTCTTTGTCCCCTGGTG	60.536	20	156	507	662	GGCACCAGTTCTTCCAAAGT	59.187	20	CAGTTCTTTGTCCCCTGGTG	60.536	20	140	523	662	ATTTTGGCACCAGTTCTTCC	59.031	20	CAGTTCTTTGTCCCCTGGTG	60.536	20	145	518	662
c19174.graph_c0	2	p1	(A)11	11	1122	1132	--
c19175.graph_c0	1	p3	(TGA)6	18	556	573	GACCCTAACTGGGGACCAAT	60.052	20	CTCCCCTGAGTCTGCTGAAC	59.986	20	197	425	621	GACCCTAACTGGGGACCAAT	60.052	20	ACTCCCCTGAGTCTGCTGAA	59.986	20	198	425	622	GACCCTAACTGGGGACCAAT	60.052	20	TTGACTCCCCTGAGTCTGCT	59.986	20	201	425	625
c19180.graph_c0	1	p3	(TCA)6	18	351	368	TCTTTACCAGCCCTCCTCAA	59.807	20	GCCAATGGAGATGTGGAATC	60.289	20	218	193	410	TTGCTGGATCTTTACCAGCC	60.214	20	GCCAATGGAGATGTGGAATC	60.289	20	226	185	410	CCCTCCTCAACTCACTGCAT	60.261	20	GCCAATGGAGATGTGGAATC	60.289	20	208	203	410
c19180.graph_c0	2	p2	(AC)9	18	1478	1495	GGCTGACATTTCTAACAAAGGG	60.001	22	GGGGCCTTTGACATGAATAA	59.762	20	273	1374	1646	TGACATTTCTAACAAAGGGCTG	59.267	22	GGGGCCTTTGACATGAATAA	59.762	20	270	1377	1646	GGCTGACATTTCTAACAAAGGG	60.001	22	GGGGCCTTTGACATGAATAAT	60.034	21	273	1374	1646
c19183.graph_c0	1	p1	(T)11	11	71	81	AAGTACGGCGCGTACATACA	59.278	20	AGATGCTTGCGTCTGATGTG	60.016	20	201	45	245	TTGAAGGTTTACCAAACGCA	59.202	20	AGATGCTTGCGTCTGATGTG	60.016	20	241	5	245	AAGTACGGCGCGTACATACA	59.278	20	GTAGACCTGGATGCGCAGAT	60.249	20	217	45	261
c19186.graph_c0	1	p1	(A)11	11	10	20	--
c19187.graph_c0	1	p2	(GA)9	18	1	18	--
c19191.graph_c0	1	c	(A)10tacagtttgcactc(TG)9	42	1357	1398	--
c19196.graph_c0	1	p1	(T)16	16	313	328	TCTACTGGCTCAGGGAGGAA	59.943	20	AAAAGGACCATCAATGCAGC	60.081	20	249	187	435	TTCTACTGGCTCAGGGAGGA	59.943	20	AAAAGGACCATCAATGCAGC	60.081	20	250	186	435	TCTACTGGCTCAGGGAGGAA	59.943	20	GGACCATCAATGCAGCTTGT	61.078	20	245	187	431
c19196.graph_c0	2	p1	(T)17	17	1988	2004	GGTTGGTTTAAAGGGCAAAA	58.963	20	CTGATTTTGTGGCCAGGTCT	60.111	20	280	1888	2167	GGTTGGTTTAAAGGGCAAAA	58.963	20	GATGTTGCACAGTGGATTGC	60.128	20	242	1888	2129	GGTTGGTTTAAAGGGCAAAA	58.963	20	CAAGTGAAGCCACAAGCAGA	60.175	20	163	1888	2050
c19197.graph_c0	1	c	(GCT)5cctcctcactacaattaattgggttctactataaagcatattaggcattcagtgttatatac(TA)6	89	1	89	--
c19202.graph_c0	1	p2	(GT)7	14	5	18	--
c19209.graph_c0	1	p1	(A)14	14	3	16	--
c19211.graph_c0	1	p1	(A)13	13	672	684	AATCATTCCTGCCAGAAAGC	59.273	20	TGCTTTGATCATTTCCTTCTGT	58.836	22	137	595	731	GCCAGAAAGCTTCTGTCCTT	58.672	20	TGCTTTGATCATTTCCTTCTG	57.958	21	127	605	731	GCCAGAAAGCTTCTGTCCTT	58.672	20	TGCTTTGATCATTTCCTTCTGT	58.836	22	127	605	731
c19223.graph_c0	1	p1	(T)11	11	758	768	CTTTTGCCTTGAAGACAGGG	59.846	20	TCACAGAGATGATGTGCAGTGT	59.341	22	256	637	892	CCTTTTGCCTTGAAGACAGG	59.846	20	TCACAGAGATGATGTGCAGTGT	59.341	22	257	636	892	TGAAGACAGGGGCAGTTTTT	59.711	20	TCACAGAGATGATGTGCAGTGT	59.341	22	247	646	892
c19224.graph_c0	1	c	(TCA)6tcgttatcagtttgtttatacagtcccaacaaaaatgatgcctaaaaggtatgtatatt(TA)6	89	799	887	ACAGGGCTTGGGTAGACAGA	59.721	20	ACTGCTGATGACTGCTGGTG	60.055	20	272	760	1031	ACAGGGCTTGGGTAGACAGA	59.721	20	CACTGCTGATGACTGCTGGT	60.055	20	273	760	1032	AGGGCTTGGGTAGACAGACA	59.721	20	ACTGCTGATGACTGCTGGTG	60.055	20	270	762	1031
c19224.graph_c0	2	p2	(CT)9	18	1082	1099	CACCAGCAGTCATCAGCAGT	60.055	20	GCTTAGTGTGACACCCGTGA	59.751	20	117	1012	1128	ACCAGCAGTCATCAGCAGTG	60.055	20	GCTTAGTGTGACACCCGTGA	59.751	20	116	1013	1128	CACCAGCAGTCATCAGCAGT	60.055	20	GTGTGCGTGTGAGTGTGTGA	60.437	20	257	1012	1268
c19231.graph_c0	1	p3	(GGT)6	18	195	212	AGTCTGGTGTCCCACAGTCC	60.006	20	GCCTCCATGATGACAACCTT	59.934	20	149	123	271	AGTCTGGTGTCCCACAGTCC	60.006	20	TGCTGAGGAGATCTGGCTTT	60.096	20	240	123	362	AGTCTGGTGTCCCACAGTCC	60.006	20	TTGCTGAGGAGATCTGGCTT	60.096	20	241	123	363
c19233.graph_c0	1	p2	(AG)10	20	1	20	--
c19233.graph_c0	2	p2	(TC)6	12	1217	1228	ATTGAATGTGTTGCTGGTGC	59.577	20	TCATGAATGCAGGGGCTAAT	60.435	20	256	997	1252	TGCCTTGAAGGTCCTGGATA	60.594	20	TCATGAATGCAGGGGCTAAT	60.435	20	275	978	1252	ATTGAATGTGTTGCTGGTGC	59.577	20	AGTCATGAATGCAGGGGCTA	60.624	20	258	997	1254
c19234.graph_c0	1	p2	(CA)6	12	78	89	TTTCCGACCAGTAGCATTCC	60.074	20	GAACTTCCTGCCGATGAGTC	59.810	20	279	46	324	CAACAAGTGGCAAGAGGTGA	59.873	20	AAGACGGAGTGGTCCTGTTG	60.151	20	200	12	211	TTTCCGACCAGTAGCATTCC	60.074	20	AGTCGCTTGGCATCGAATAC	60.243	20	263	46	308
c19241.graph_c0	1	p2	(TA)8	16	625	640	CATTCATCACATGGAGTGCAG	60.128	21	CCGACCTTTCGTAGCGTTAT	59.248	20	236	461	696	CATTCATCACATGGAGTGCAG	60.128	21	TGGAGATGCTCCAACAATCC	61.016	20	257	461	717	CATTCATCACATGGAGTGCAG	60.128	21	AGATGCTCCAACAATCCCC	59.878	19	254	461	714
c19248.graph_c0	1	p1	(T)10	10	280	289	AATTGTCACAGGGAGGAGGA	59.505	20	TGATTGAAATGCCCAGTGAA	60.049	20	262	80	341	CAATTGTCACAGGGAGGAGG	60.501	20	TGATTGAAATGCCCAGTGAA	60.049	20	263	79	341	GAAGGCAGCGCTACAGTACA	59.249	20	TGATTGAAATGCCCAGTGAA	60.049	20	239	103	341
c19254.graph_c0	1	p2	(GT)7	14	1155	1168	--
c19267.graph_c0	1	p2	(TG)10	20	1	20	--
c19269.graph_c0	1	p1	(A)16	16	1703	1718	--
c19276.graph_c0	1	p2	(GA)7	14	1	14	--
c19286.graph_c0	1	p1	(T)12	12	1033	1044	--
c19288.graph_c0	1	p3	(TGG)5	15	3002	3016	CGGGTATTTTAGATTCGGCA	59.922	20	CCCATGACATTGCTTCATTG	59.924	20	265	2843	3107	CGGGTATTTTAGATTCGGCA	59.922	20	CCATGACATTGCTTCATTGC	60.080	20	264	2843	3106	CGGGTATTTTAGATTCGGCA	59.922	20	CTCGCTTGTAACTTGAGGGG	59.869	20	214	2843	3056
c19290.graph_c0	1	p3	(GTG)5	15	758	772	TCTCCTGTGTGGGTGTGTGT	60.045	20	AATACTGACCCTGTGCCGAC	59.997	20	167	670	836	AGCACATGGCGCTTTAGATT	59.873	20	AATACTGACCCTGTGCCGAC	59.997	20	236	601	836	TCTCCTGTGTGGGTGTGTGT	60.045	20	CATGGGTTGTGTGTAGGTCG	59.873	20	262	670	931
c19299.graph_c1	1	p3	(ACG)5	15	2429	2443	CGGGCTGACTCTACCTTCAC	59.867	20	AGCGTCTTGGTGGTGGTTAC	60.035	20	148	2384	2531	CCGAGGTGATGAAAAGGAGA	60.187	20	AGCGTCTTGGTGGTGGTTAC	60.035	20	218	2314	2531	CGGGCTGACTCTACCTTCAC	59.867	20	CATGATAGCTGGTGGCCTTT	60.096	20	237	2384	2620
c19299.graph_c1	2	p3	(CTG)5	15	3254	3268	CATAAGGGCTGTGGGAGGTA	59.948	20	CACACCAGTTGATCTGACGG	60.154	20	222	3154	3375	CATAAGGGCTGTGGGAGGTA	59.948	20	CTGCCTTCCTCCATGACTTC	59.803	20	140	3154	3293	AGGAGAGAGGAGGTGTGGGT	60.112	20	CACACCAGTTGATCTGACGG	60.154	20	177	3199	3375
c19313.graph_c0	1	p1	(A)10	10	28	37	GCGTCACAAGTGTGTAGTGC	57.902	20	GAGAAGTGTCGTCGTGGTCA	59.872	20	241	5	245	AGGCGTCACAAGTGTGTAGTG	58.870	21	GAGAAGTGTCGTCGTGGTCA	59.872	20	243	3	245	GCGTCACAAGTGTGTAGTGC	57.902	20	AGTGGGAGAAGTGTCGTCGT	59.756	20	246	5	250
c19321.graph_c0	1	p2	(GA)7	14	1	14	--
c19322.graph_c0	1	p2	(GA)6	12	1	12	--
c19322.graph_c0	2	p1	(A)11	11	659	669	GGTCCGAGAATGAAGACAGG	59.655	20	TTGGGACAACCACCATGTTA	59.667	20	238	479	716	CGGTCCGAGAATGAAGACAG	60.791	20	TTGGGACAACCACCATGTTA	59.667	20	239	478	716	ATCGGTCCGAGAATGAAGAC	59.094	20	TTGGGACAACCACCATGTTA	59.667	20	241	476	716
c19329.graph_c0	1	p1	(T)16	16	9	24	--
c19336.graph_c0	1	p1	(T)10	10	2303	2312	AGCTGCAGGACTTGTACCCT	58.968	20	TGAGAGAATGACAAGTAGCCACA	59.928	23	271	2189	2459	GCATGTCTTAGCTGCAGGACT	59.659	21	TGAGAGAATGACAAGTAGCCACA	59.928	23	280	2180	2459	GCTGCAGGACTTGTACCCTAA	59.392	21	TGAGAGAATGACAAGTAGCCACA	59.928	23	270	2190	2459
c19344.graph_c0	1	p2	(TG)6	12	1	12	--
c19348.graph_c0	1	p2	(GT)10	20	1	20	--
c19357.graph_c0	1	p2	(TC)9	18	1	18	--
c19357.graph_c0	2	p3	(TGT)5	15	1601	1615	--
c19370.graph_c0	1	p2	(AT)7	14	2323	2336	--
c19371.graph_c1	1	p3	(TTA)5	15	8	22	--
c19372.graph_c0	1	p1	(T)12	12	922	933	TGATGCTTTGCTCTTCTCCA	59.673	20	AGTTCGAAAACCGAGGTTCC	60.476	20	237	896	1132	TGATGCTTTGCTCTTCTCCA	59.673	20	AACCGAGGTTCCACTGGTC	59.953	19	229	896	1124	TGATGCTTTGCTCTTCTCCA	59.673	20	CGAAAACCGAGGTTCCACT	60.096	19	233	896	1128
c19374.graph_c0	1	p1	(T)10	10	524	533	TACACGCGAGGAAATGATTG	59.688	20	CACGTCTCGAGGAAATCCAT	60.073	20	112	465	576	TACACGCGAGGAAATGATTG	59.688	20	CTGATTTCCTGAAGGCAAGG	59.807	20	229	465	693	TACACGCGAGGAAATGATTG	59.688	20	TGACCTGATTTCCTGAAGGC	60.195	20	233	465	697
c19377.graph_c0	1	p1	(T)10	10	6311	6320	GAGACCAGCTAACGCACACA	60.056	20	TATATCACGCGACGCAGAAG	59.999	20	212	6150	6361	GACCAGCTAACGCACACAAA	59.911	20	TATATCACGCGACGCAGAAG	59.999	20	210	6152	6361	CCAGCTAACGCACACAAAAA	59.911	20	TATATCACGCGACGCAGAAG	59.999	20	208	6154	6361
c19384.graph_c0	1	p2	(CA)10	20	1	20	--
c19393.graph_c0	1	p2	(GA)10	20	1	20	--
c19411.graph_c0	1	p1	(A)10	10	1430	1439	TCAGGAATGGCTCCATTAGG	60.029	20	CAGCTTGAAGAACTGTTTGGA	58.146	21	257	1341	1597	CCATTAGGGAAGGCATAGCA	60.053	20	CAGCTTGAAGAACTGTTTGGA	58.146	21	245	1353	1597	TCAGGAATGGCTCCATTAGG	60.029	20	ACAGCTTGAAGAACTGTTTGGA	59.029	22	258	1341	1598
c19411.graph_c0	2	p1	(A)10	10	1551	1560	TCAGGAATGGCTCCATTAGG	60.029	20	CAGCTTGAAGAACTGTTTGGA	58.146	21	257	1341	1597	CCATTAGGGAAGGCATAGCA	60.053	20	CAGCTTGAAGAACTGTTTGGA	58.146	21	245	1353	1597	TCAGGAATGGCTCCATTAGG	60.029	20	ACAGCTTGAAGAACTGTTTGGA	59.029	22	258	1341	1598
c19420.graph_c0	1	p3	(TCA)5	15	788	802	CATCAAGCATCACTTGGCAC	60.272	20	TGAGCAAGAACATTGCAAGC	60.142	20	235	622	856	ATCAAGCATCACTTGGCACA	60.272	20	TGAGCAAGAACATTGCAAGC	60.142	20	234	623	856	ACATCAAGCATCACTTGGCA	60.272	20	TGAGCAAGAACATTGCAAGC	60.142	20	236	621	856
c19422.graph_c0	1	p2	(TG)9	18	1034	1051	--
c19429.graph_c0	1	p1	(T)16	16	2692	2707	--
c19440.graph_c0	1	p2	(TG)9	18	1	18	--
c19458.graph_c0	1	c	(AG)9tcatagcatacttgaaaggtacgtgattgttctagtaccaccggaagagacaatgacattaaatatggggaactaatt(A)11	107	493	599	CGGCCTCGTAATAGGTGTGT	60.015	20	TTTGCTGTTTCTGTTTTGCG	60.029	20	194	431	624	CACAAAATCGGCCTCGTAAT	59.960	20	TTTGCTGTTTCTGTTTTGCG	60.029	20	202	423	624	GGCCTTTGTTTTTGGAATCA	59.916	20	TTTGCTGTTTCTGTTTTGCG	60.029	20	159	466	624
c19489.graph_c0	1	p2	(TG)6	12	1	12	--
c19491.graph_c0	1	p2	(AG)10	20	2092	2111	--
c19495.graph_c0	1	p2	(GA)7	14	1	14	--
c19500.graph_c0	1	p1	(A)10	10	13	22	--
c19508.graph_c0	1	p2	(GT)10	20	1	20	--
c19508.graph_c0	2	p1	(A)10	10	1262	1271	CCGTCGTCAGGAGAACAAAT	60.111	20	CGTGCTCGTCACACTTTGAT	59.905	20	213	1123	1335	GCGGGACACCAATTCTTATG	60.331	20	CGTGCTCGTCACACTTTGAT	59.905	20	160	1176	1335	GCGGGACACCAATTCTTATG	60.331	20	GAATTTTCGTGCTCGTCACA	59.847	20	167	1176	1342
c19532.graph_c0	1	p2	(CT)10	20	1	20	--
c19549.graph_c0	1	p1	(T)10	10	1284	1293	CAGAGTTGTGAGTGAGGGCA	60.022	20	TCAACCAAATCCAAAAATTGAA	59.319	22	188	1146	1333	TGCCAAACATTGCCTAATGA	60.073	20	TCAACCAAATCCAAAAATTGAA	59.319	22	222	1112	1333	CAGAGTTGTGAGTGAGGGCA	60.022	20	CTCACCTCAGAAAATCTGCAAG	59.122	22	234	1146	1379
c19552.graph_c0	1	p3	(CAC)6	18	1	18	--
c19552.graph_c0	2	p1	(A)11	11	541	551	GCTTGTGTCGCTGTGATGAT	59.870	20	AGAGCAAACACCTTGCACCT	59.914	20	195	518	712	GCTTGTGTCGCTGTGATGAT	59.870	20	ACATCCGAAGAGCAAACACC	60.119	20	203	518	720	GCTTGTGTCGCTGTGATGAT	59.870	20	GCCTTGGAAGCTGTGAGAAG	60.134	20	273	518	790
c19554.graph_c0	1	p2	(TA)7	14	11	24	--
c19554.graph_c0	2	p1	(T)14	14	1100	1113	GAAGCTCACTAGCCCTGTGC	60.164	20	CACAAGCAGGTCATGTGACAG	60.364	21	141	1048	1188	GAAGCTCACTAGCCCTGTGC	60.164	20	CAGGTCATGTGACAGCTGAAG	59.477	21	135	1048	1182	AAGGGAGATGTGTGCATGTG	59.551	20	CACAAGCAGGTCATGTGACAG	60.364	21	257	932	1188
c19556.graph_c0	1	p1	(T)10	10	396	405	TCCCTGTATTGCTGGTCCTC	60.073	20	CACCATTCAACTTGCAACAAA	59.618	21	269	367	635	TCCCTGTATTGCTGGTCCTC	60.073	20	TCACAACACCATTCAACTTGC	59.606	21	275	367	641	CCTGTATTGCTGGTCCTCCT	59.162	20	CCACCAATCACAACACCATT	59.112	20	280	369	648
c19558.graph_c0	1	p2	(AT)8	16	1076	1091	--
c19563.graph_c0	1	p3	(CAG)5	15	982	996	CCTTCCTCAAGATGCACTCC	59.803	20	GTTGTTCTTGATGGCGAGGT	60.119	20	272	808	1079	GCCACCACTAACTCCACCAT	59.851	20	CAAGTCTTCCCTATCTGGCG	59.830	20	201	909	1109	GCCACCACTAACTCCACCAT	59.851	20	AGCTGCTGCTGGTACTGTGA	59.801	20	131	909	1039
c19563.graph_c0	2	p3	(CAG)6	18	1171	1188	--
c19565.graph_c0	1	p1	(A)11	11	278	288	GGCACTTTGCTTTCTTTTTCC	60.230	21	GTTTTAATGGCGCATCCAGT	59.967	20	229	187	415	GGCACTTTGCTTTCTTTTTCC	60.230	21	AGTTTTAATGGCGCATCCAG	60.096	20	230	187	416	TGGCACTTTGCTTTCTTTTTC	59.505	21	GTTTTAATGGCGCATCCAGT	59.967	20	230	186	415
c19568.graph_c0	1	p1	(C)12	12	870	881	AATCCATTGCAAAATCCAGC	59.907	20	CGCCACTGCCACCTAAGTAT	60.154	20	226	687	912	TGAATCCATTGCAAAATCCA	59.867	20	CGCCACTGCCACCTAAGTAT	60.154	20	228	685	912	CAGCCAGGCTTTAGATGTCC	59.836	20	CGCCACTGCCACCTAAGTAT	60.154	20	131	782	912
c19586.graph_c0	1	p2	(GT)6	12	208	219	GTTCTTTCAGTCCCGCTGAG	59.989	20	TTCGGAGTGACAGATTTCCC	60.050	20	204	61	264	TAAGCCCCTACCCAGTGTTG	59.986	20	TTCGGAGTGACAGATTTCCC	60.050	20	223	42	264	TGTGACGTAATCTGGAAGCG	59.864	20	TTCGGAGTGACAGATTTCCC	60.050	20	150	115	264
c19589.graph_c0	1	p1	(A)12	12	1536	1547	--
c19595.graph_c0	1	p3	(GTG)5	15	2061	2075	CGGAAATATCTGAGCCGAAA	60.167	20	TGGCGCAGAATTCTCTCTCT	60.240	20	277	1842	2118	CGGTACACATCTTCCCCATC	60.195	20	TGGCGCAGAATTCTCTCTCT	60.240	20	136	1983	2118	CACATCTTCCCCATCACTCC	60.326	20	TGGCGCAGAATTCTCTCTCT	60.240	20	131	1988	2118
c19600.graph_c0	1	p1	(A)10	10	962	971	CAATGCTGCATCCTCTTGTG	60.413	20	CAGGGAACTTGCTTGAAAGG	59.846	20	258	780	1037	TCACAATGCTGCATCCTCTT	59.399	20	CAGGGAACTTGCTTGAAAGG	59.846	20	261	777	1037	TTCACAATGCTGCATCCTCT	59.399	20	CAGGGAACTTGCTTGAAAGG	59.846	20	262	776	1037
c19605.graph_c0	1	p1	(A)12	12	72	83	CTTTTCGTGGAACACCCTCT	59.183	20	AACGCAACCAAAAACCAGAC	60.015	20	128	14	141	TTCGTGGAACACCCTCTACA	59.135	20	AACGCAACCAAAAACCAGAC	60.015	20	125	17	141	TTCGTGGAACACCCTCTACA	59.135	20	AACCAGACAAGACGCTCGTT	59.914	20	113	17	129
c19605.graph_c0	2	p1	(T)10	10	493	502	TTTCGATTTTACGCCACTCC	60.074	20	TTTCCCGATCAAAATGAAGG	59.872	20	277	394	670	TTTCGATTTTACGCCACTCC	60.074	20	TCCCGATCAAAATGAAGGAC	59.871	20	275	394	668	TTTCGATTTTACGCCACTCC	60.074	20	GACGACGATAGTGACGACGA	59.862	20	198	394	591
c19609.graph_c0	1	p3	(TGC)5	15	799	813	GGTGGAGAGGTCAGTGTGGT	60.006	20	TTCCTTCTCAAGTCCAGCGT	59.989	20	179	772	950	AGAACCTCTTGGCCATCCTT	60.074	20	TTCCTTCTCAAGTCCAGCGT	59.989	20	280	671	950	AGAACCTCTTGGCCATCCTT	60.074	20	CTCCCACTACCTCAAGCAGC	60.012	20	208	671	878
c19614.graph_c0	1	p1	(A)11	11	19	29	--
c19614.graph_c0	2	p1	(T)11	11	1058	1068	--
c19615.graph_c0	1	p1	(A)14	14	1159	1172	ATGAGCAAAACAACATGCCA	60.119	20	CTCAGGAAATGTGCTGACCA	59.831	20	130	1112	1241	AGATTGAGGCTGTGCCACTT	59.874	20	CTCAGGAAATGTGCTGACCA	59.831	20	230	1012	1241	TGTGCCACTTGTACCCTTGA	60.152	20	CTCAGGAAATGTGCTGACCA	59.831	20	220	1022	1241
c19622.graph_c0	1	p1	(T)11	11	1602	1612	ATTTGGTCGCAAAGGATGAG	60.074	20	CAAAACGTGCCACCACTATG	60.027	20	202	1496	1697	AGTTGAACGAATTTGGTCGC	60.118	20	ACCACTATGGCACCTCCTTG	59.989	20	201	1486	1686	AGTTGAACGAATTTGGTCGC	60.118	20	CACCACTATGGCACCTCCTT	59.989	20	202	1486	1687
c19622.graph_c0	2	p1	(T)10	10	1847	1856	AAGGAGGTGCCATAGTGGTG	59.989	20	TGGGATTACACAATAAATATAGCAACA	59.951	27	219	1668	1886	CAAGGAGGTGCCATAGTGGT	59.989	20	TGGGATTACACAATAAATATAGCAACA	59.951	27	220	1667	1886	CATAGTGGTGGCACGTTTTG	60.027	20	TGGGATTACACAATAAATATAGCAACA	59.951	27	209	1678	1886
c19633.graph_c0	1	p1	(T)11	11	523	533	TGAAGCACACCCATGAGAAG	59.831	20	TTGCCACATTAACAATGCGT	59.999	20	264	324	587	ACTGCTGCTGTGAAGCACAC	60.260	20	TTGCCACATTAACAATGCGT	59.999	20	274	314	587	GTGAAGCACACCCATGAGAA	59.682	20	TTGCCACATTAACAATGCGT	59.999	20	265	323	587
c19633.graph_c0	2	p2	(TG)6	12	1503	1514	TCTGCCATGTCATAAGCCTG	59.823	20	TGGAAAGCACTTAGCTTGGG	60.378	20	119	1447	1565	CTGCCATGTCATAAGCCTGA	59.823	20	TGGAAAGCACTTAGCTTGGG	60.378	20	118	1448	1565	CTGACCTGTGAATGGCTGTG	60.309	20	TGGAAAGCACTTAGCTTGGG	60.378	20	102	1464	1565
c19633.graph_c0	3	p1	(A)12	12	2206	2217	CCCAAATGGGGATTATTTTG	58.985	20	CCCAAAACCAGTTATCCCAA	59.657	20	182	2077	2258	AATTTTCCCAAATGGGGATT	59.358	20	ACCCAAAACCAGTTATCCCA	59.146	20	189	2071	2259	CCCAAATGGGGATTATTTTG	58.985	20	ACCCAAAACCAGTTATCCCA	59.146	20	183	2077	2259
c19634.graph_c0	1	p2	(GA)10	20	1	20	--
c19634.graph_c0	2	p3	(AGC)7	21	1326	1346	--
c19636.graph_c0	1	c	(GA)6gt(A)14	28	782	809	GTGACATCATCATCATCGGG	59.724	20	CTCCCCTTTGTACTACGCCA	60.125	20	139	732	870	GTGACATCATCATCATCGGG	59.724	20	CCCTTTGTACTACGCCAAGC	59.769	20	136	732	867	GTGACATCATCATCATCGGG	59.724	20	ACGCCAAGCATTTAATGAGC	60.238	20	125	732	856
c19669.graph_c0	1	p2	(AG)7	14	1399	1412	--
c19681.graph_c0	1	p3	(AGC)6	18	2804	2821	CCGGCATAGATGAGCTAAGG	59.823	20	TCAGGGAATGAGAGACAGCC	60.349	20	258	2592	2849	CCGGCATAGATGAGCTAAGG	59.823	20	CAGGGAATGAGAGACAGCCT	59.405	20	257	2592	2848	GGAGCTTCAAGTAAACACCCC	59.990	21	TCAGGGAATGAGAGACAGCC	60.349	20	231	2619	2849
c19684.graph_c0	1	p3	(GCA)6	18	1075	1092	AGTGCTTGGCTAGCAACGAT	60.044	20	TGAGCTGAATTGCTTGGTTG	59.988	20	237	994	1230	ATCATGATGGAAGTCGAGGG	59.886	20	TGAGCTGAATTGCTTGGTTG	59.988	20	185	1046	1230	ATCATGATGGAAGTCGAGGG	59.886	20	GTTGTGTAGAGGGCACGGTT	60.035	20	240	1046	1285
c19684.graph_c0	2	p1	(A)16	16	1308	1323	--
c19694.graph_c0	1	p1	(T)12	12	703	714	ACACAGGTGCTGGACACAGA	60.368	20	TTAGAGGACCAAACTTGCCC	59.170	20	276	539	814	GACACAGGTGCTGGACACAG	60.368	20	TTAGAGGACCAAACTTGCCC	59.170	20	277	538	814	ACACAGGTGCTGGACACAGA	60.368	20	GTTAGAGGACCAAACTTGCCC	59.990	21	277	539	815
c19697.graph_c0	1	p2	(TG)6	12	1	12	--
c19709.graph_c0	1	p1	(A)10	10	369	378	GCAGCATCTGACCACAAGAG	59.577	20	GGAAGGGAAGGATCAGGAAG	60.008	20	183	253	435	AGCAGCATCTGACCACAAGA	59.577	20	GGAAGGGAAGGATCAGGAAG	60.008	20	184	252	435	AGACAAGCAGCATCTGACCA	59.577	20	GGAAGGGAAGGATCAGGAAG	60.008	20	189	247	435
c19715.graph_c0	1	p2	(TG)7	14	114	127	GGGAGAACCTGGGATGATTT	60.133	20	ACGACAAAGGACGAATCCAC	59.973	20	197	58	254	GGGAGAACCTGGGATGATTT	60.133	20	ATCAAATAATGGCTGGCTGG	59.923	20	104	58	161	GGGAGAACCTGGGATGATTT	60.133	20	CTGGACGACAAAGGACGAAT	60.111	20	201	58	258
c19717.graph_c0	1	p1	(C)10	10	225	234	TAGACGCTTTCGGAACGAAC	60.386	20	ACCAGGTGATGGAGAACGAC	59.969	20	204	202	405	TAGACGCTTTCGGAACGAAC	60.386	20	AGACCAGGTGATGGAGAACG	60.112	20	206	202	407	TAGACGCTTTCGGAACGAAC	60.386	20	ATTGCACAATGGCACAAAGA	60.119	20	223	202	424
c19718.graph_c0	1	p1	(A)10	10	500	509	TGGCAGGCTGAAGTAGTCCT	60.012	20	AGTCAATGAACGGTGCAAAA	59.174	20	204	390	593	CATCCAAACTATGGCAGGCT	60.096	20	AGTCAATGAACGGTGCAAAA	59.174	20	215	379	593	TTGCATCCAAACTATGGCAG	59.688	20	AGTCAATGAACGGTGCAAAA	59.174	20	218	376	593
c19727.graph_c0	1	p1	(A)16	16	1792	1807	--
c19736.graph_c0	1	p3	(GAG)6	18	1	18	--
c19743.graph_c0	1	p1	(A)18	18	1	18	--
c19743.graph_c0	2	p2	(AC)9	18	1101	1118	--
c19744.graph_c0	1	p1	(A)10	10	305	314	CCCTCAGTGCAAGATGATGA	59.787	20	GCTGGTCCCATACACATTCC	60.203	20	207	212	418	CCCTCAGTGCAAGATGATGA	59.787	20	CAAGAAGGATGGAATGGGTG	60.309	20	226	212	437	CCCTCAGTGCAAGATGATGA	59.787	20	TGGTCCCATACACATTCCAA	59.623	20	205	212	416
c19744.graph_c0	2	p1	(T)10	10	984	993	TTGGTGAACTTGGTGAACGA	60.128	20	TCCATTTACAAAGGCATGAAAA	59.472	22	242	899	1140	TTGGTGAACTTGGTGAACGA	60.128	20	TCCATTTACAAAGGCATGAAA	58.148	21	242	899	1140	TTGGTGAACTTGGTGAACGA	60.128	20	ATCCATTTACAAAGGCATGAAAA	59.741	23	243	899	1141
c19744.graph_c0	3	p2	(TG)8	16	1361	1376	TGCTTGTGCACACACTGAAG	59.642	20	CACCAAATGCCAATACACCA	60.234	20	225	1250	1474	TGCTTGTGCACACACTGAAG	59.642	20	CACCACCAAATGCCAATACA	60.234	20	228	1250	1477	TGCTTGTGCACACACTGAAG	59.642	20	CACCAAATGCCAATACACCA	60.234	20	269	1206	1474
c19769.graph_c0	1	p1	(A)12	12	1	12	--
c19769.graph_c0	2	p3	(TCA)5	15	706	720	GCTCCCTGTGGTGTCACTCT	60.315	20	GGATGGACTCATCCCACCTA	59.737	20	254	520	773	AGCTCCCTGTGGTGTCACTC	60.315	20	GGATGGACTCATCCCACCTA	59.737	20	255	519	773	GCTCCCTGTGGTGTCACTCT	60.315	20	TGCAGAAAATGGGATGGACT	60.461	20	265	520	784
c19769.graph_c0	3	p3	(ATA)7	21	1440	1460	--
c19771.graph_c0	1	p1	(A)10	10	3119	3128	TCGAGATAAGTCGCTGCGTA	59.735	20	TTTCTGCAAACACCTTGTCG	59.881	20	245	3085	3329	GACCACACAGGAAACCAAGG	60.399	20	TTTCTGCAAACACCTTGTCG	59.881	20	275	3055	3329	TCGAGATAAGTCGCTGCGTA	59.735	20	TATTCGCACTACATGCGTCC	59.718	20	224	3085	3308
c19779.graph_c0	1	p2	(GA)9	18	1784	1801	--
c19794.graph_c0	1	p2	(TG)6	12	1	12	--
c19821.graph_c0	1	p2	(TG)7	14	1417	1430	--
c19831.graph_c0	1	p3	(TAT)7	21	1211	1231	--
c19841.graph_c0	1	p1	(A)11	11	1215	1225	TGTGGGATGATTGCTTCAAA	60.049	20	AAATCGCAAATGCAGAGGAT	59.674	20	233	1042	1274	TTTGTGGGATGATTGCTTCA	60.049	20	AAATCGCAAATGCAGAGGAT	59.674	20	235	1040	1274	TTGTGGGATGATTGCTTCAA	60.049	20	AAATCGCAAATGCAGAGGAT	59.674	20	234	1041	1274
c19854.graph_c0	1	p3	(ATC)7	21	1	21	--
c19854.graph_c0	2	p3	(TAT)7	21	1744	1764	--
c19858.graph_c0	1	p1	(T)10	10	891	900	TTGTCATTACGCTCAAACGC	59.879	20	CAAAGGAAAGTGAAACCCCTC	59.963	21	135	849	983	TTGTCATTACGCTCAAACGC	59.879	20	AAAGGAAAGTGAAACCCCTCA	59.963	21	134	849	982	GGCACTTGTCATTACGCTCA	59.871	20	CAAAGGAAAGTGAAACCCCTC	59.963	21	140	844	983
c19860.graph_c0	1	p2	(GT)7	14	1	14	--
c19860.graph_c0	2	p2	(CA)10	20	1373	1392	--
c19861.graph_c0	1	p2	(AT)10	20	1	20	--
c19866.graph_c0	1	p1	(T)10	10	369	378	ACCCTCGTCTGCCACATTAC	59.997	20	GATTGCAACATCGTCCAGTG	60.120	20	104	327	430	ACCCTCGTCTGCCACATTAC	59.997	20	CTGGCAGAGAGATTGCAACA	60.136	20	114	327	440	CCTCAAGCAGCTTCTCTCGT	59.891	20	CGTCCAGTGGAGGAAACATT	59.966	20	241	179	419
c19878.graph_c0	1	p1	(T)10	10	50	59	--
c19884.graph_c0	1	p2	(AC)6	12	1083	1094	--
c19905.graph_c0	1	p2	(AT)9	18	484	501	TGTGCTGCAAAAGCTACTGG	60.195	20	CAACCTTTGGGAACCTTTCA	59.942	20	227	342	568	TGTGCTGCAAAAGCTACTGG	60.195	20	TGTGATGGCTTGTGATGTGA	59.658	20	278	342	619	TGTGCTGCAAAAGCTACTGG	60.195	20	AGAGCAACTGCAACCTTTGG	60.431	20	237	342	578
c19918.graph_c0	1	p1	(A)11	11	1262	1272	GTGGCTGGCTGAATGGTTAT	59.962	20	CCAGGGTCACATTCTGCTAAA	60.118	21	266	1096	1361	GTCTTGTGTCATGTGGCTGG	60.162	20	CCAGGGTCACATTCTGCTAAA	60.118	21	278	1084	1361	GTGGCTGGCTGAATGGTTAT	59.962	20	CCAGGGTCACATTCTGCTAA	58.722	20	266	1096	1361
c19920.graph_c0	1	c	(T)10gcgacggtgaaggttagtttgtcctgtccactagttgtaacaattttagcatttcgtgcgtt(TA)7	86	875	960	AAGAGCGTTGGCGTTGTTAG	60.440	20	GCGCTTCAGCTCTCTCCTAT	58.939	20	264	778	1041	GCGTTGTTAGCTCCGTTGTA	58.992	20	GCGCTTCAGCTCTCTCCTAT	58.939	20	254	788	1041	TTTACATGAAGAGCGTTGGC	58.920	20	GCGCTTCAGCTCTCTCCTAT	58.939	20	272	770	1041
c19934.graph_c0	1	p1	(T)12	12	23	34	--
c19934.graph_c0	2	p2	(TA)9	18	469	486	GTCTGGGAGACGTGATCCAT	59.928	20	TCTTTTGCTCTGGATTGCCT	59.955	20	256	299	554	GTCTGGGAGACGTGATCCAT	59.928	20	CTCTTTTGCTCTGGATTGCC	59.955	20	257	299	555	TTTGGTATCCAAGCATGCAA	60.073	20	TGACCCATCATGGCTTGTAA	59.924	20	145	444	588
c19957.graph_c0	1	p1	(A)17	17	1	17	--
c19967.graph_c0	1	p1	(A)11	11	751	761	CCAGAAACATCCCAGTACCA	58.414	20	CAAGAAAATCAAGGGGCATT	59.019	20	175	627	801	CCAGAAACATCCCAGTACCA	58.414	20	AGAAAATCAAGGGGCATTTG	59.019	20	173	627	799	ACCAGAAACATCCCAGTACCA	59.318	21	CAAGAAAATCAAGGGGCATT	59.019	20	176	626	801
c19986.graph_c0	1	p2	(TG)8	16	1	16	--
c19997.graph_c0	1	c	(A)10g(A)10	21	3	23	--
c20006.graph_c0	1	p2	(AG)6	12	16	27	--
c20028.graph_c0	1	p2	(AC)8	16	1707	1722	ACCAAGCGTTGGAACGATAC	60.000	20	TCACCTGCCACAGCTAAGTG	60.049	20	274	1565	1838	CCAAGCGTTGGAACGATACT	60.132	20	TCACCTGCCACAGCTAAGTG	60.049	20	273	1566	1838	ACCAAGCGTTGGAACGATAC	60.000	20	TGCCACAGCTAAGTGTGCTT	59.664	20	269	1565	1833
c20262.graph_c0	1	p2	(GT)6	12	1094	1105	TATCCCATAACAGCCTTGCC	59.923	20	ATTACCACAGTCCTGCCTGG	59.989	20	165	980	1144	TAACAGCCTTGCCCTTTGTC	60.249	20	ATTACCACAGTCCTGCCTGG	59.989	20	158	987	1144	CATGCAGCGTGGTGAAGTAT	59.746	20	ATTACCACAGTCCTGCCTGG	59.989	20	139	1006	1144
c20306.graph_c0	1	p1	(A)10	10	1154	1163	TGGTTTCAACGACGGTATCA	59.964	20	GGAAGGCAGAAACCATCAAA	60.051	20	141	1057	1197	CGTGATGTGACAACTCGGAT	59.551	20	GGAAGGCAGAAACCATCAAA	60.051	20	273	925	1197	TGATGTGACAACTCGGATGC	60.698	20	GGAAGGCAGAAACCATCAAA	60.051	20	271	927	1197
c20325.graph_c0	1	p1	(T)10	10	1031	1040	--
c20362.graph_c0	1	p1	(T)10	10	1280	1289	CAAGGATTGCAGCTGATGAA	59.948	20	GAGTAAATGGGGTGAGCGAA	60.074	20	120	1255	1374	TGAGTGGTATTAGAGGCGGG	60.088	20	GAGTAAATGGGGTGAGCGAA	60.074	20	257	1118	1374	CAAGGATTGCAGCTGATGAA	59.948	20	CACGCTGACAAAAGTGGAAA	59.881	20	153	1255	1407
c20425.graph_c0	1	p2	(TC)7	14	376	389	GTGATTGCGGTTTGGAAAGT	59.978	20	AATGGCGACGATTAACAAGG	59.960	20	192	242	433	GGAAGCAAAGTGTGCGTGTA	59.911	20	AATGGCGACGATTAACAAGG	59.960	20	262	172	433	GTGATTGCGGTTTGGAAAGT	59.978	20	CTCACTGATACAGGCGGTCA	59.855	20	220	242	461
c20484.graph_c0	1	p1	(T)12	12	13	24	--
c20484.graph_c0	2	p1	(A)10	10	1583	1592	GACGGTGTGCATCCTTAACC	60.384	20	GGAAAATATGAGGTGGTGCAA	59.815	21	267	1530	1796	TGACGGTGTGCATCCTTAAC	59.572	20	GGAAAATATGAGGTGGTGCAA	59.815	21	268	1529	1796	GACGGTGTGCATCCTTAACC	60.384	20	GAGGTGGTGCAAGAAAGTTGA	60.284	21	258	1530	1787
c20513.graph_c0	1	p1	(T)10	10	1029	1038	CCAACCGTCTTTCTGTGGTT	60.005	20	GCTGTAAAAATAGTTCCCACGC	60.030	22	129	935	1063	AACGTCCAACCGTCTTTCTG	60.149	20	GCTGTAAAAATAGTTCCCACGC	60.030	22	134	930	1063	AACCGTCTTTCTGTGGTTCG	60.149	20	GCTGTAAAAATAGTTCCCACGC	60.030	22	127	937	1063
c20575.graph_c0	1	p1	(A)10	10	1213	1222	--
c20702.graph_c0	1	p1	(T)14	14	1110	1123	GTGCTGGGGCAGGTTACTTA	60.132	20	AAACCCCAAGTAATATCCCTGAA	59.962	23	217	958	1174	GGCAAAAAGGCAAACTCAAG	59.861	20	AAACCCCAAGTAATATCCCTGAA	59.962	23	153	1022	1174	GGCAAAAAGGCAAACTCAAG	59.861	20	AAAACCCCAAGTAATATCCCTGA	59.962	23	154	1022	1175
c20876.graph_c0	1	p2	(GA)9	18	1168	1185	--
c20884.graph_c0	1	p1	(T)10	10	740	749	TTGATAGCAGTGTTGGTGCAG	59.920	21	AGGCATGGAAGGAAGATGTG	60.073	20	226	665	890	TTGATAGCAGTGTTGGTGCAG	59.920	21	CAGGCTATGCTGGGAGTAGG	59.853	20	253	665	917	TTGATAGCAGTGTTGGTGCAG	59.920	21	CTATGCTGGGAGTAGGGCAG	59.853	20	249	665	913
c20912.graph_c0	1	p1	(A)10	10	118	127	CCCCACAAAATGCAAACTCT	59.971	20	CGCCTTGCTATCATCCTCTC	59.939	20	277	35	311	CCCCACAAAATGCAAACTCT	59.971	20	TCGCCTTGCTATCATCCTCT	59.939	20	278	35	312	CCCCACAAAATGCAAACTCT	59.971	20	CTCGCCTTGCTATCATCCTC	59.939	20	279	35	313
c20912.graph_c0	2	p1	(T)10	10	437	446	ATGATAGCAAGGCGAGTGCT	60.007	20	ATGATTCTGCGCTGTTGTTG	59.871	20	182	298	479	ATGATAGCAAGGCGAGTGCT	60.007	20	GAAGTATGCCTTGACGGAGC	59.843	20	280	298	577	GAGGATGATAGCAAGGCGAG	59.939	20	ATGATTCTGCGCTGTTGTTG	59.871	20	186	294	479
c20914.graph_c0	1	p1	(T)10	10	624	633	GCAGTGTGGTGCTACTGCAT	59.936	20	TCGTGCAGAGTTCAAAATTCC	60.242	21	144	588	731	ATGGCAGTGTGGTGCTACTG	59.776	20	TCGTGCAGAGTTCAAAATTCC	60.242	21	147	585	731	ACAGAGGTGTGGTGCTGATG	59.738	20	TCGTGCAGAGTTCAAAATTCC	60.242	21	221	511	731
c20914.graph_c0	2	p1	(T)11	11	757	767	GCAGTGTGGTGCTACTGCAT	59.936	20	TGCCAGTACACAAGTTGCATT	59.259	21	210	588	797	GAGTGCATGTGGCTTTTCCT	60.263	20	TGCCAGTACACAAGTTGCATT	59.259	21	256	542	797	GAGTGCATGTGGCTTTTCCT	60.263	20	TTGCCAGTACACAAGTTGCAT	59.259	21	257	542	798
c21083.graph_c0	1	p2	(AT)6	12	420	431	ATTTGCCAGGTTGTGACGTT	60.419	20	AGCACAACACAGGGTCTTGA	59.310	20	138	336	473	ATTTGCCAGGTTGTGACGTT	60.419	20	ATTACTGACAAAGACCCGCC	59.056	20	163	336	498	ATTTGCCAGGTTGTGACGTT	60.419	20	TACTGACAAAGACCCGCCAC	61.096	20	161	336	496
c21083.graph_c0	2	p1	(A)11	11	1408	1418	GGTTGGGGAGTGTGAGGATA	59.779	20	ACTGCTTCTCCTTTCCTTGG	58.524	20	237	1253	1489	GGTTGGGGAGTGTGAGGATA	59.779	20	TCTCCTTTCCTTGGAAAATCC	59.519	21	231	1253	1483	GGTTGGGGAGTGTGAGGATA	59.779	20	TTCCTTGGAAAATCCTCATTG	59.006	21	225	1253	1477
c21085.graph_c0	1	p1	(T)12	12	1772	1783	GCTTGGTTCAAAGTCCGAAG	59.853	20	CTGTCGCTGACTCACAGGTC	59.603	20	278	1567	1844	CTTGGTTCAAAGTCCGAAGG	59.705	20	CTGTCGCTGACTCACAGGTC	59.603	20	277	1568	1844	GCTTGGTTCAAAGTCCGAAG	59.853	20	ACAGGTCGTGCCCATCTAAT	59.434	20	265	1567	1831
c21119.graph_c0	1	p3	(GAC)5	15	215	229	AGTCGTGGTTGACTCCTGCT	59.907	20	GGGCAACATCTCAGGGTTTA	59.933	20	206	191	396	ATGACGACCAAGGGAGTGAG	60.112	20	GGGCAACATCTCAGGGTTTA	59.933	20	227	170	396	CTCATGACGACCAAGGGAGT	60.112	20	GGGCAACATCTCAGGGTTTA	59.933	20	230	167	396
c21145.graph_c0	1	p2	(AC)6	12	1	12	--
c21154.graph_c0	1	p2	(GT)8	16	1301	1316	--
c21170.graph_c0	1	p2	(CA)7	14	2277	2290	ACAAAACGACCACACACCAA	59.897	20	AGTGTTAGGCCTCCCAGGTT	59.994	20	235	2233	2467	ACAAAACGACCACACACCAA	59.897	20	CAATCGCTGCTCGAGTGTTA	60.157	20	248	2233	2480	ACAAAACGACCACACACCAA	59.897	20	GTGTTAGGCCTCCCAGGTTT	60.361	20	234	2233	2466
c21181.graph_c0	1	c	(CAC)6cctggacccagaactgagaaccctggcgtggcttacaggcgtggaaagaggaactaggggcgtgcag(ACC)6	103	304	406	TGTTATGTGTGGAGTCCCGA	59.960	20	TACCAGTACGCCCACTCTCC	60.134	20	254	251	504	CGCCCTCAGACGACTGTTAT	60.277	20	TACCAGTACGCCCACTCTCC	60.134	20	268	237	504	TATGTGTGGAGTCCCGAACC	60.780	20	TACCAGTACGCCCACTCTCC	60.134	20	251	254	504
c21247.graph_c0	1	p1	(T)10	10	856	865	GACACCACTTCTGCCCAAAT	59.973	20	TGTGAAATGGGAGTCAGGGT	60.363	20	264	633	896	CCACTTCTGCCCAAATTCAT	59.933	20	TGTGAAATGGGAGTCAGGGT	60.363	20	260	637	896	GACACCACTTCTGCCCAAAT	59.973	20	TGCACTTGTGAAATGGGAGT	59.139	20	270	633	902
c21267.graph_c0	1	p1	(A)10	10	585	594	GCTTCTATGGTCAGCCTTGG	59.836	20	TCAAGCCATGACGGGTTAAT	60.331	20	268	418	685	TGTTTGCATGGTCACACAGA	59.705	20	TCAAGCCATGACGGGTTAAT	60.331	20	224	462	685	GCTTCTATGGTCAGCCTTGG	59.836	20	ACTCAAGCCATGACGGGTTA	60.517	20	270	418	687
c21305.graph_c0	1	p3	(GTG)5	15	177	191	CGAGGTATCTGCTAGCCCAC	59.859	20	GGCGTAGGGAATGTTGTACC	59.316	20	206	129	334	GAGGTAAATGAGCAAAGGCG	59.845	20	GGCGTAGGGAATGTTGTACC	59.316	20	264	71	334	GGTGGTCGGAGGAGGTAAAT	60.190	20	GGCGTAGGGAATGTTGTACC	59.316	20	275	60	334
c21320.graph_c0	1	p1	(T)10	10	342	351	GTGAGCGTGTGTGTCTGCTT	60.104	20	TGACGGAACCTTTTTGTCCT	59.569	20	234	154	387	TGATGTGGTATGCAGGCAGT	60.144	20	TGACGGAACCTTTTTGTCCT	59.569	20	138	250	387	GATGTGGTATGCAGGCAGTG	60.144	20	TGACGGAACCTTTTTGTCCT	59.569	20	137	251	387
c21330.graph_c0	1	p2	(GA)6	12	1	12	--
c21335.graph_c0	1	p1	(T)10	10	685	694	TCGTACGCTGGAAGCTTTTT	60.018	20	AAGGATTCTGCATCACTGGG	60.073	20	277	630	906	AGAGTCGCCCAAAGAACAGA	59.989	20	TGGTTTTCTGTTGTGGCAAA	60.127	20	182	575	756	TCGTACGCTGGAAGCTTTTT	60.018	20	TGGTTTTCTGTTGTGGCAAA	60.127	20	127	630	756
c21351.graph_c0	1	p3	(AGT)5	15	1028	1042	TGAGAGAGGCACACAGGAAG	59.125	20	TTCGATTAGGGAACTTGGCA	60.576	20	106	991	1096	CTGAGAGAGGCACACAGGAA	59.125	20	TTCGATTAGGGAACTTGGCA	60.576	20	107	990	1096	GGCACACAGGAAGACAAAGG	60.690	20	TTTCGATTAGGGAACTTGGC	59.158	20	100	998	1097
c21387.graph_c0	1	p2	(CA)6	12	3077	3088	--
c21478.graph_c0	1	p2	(AC)7	14	243	256	GGAAAAATCCAAACTCAGCC	58.622	20	ACTCACAGTTTTGTGCACGC	59.953	20	139	187	325	GGAAAAATCCAAACTCAGCC	58.622	20	AACCGTACTGTTTTGGGTGC	59.898	20	240	187	426	GGAAAAATCCAAACTCAGCC	58.622	20	CGTACTGTTTTGGGTGCTCA	59.758	20	237	187	423
c21492.graph_c0	1	p1	(A)10	10	42	51	TGTGCTTTAGAGACAAGAAAAGC	58.028	23	GCATTTACAAGCAACAGACTGG	59.813	22	120	7	126	GATGTGCTTTAGAGACAAGAAAAGC	59.976	25	GCATTTACAAGCAACAGACTGG	59.813	22	122	5	126	TGAATGATGTGCTTTAGAGACAAG	58.588	24	GCATTTACAAGCAACAGACTGG	59.813	22	127	0	126
c21492.graph_c0	2	p1	(T)10	10	231	240	TTCACCAGTCTGTTGCTTGTAAA	59.836	23	CCCATATGGCAAACATGCTA	59.401	20	211	101	311	CACCAGTCTGTTGCTTGTAAATG	59.724	23	CCCATATGGCAAACATGCTA	59.401	20	209	103	311	TTCACCAGTCTGTTGCTTGTAAA	59.836	23	TACCCATATGGCAAACATGC	59.261	20	213	101	313
c21492.graph_c0	3	p1	(T)10	10	1104	1113	GGCATGAATGAAAGATGCAG	59.230	20	GAAACCTGCCCTTTAACTTGG	59.987	21	255	929	1183	GGCATGAATGAAAGATGCAGT	60.096	21	GAAACCTGCCCTTTAACTTGG	59.987	21	255	929	1183	GGCATGAATGAAAGATGCAG	59.230	20	TGCCTCCCAATAATCTTCTGA	59.654	21	274	929	1202
c21507.graph_c0	1	p2	(GA)6	12	1279	1290	CCACACCCCAGTTTTCACTT	59.861	20	TTCCTCATCCTTGCATCACA	60.201	20	159	1182	1340	CCACACCCCAGTTTTCACTT	59.861	20	TCCTCATCCTTGCATCACAG	59.787	20	158	1182	1339	CCACACCCCAGTTTTCACTT	59.861	20	ATCCTTGCATCACAGCTTCC	60.226	20	153	1182	1334
c21509.graph_c0	1	p1	(A)10	10	1054	1063	GAGGCACGTTTGAAGGATCT	59.288	20	TTCATTTCATCCAGCAGCAC	59.805	20	254	874	1127	GAGGCACGTTTGAAGGATCT	59.288	20	ACCTCAGCATTTGCATCTCC	60.226	20	217	874	1090	GAGGCACGTTTGAAGGATCT	59.288	20	CATTTCATCCAGCAGCACAT	59.679	20	252	874	1125
c21556.graph_c0	1	p1	(T)13	13	1523	1535	GTCCTGCGTAGGAGTCCAAG	59.867	20	CAAGGGAGTGCTGAAGAACA	59.007	20	145	1422	1566	AAGTCCTGCGTAGGAGTCCA	59.867	20	CAAGGGAGTGCTGAAGAACA	59.007	20	147	1420	1566	CCCAGCAGTCCTCTAAGCTG	60.149	20	CAAGGGAGTGCTGAAGAACA	59.007	20	120	1447	1566
c21586.graph_c0	1	p3	(GCT)6	18	1279	1296	AATCTGTGTTGGGAGGCAAC	59.973	20	TTATGTCTTCACGCCACGAA	60.257	20	103	1241	1343	AATCTGTGTTGGGAGGCAAC	59.973	20	GCAAACGAAACCATGACTGA	59.697	20	278	1241	1518	GAGCCGCAGAACGTAAAATC	59.851	20	TTATGTCTTCACGCCACGAA	60.257	20	119	1225	1343
c21598.graph_c0	1	p1	(A)10	10	40	49	--
c21672.graph_c0	1	p2	(CA)7	14	126	139	TTGGGTAACGGTTCACTTCA	59.021	20	AAGGACAAACCATTTGGCAC	59.836	20	238	31	268	TTGGGTAACGGTTCACTTCAC	59.883	21	AAGGACAAACCATTTGGCAC	59.836	20	238	31	268	TTGGGTAACGGTTCACTTCA	59.021	20	GACAAACCATTTGGCACACA	60.413	20	235	31	265
c21674.graph_c0	1	p2	(AG)8	16	1	16	--
c21674.graph_c0	2	p2	(TA)6	12	179	190	GAGAGAGAGTGGAGGAGGCA	59.663	20	CCTACAAAAACCACCCCAGA	59.824	20	277	7	283	AGAGAGTGGAGGAGGCAGGT	60.404	20	CCTACAAAAACCACCCCAGA	59.824	20	274	10	283	GAGAGTGGAGGAGGCAGGTA	59.405	20	CCTACAAAAACCACCCCAGA	59.824	20	273	11	283
c21688.graph_c0	1	p1	(A)11	11	279	289	GGTTTACTGTCTCTGTGGAGGG	60.031	22	TTCTTATGAATTCCTGCACTCAA	58.888	23	197	119	315	GGTTTACTGTCTCTGTGGAGGG	60.031	22	CTTCTTATGAATTCCTGCACTCAA	59.793	24	198	119	316	TGTGGAGGGATATACACAATGC	59.713	22	TTCTTATGAATTCCTGCACTCAA	58.888	23	184	132	315
c21747.graph_c0	1	p3	(TGT)5	15	292	306	CTGTGAAGCGAGCAGTCTTG	59.922	20	ATACTGCATGACCAGGAGGG	59.950	20	202	168	369	CATCTGCTCTGTGAAGCGAG	59.880	20	ATACTGCATGACCAGGAGGG	59.950	20	210	160	369	CTGTGAAGCGAGCAGTCTTG	59.922	20	GAACTCAACGCCAGGATAGC	59.843	20	235	168	402
c21794.graph_c0	1	p1	(A)11	11	56	66	CGGGCCTTGGATCATTTAT	59.731	19	AACACCAGATCCGAATGAGC	60.081	20	141	5	145	CGGGCCTTGGATCATTTAT	59.731	19	TCATGAAACCAACACTCCGA	60.088	20	175	5	179	CGGGCCTTGGATCATTTAT	59.731	19	GGAACGGAACATTTTGAGGA	59.910	20	218	5	222
c21852.graph_c0	1	p1	(A)10	10	142	151	GACAAATCAAACTCGCCGTT	60.118	20	ACATTTTTGTGTGCGTTCCA	60.011	20	108	114	221	GACAAATCAAACTCGCCGTT	60.118	20	TTTTTGTGTGCGTTCCATGT	60.011	20	105	114	218	GACAAATCAAACTCGCCGTT	60.118	20	TAATTTCATGCATGGTCCGA	59.891	20	228	114	341
c21867.graph_c0	1	p2	(TA)6	12	343	354	CATGATGATGGATTCAGGGA	59.248	20	TGTAGGGCATCATCAGGACA	60.072	20	234	230	463	CATGATGATGGATTCAGGGA	59.248	20	TGATAATGTGTGGAGCCTCG	59.673	20	175	230	404	TCCCATGATGATGGATTCAG	59.248	20	TGATAATGTGTGGAGCCTCG	59.673	20	178	227	404
c21933.graph_c0	1	p1	(T)12	12	605	616	TGCCTAACAGTCTTGGAGCAT	59.890	21	CTGTGCATCAGCAGGACACT	60.055	20	187	531	717	TGCCTAACAGTCTTGGAGCAT	59.890	21	ACTGTGCATCAGCAGGACAC	59.905	20	188	531	718	TGCCTAACAGTCTTGGAGCAT	59.890	21	ACACTGTGCATCAGCAGGAC	59.905	20	190	531	720
c21952.graph_c0	1	p1	(T)10	10	926	935	CACATTTTGAACCTGGACCC	60.210	20	AAGGAAGCTGGAACTGCAAG	59.615	20	148	818	965	TTGAACCTGGACCCATTTGT	60.210	20	AAGGAAGCTGGAACTGCAAG	59.615	20	142	824	965	CACATTTTGAACCTGGACCC	60.210	20	GAAGGAAGCTGGAACTGCAA	60.517	20	149	818	966
c22014.graph_c1	1	p3	(AGC)5	15	792	806	ATTTACCACTCACGCCGCTA	60.658	20	CCATGCATGTTTCCTTGATG	59.924	20	139	695	833	ATTTACCACTCACGCCGCTA	60.658	20	CATGCATGTTTCCTTGATGC	60.080	20	138	695	832	ATTTACCACTCACGCCGCTA	60.658	20	AAACTTCCCGCTAAAGCCAT	60.095	20	278	695	972
c22027.graph_c1	1	p1	(T)10	10	1182	1191	TGTGAGGTTGTGTCACCCAT	59.846	20	CACTTTATGAATTAAAAGCCTTATGGA	60.144	27	111	1115	1225	TGTGAGGTTGTGTCACCCAT	59.846	20	TTTATGAATTAAAAGCCTTATGGAA	57.611	25	108	1115	1222	TGTGAGGTTGTGTCACCCAT	59.846	20	CTTTATGAATTAAAAGCCTTATGGAA	58.422	26	109	1115	1223
c22033.graph_c0	1	p1	(T)10	10	16	25	--
c22050.graph_c0	1	p1	(A)10	10	37	46	AAAAACAAATGATGCACCCA	58.869	20	TTCCCATCCCGTTTCTTACA	60.301	20	170	13	182	AAAAACAAATGATGCACCCA	58.869	20	GCTTCTCTCCCATCCCTTTT	59.651	20	121	13	133	AAAAACAAATGATGCACCCA	58.869	20	ACATGGCTTTGCTTCTCTCC	59.434	20	131	13	143
c22127.graph_c0	1	p1	(T)10	10	983	992	ACACAATTTCATGGCAGACG	59.572	20	ACGCGCTAACCTGTGAAAAC	60.313	20	270	847	1116	TCGATGTGTTGTGCAGACCT	60.319	20	TTACCCACACACAATCGACG	60.427	20	241	821	1061	ACACAATTTCATGGCAGACG	59.572	20	TTACCCACACACAATCGACG	60.427	20	215	847	1061
c22404.graph_c0	1	p1	(A)10	10	164	173	CAACGTGAATGCAGGAGAGA	59.984	20	TGTTACCGTTTGTCTTGCCA	60.149	20	194	92	285	CAACGTGAATGCAGGAGAGA	59.984	20	ATCACAGGTGTGTGCTGAGG	59.738	20	105	92	196	TTGTCAATGGCAACGTGAAT	59.972	20	ATCACAGGTGTGTGCTGAGG	59.738	20	115	82	196
c22557.graph_c0	1	p1	(A)12	12	53	64	AAAAACAAAGGCACCGACC	59.963	19	ATACCTCCTGTGTCGCCATC	59.957	20	178	1	178	AAAAACAAAGGCACCGACC	59.963	19	ATCATACCTCCTGTGTCGCC	59.957	20	181	1	181	AAAAACAAAGGCACCGACC	59.963	19	GCCATCTCATAACATCCGCT	60.066	20	164	1	164
c23106.graph_c0	1	c	(A)10ctggacctacgctgcacac(AT)6	41	948	988	ACGTGACTTACCGCCTTTTG	60.168	20	GGTTTTCGCGTCAGATGAAC	60.646	20	219	808	1026	ACCGCCTTTTGAACAAGAAA	59.724	20	GGTTTTCGCGTCAGATGAAC	60.646	20	210	817	1026	ACGTGACTTACCGCCTTTTG	60.168	20	GGTTTTCGCGTCAGATGAA	59.790	19	219	808	1026
c23126.graph_c0	1	p2	(CA)8	16	793	808	CGACGAGAGAGTCACACCAA	60.022	20	CCACTGGCAATCCGTAGTTT	59.993	20	144	703	846	TCACCGCACAACTCAAGAAC	59.880	20	CCACTGGCAATCCGTAGTTT	59.993	20	116	731	846	GTCACCGCACAACTCAAGAA	59.880	20	CCACTGGCAATCCGTAGTTT	59.993	20	117	730	846
c23129.graph_c0	1	p3	(CAC)6	18	219	236	CTGAACCTAAAAGCGGCAAG	60.011	20	GTTCTTCCTCTTCACGCTGG	59.989	20	140	139	278	CTGAACCTAAAAGCGGCAAG	60.011	20	TCTTCCTCTTCACGCTGGAT	59.950	20	138	139	276	ACTGAACCTAAAAGCGGCAA	59.883	20	GTTCTTCCTCTTCACGCTGG	59.989	20	141	138	278
c23275.graph_c0	1	p1	(A)11	11	1709	1719	TGTCTTCAGGAGAATGTGCG	59.984	20	GGAAACCCGTCGTTCTAGTG	59.592	20	197	1624	1820	TGTCTTCAGGAGAATGTGCG	59.984	20	ACTACACGCTGAGCGGAAAC	60.462	20	211	1624	1834	TGTCTTCAGGAGAATGTGCG	59.984	20	CTCAGAAACCACACCACAGC	59.310	20	150	1624	1773
c23303.graph_c0	1	c	(A)10cgaatgcactgttcattaataaaaaacaacgccattgaaaaatatatgtaaaaataaaaaaccactggtttacctgtaagaacaaaatgct(TA)7	115	739	853	TAAGCGACGCAAACAGAAAA	59.625	20	CCTTCGGTGAGCAAGAAAAC	59.853	20	280	625	904	AAGCGACGCAAACAGAAAAA	60.915	20	CCTTCGGTGAGCAAGAAAAC	59.853	20	279	626	904	TAAGCGACGCAAACAGAAAA	59.625	20	CTTCGGTGAGCAAGAAAACG	60.933	20	279	625	903
c23360.graph_c0	1	p1	(T)10	10	158	167	CTCTCCATGGTTGCCATCTT	60.073	20	CCATGCCACAGCCTTTTATT	59.960	20	230	129	358	CTCTCCATGGTTGCCATCTT	60.073	20	TCTAGTCTGGGGAGCTTGGA	59.943	20	178	129	306	CTCTCCATGGTTGCCATCTT	60.073	20	ATCTCTCACTCCCATGCCAC	60.080	20	241	129	369
c23526.graph_c0	1	p3	(GCA)6	18	1675	1692	--
c23688.graph_c0	1	p3	(GCA)5	15	253	267	AGCTGGTGCCTCAAGAATGT	59.874	20	GAACCGGACTCCTTGCAGTA	60.255	20	247	167	413	AGCTGGTGCCTCAAGAATGT	59.874	20	AACCGGACTCCTTGCAGTAA	59.734	20	246	167	412	CTGGTGCCTCAAGAATGTGA	59.831	20	GAACCGGACTCCTTGCAGTA	60.255	20	245	169	413
c239.graph_c0	1	p3	(AGC)6	18	651	668	ATGAGTGATTTGCAGGAGGG	60.073	20	TGCTCCTTTGCTTCCTCAAT	59.955	20	254	562	815	ATTTGCAGGAGGGTCAGATG	60.073	20	TGCTCCTTTGCTTCCTCAAT	59.955	20	247	569	815	ATGAGTGATTTGCAGGAGGG	60.073	20	TTTGCTTCCTCAATTTTCCG	60.181	20	248	562	809
c24040.graph_c0	1	p3	(ACC)5	15	826	840	ACTACACCACCTCCCAGACG	60.026	20	GCCAGGCATGGATAGTGTCT	60.104	20	251	746	996	ATGCAACTACACCACCTCCC	59.851	20	GCCAGGCATGGATAGTGTCT	60.104	20	256	741	996	ACTACACCACCTCCCAGACG	60.026	20	AGTGTCTTCTTCTGCGCCTC	59.751	20	238	746	983
c24106.graph_c0	1	p1	(T)10	10	28	37	AGAACACCTGCGTGTGCG	62.154	18	TGGTGCCATACAGCGATAAA	60.096	20	194	3	196	AGAACACCTGCGTGTGCG	62.154	18	ATGGTCAACACGATCAGCAA	60.120	20	148	3	150	AGAACACCTGCGTGTGCG	62.154	18	TATCGTAAACTTGGCGGCTC	60.230	20	114	3	116
c24113.graph_c0	1	p2	(TG)6	12	1475	1486	--
c24128.graph_c0	1	p1	(A)10	10	74	83	CAGAAACGTATCTTGCACGC	59.493	20	TCCTTTGTGTTGTGTTCGGA	60.128	20	168	47	214	CAGAAACGTATCTTGCACGC	59.493	20	CCCCTCCTTTGTGTTGTGTT	59.861	20	172	47	218	CAGAAACGTATCTTGCACGC	59.493	20	ACTTGAACCCCCTCCTTTGT	59.834	20	180	47	226
c24171.graph_c0	1	p1	(T)11	11	1463	1473	AACGTTACGGTTGAGGAACG	60.030	20	AAAAAGGCAAGAAACGCAAA	59.868	20	140	1400	1539	GAGGTGGCTTCATTTTCTGC	59.820	20	AAAAAGGCAAGAAACGCAAA	59.868	20	232	1308	1539	TCTTGTGTCTCCCAAGGAGG	60.229	20	AAAAAGGCAAGAAACGCAAA	59.868	20	248	1292	1539
c24176.graph_c0	1	p2	(TC)8	16	3340	3355	GTCTTCTGTGCCAATGCTCA	59.992	20	AAACACAAGCGCAATTCTCC	60.257	20	165	3234	3398	CTTCTGTGCCAATGCTCAAA	59.988	20	AAACACAAGCGCAATTCTCC	60.257	20	163	3236	3398	TCGCGGAGGTAAATAGCAGT	59.867	20	AAACACAAGCGCAATTCTCC	60.257	20	251	3148	3398
c24177.graph_c0	1	p3	(CCA)7	21	1017	1037	--
c24190.graph_c0	1	p1	(T)10	10	9	18	--
c24190.graph_c0	2	p2	(GT)7	14	1308	1321	TGAGAGGAGACACATGCCAG	59.980	20	AGCGGAAGAAAGGACACTGA	59.989	20	167	1245	1411	CTGAGAGGAGACACATGCCA	59.980	20	AGCGGAAGAAAGGACACTGA	59.989	20	168	1244	1411	TGAGAGGAGACACATGCCAG	59.980	20	GCGGAAGAAAGGACACTGAG	59.989	20	166	1245	1410
c24191.graph_c0	1	p1	(T)11	11	1927	1937	--
c24222.graph_c0	1	p3	(TGG)5	15	208	222	GCCCAGTACCCCTCCTAGTC	59.957	20	ATTTGTGGTCTGTGGCATGA	59.967	20	170	162	331	TCGTAGTGGTTCTGCTGGTG	59.897	20	ATTTGTGGTCTGTGGCATGA	59.967	20	149	183	331	GACACAATCCAGGTGCCTCT	60.120	20	ATTTGTGGTCTGTGGCATGA	59.967	20	279	53	331
c24242.graph_c0	1	p3	(GAG)5	15	10	24	--
c24242.graph_c0	2	p2	(TC)9	18	1783	1800	--
c24243.graph_c0	1	p2	(AC)6	12	62	73	GCGTTTTTCTTTTTGCTTTTAG	57.572	22	ATTCGTGGTTTCTGCAATCC	59.939	20	183	0	182	GCGTTTTTCTTTTTGCTTTTAG	57.572	22	AGACCGATTCGTGGTTTCTG	60.111	20	189	0	188	GCGTTTTTCTTTTTGCTTTTAG	57.572	22	CAGACCGATTCGTGGTTTCT	60.111	20	190	0	189
c24248.graph_c0	1	p1	(A)10	10	87	96	GCGCAACCACACACTTAAAA	59.776	20	GTTTCTGCGCTCGTTTTCTC	60.140	20	254	7	260	GCGCAACCACACACTTAAAA	59.776	20	ACTTTTCAAGTCGACCCACG	60.149	20	178	7	184	GCGCAACCACACACTTAAAA	59.776	20	ATTGATGGAAAGGGACACGA	60.317	20	124	7	130
c24298.graph_c0	1	p2	(TC)7	14	371	384	GCCCAGCACAAACAATTACA	59.590	20	CTCTGTCACCCAGCAGTGAA	60.022	20	261	348	608	GCCCAGCACAAACAATTACA	59.590	20	TCTGTCACCCAGCAGTGAAG	60.022	20	260	348	607	GCCCAGCACAAACAATTACA	59.590	20	CAACTCCTTCACCCCTGAGA	60.229	20	168	348	515
c24334.graph_c0	1	p3	(ACA)6	18	1326	1343	AAGAGGACGTTGCCGAACTA	59.875	20	GTTCTCAGCCGCATCTATCC	59.803	20	128	1286	1413	CTACGAAAGAGGACGTTGCC	59.875	20	GTTCTCAGCCGCATCTATCC	59.803	20	134	1280	1413	CAGGAAGCCTATAAACCGCA	60.223	20	GTTCTCAGCCGCATCTATCC	59.803	20	237	1177	1413
c24334.graph_c0	2	p1	(T)11	11	2049	2059	--
c24339.graph_c0	1	p3	(CCA)5	15	3	17	--
c24339.graph_c0	2	p1	(A)10	10	2529	2538	TGAGGCTTTTGGGTGATAGG	60.066	20	TGGCACACTTTTCCTCAGTG	59.873	20	257	2367	2623	AGGCTTTTGGGTGATAGGGT	59.827	20	TGGCACACTTTTCCTCAGTG	59.873	20	255	2369	2623	AAACTGAGGCTTTTGGGTGA	59.711	20	TGGCACACTTTTCCTCAGTG	59.873	20	261	2363	2623
c24354.graph_c0	1	p1	(T)12	12	966	977	CCCCCTTTATTTGCTCTGGT	60.312	20	TGCAAAACATGCTAAAAGCAA	59.520	21	162	894	1055	CTGCAGTCCTCCCCCTTTAT	60.455	20	TGCAAAACATGCTAAAAGCAA	59.520	21	172	884	1055	GTATGCATGCTGCAGTCCTC	59.430	20	TGCAAAACATGCTAAAAGCAA	59.520	21	181	875	1055
c24357.graph_c0	1	p1	(T)11	11	772	782	GCAGAACACGCAGCAAAATA	60.021	20	AATTTACTGGCGCAAAGTGC	60.272	20	258	581	838	CGCAGCAAAATAACCAGGAT	60.096	20	AATTTACTGGCGCAAAGTGC	60.272	20	250	589	838	ACGCAGCAAAATAACCAGGA	60.637	20	AATTTACTGGCGCAAAGTGC	60.272	20	251	588	838
c24361.graph_c0	1	p1	(A)12	12	381	392	ATATGGGCTGCACAAGATCC	59.923	20	AGGGCAAGGCCAAGTAAAGT	60.130	20	216	308	523	ATATGGGCTGCACAAGATCC	59.923	20	TTGGTGATGAAGAGACGGTG	59.676	20	264	308	571	ATATGGGCTGCACAAGATCC	59.923	20	CCTTGGTGATGAAGAGACGG	60.646	20	266	308	573
c24443.graph_c0	1	p2	(AT)7	14	1100	1113	GGACGATGTCGAACCTTGTT	59.973	20	TTTGATTGGAGGCGTTTTTG	60.970	20	243	894	1136	CTGTGGAATATTGCGGAGGT	59.955	20	TTTGATTGGAGGCGTTTTTG	60.970	20	116	1021	1136	ATTCTGGACGATGTCGAACC	59.934	20	TTTGATTGGAGGCGTTTTTG	60.970	20	248	889	1136
c24455.graph_c0	1	p1	(A)12	12	1453	1464	--
c24459.graph_c0	1	p3	(CAG)5	15	1006	1020	CGCTTATGGGATGAGCAGAC	60.765	20	TCTAATGCTGCTGCTGCTGT	59.918	20	249	811	1059	ACGCTTATGGGATGAGCAGA	60.765	20	TCTAATGCTGCTGCTGCTGT	59.918	20	250	810	1059	AGACGCTTATGGGATGAGCA	60.765	20	TCTAATGCTGCTGCTGCTGT	59.918	20	252	808	1059
c24478.graph_c0	1	p1	(T)10	10	769	778	CACATGGGTGCATTGGAATA	60.197	20	TACCTGAGCCCCGTAGTGAC	60.134	20	178	678	855	CACATGGGTGCATTGGAATA	60.197	20	ACAACACATACCTGAGCCCC	59.851	20	186	678	863	CCCGTTCCATCTACTTGCTC	59.694	20	TACCTGAGCCCCGTAGTGAC	60.134	20	225	631	855
c24489.graph_c0	1	p1	(T)10	10	1761	1770	GTTTGATTTCGGATTGGTGG	60.170	20	TTTACGCGCGTTACACAGAC	59.940	20	270	1686	1955	GGTTTGATTTCGGATTGGTG	60.170	20	TTTACGCGCGTTACACAGAC	59.940	20	271	1685	1955	GTGGTTTGATTTCGGATTGG	60.170	20	TTTACGCGCGTTACACAGAC	59.940	20	273	1683	1955
c24493.graph_c0	1	p2	(AC)10	20	1	20	--
c24524.graph_c0	1	p1	(A)10	10	885	894	TTGTCCGAGGCAGGATTAAC	60.074	20	TCTGCAGCGTGACAGATTTC	60.144	20	247	714	960	CTGATTGCCCTCCTCAGGTA	60.210	20	TCTGCAGCGTGACAGATTTC	60.144	20	181	780	960	TGTCCGAGGCAGGATTAACT	59.694	20	TCTGCAGCGTGACAGATTTC	60.144	20	246	715	960
c24536.graph_c0	1	p1	(A)11	11	1261	1271	CAAGCTCTTTCCAGCATTGA	59.148	20	TTAGCAGTGGCATTTTGCAG	60.014	20	245	1094	1338	ACAAGCTCTTTCCAGCATTGA	60.008	21	TTAGCAGTGGCATTTTGCAG	60.014	20	246	1093	1338	CAAGCTCTTTCCAGCATTGA	59.148	20	TAGCAGTGGCATTTTGCAGT	59.493	20	244	1094	1337
c24547.graph_c0	1	p1	(A)13	13	1413	1425	GCCATCTGTATGGCGAGAAT	60.066	20	AATGCCCATATTTTGATGCC	59.626	20	231	1242	1472	GCCTGCTGCTCTTCTAACCA	60.678	20	AATGCCCATATTTTGATGCC	59.626	20	267	1206	1472	GCCATCTGTATGGCGAGAAT	60.066	20	ATGCCCATATTTTGATGCCA	61.058	20	230	1242	1471
c24575.graph_c0	1	p2	(CA)7	14	72	85	TCGTTCTTACAATGCAAGCG	60.014	20	TTCACGTCTAAGCAGCATGG	60.011	20	214	11	224	TCGTTCTTACAATGCAAGCG	60.014	20	TCTAAGCAGCATGGACATCG	59.972	20	208	11	218	TCGTTCTTACAATGCAAGCG	60.014	20	TATTGCGAGTCACCTGTTGC	59.871	20	277	11	287
c24596.graph_c0	1	p1	(A)10	10	134	143	TTATGTTTCGTACCGGCAGC	61.019	20	GCGTTTCGTTCAAACTCAGG	60.807	20	237	51	287	TTATGTTTCGTACCGGCAGC	61.019	20	TTTAGGAATGCGCAAGCAC	59.968	19	186	51	236	TATGTTTCGTACCGGCAGC	59.703	19	GCGTTTCGTTCAAACTCAGG	60.807	20	236	52	287
c24631.graph_c0	1	p1	(A)10	10	10	19	--
c24631.graph_c0	2	p1	(A)11	11	859	869	TTTTCCAGGATTGAGCCAAG	60.184	20	TGGAATGCATCACCAGAGAA	60.201	20	119	821	939	TTTTCCAGGATTGAGCCAAG	60.184	20	TTGGAATGCATCACCAGAGA	60.201	20	120	821	940	CACTACCCCTTCTTGAGCCA	60.246	20	TGGAATGCATCACCAGAGAA	60.201	20	186	754	939
c24662.graph_c0	1	p2	(CT)6	12	335	346	CAATCAAAATGCCTCTTCCAA	60.060	21	AAAAATATGCCAGCAGCGAT	59.710	20	272	272	543	CAATCAAAATGCCTCTTCCAA	60.060	21	AAAATATGCCAGCAGCGATT	59.710	20	271	272	542	CAATCAAAATGCCTCTTCCAA	60.060	21	AAATATGCCAGCAGCGATTT	59.710	20	270	272	541
c24732.graph_c0	1	p3	(TCC)6	18	499	516	GATACTGTCCGTAGCGCCTC	59.866	20	GCGAGTCAGCAACCAATGTA	59.871	20	193	390	582	AGAGGAGCTGTAGGGAGGCT	59.605	20	TACTGCCGAGCTTTGATGTG	60.011	20	257	432	688	GGCCGTGTAGAGGAGCTGTA	60.419	20	TACTGCCGAGCTTTGATGTG	60.011	20	265	424	688
c24734.graph_c0	1	p1	(T)10	10	37	46	TTCATGAGTTGTTACAATACTGCC	58.261	24	TGAGAACTCCCCAACAAACA	59.109	20	114	10	123	TTCATGAGTTGTTACAATACTGCC	58.261	24	TGCATATGAGAACTCCCCAA	59.075	20	120	10	129	TTCATGAGTTGTTACAATACTGCC	58.261	24	TGCATATGAGAACTCCCCAAC	59.947	21	120	10	129
c24809.graph_c0	1	p1	(A)14	14	1690	1703	--
c24846.graph_c0	1	p1	(A)14	14	87	100	GGACTTGAAGCCAAACCAAA	60.088	20	ACAAGAGATGGCGCTGAACT	60.020	20	131	0	130	AAGACATGATGAAGGTGGGG	59.779	20	ACAAGAGATGGCGCTGAACT	60.020	20	113	18	130	GGACTTGAAGCCAAACCAAA	60.088	20	ACCTGACAGCTGAGGGTGAC	60.315	20	269	0	268
c24846.graph_c0	2	p1	(A)11	11	1291	1301	ACTCTGATTCATGCACTGCG	60.016	20	CTGAGACACCAGGCTCAACA	60.022	20	198	1225	1422	ACTCTGATTCATGCACTGCG	60.016	20	AGCAACAAGAAAACGCGACT	60.059	20	227	1225	1451	ACTCTGATTCATGCACTGCG	60.016	20	TGAGACACCAGGCTCAACAC	59.872	20	197	1225	1421
c24871.graph_c0	1	p1	(T)10	10	1595	1604	TGTCTTTCCCCCAATCTGTC	59.903	20	GGGAGGAGCTTGAGACAGTG	59.986	20	269	1408	1676	TGGCAGAGCTATCTGCCTTT	60.118	20	GGGAGGAGCTTGAGACAGTG	59.986	20	211	1466	1676	TGGCAGAGCTATCTGCCTTT	60.118	20	CATCCTTTGATGGGGCTAGA	60.029	20	231	1466	1696
c24889.graph_c0	1	p3	(AAT)5	15	1057	1071	AGGAATCAGATGCTGGATGG	60.034	20	TTGGCAGGACATGTGAAAAA	60.088	20	143	1012	1154	AGGAATCAGATGCTGGATGG	60.034	20	TTTGGCAGGACATGTGAAAA	60.088	20	144	1012	1155	GCTGGATGGATGGCTACATT	59.923	20	TTGGCAGGACATGTGAAAAA	60.088	20	132	1023	1154
c24890.graph_c0	1	p1	(T)10	10	1168	1177	AGCGTACTTCCCTTAGCCGT	60.282	20	ACGAGAAAATAATCGCGCAG	60.364	20	242	1024	1265	CGGCTTTGAACAGCGTACTT	60.440	20	ACGAGAAAATAATCGCGCAG	60.364	20	253	1013	1265	AGCGTACTTCCCTTAGCCGT	60.282	20	TGCTTCATTGGAAGAAACGA	59.395	20	258	1024	1281
c24902.graph_c0	1	p1	(T)10	10	791	800	ACAGTTCCTTCTCGTTCGGA	59.844	20	ACTGGCGGTCTAATGAAACG	60.132	20	121	746	866	TTCTGCGTTGTTTTTGTTGG	59.746	20	CCAATGCCGCAAGAAATAAT	59.928	20	200	630	829	TTCTGCGTTGTTTTTGTTGG	59.746	20	ACTGGCGGTCTAATGAAACG	60.132	20	237	630	866
c24908.graph_c0	1	p1	(C)10	10	148	157	TTGAGCTTTGAAGCTGGCTA	58.942	20	GAGCATGTGCAGGGTTGATA	59.679	20	200	23	222	CTTGAGCTTTGAAGCTGGCTA	59.912	21	GAGCATGTGCAGGGTTGATA	59.679	20	201	22	222	TTGAGCTTTGAAGCTGGCTA	58.942	20	GCTGGAAAGTGAGGTCCAGA	60.386	20	259	23	281
c24923.graph_c0	1	p2	(AC)6	12	1118	1129	--
c24955.graph_c0	1	p3	(GGT)5	15	284	298	GCCCTCACTGGAGACATAGC	59.834	20	TCCCAGTGAATCCCTCTCAG	60.191	20	226	98	323	GCCCTCACTGGAGACATAGC	59.834	20	TTGCATGTAGCTCACCAACC	59.722	20	279	98	376	GCCCTCACTGGAGACATAGC	59.834	20	CTGATGACCATGACGACAGC	60.279	20	248	98	345
c24979.graph_c0	1	p1	(A)10	10	210	219	TTGCACAGCAAGTTGTAGGG	59.904	20	TGTTCTGCCTTTGGTCTGTTT	59.766	21	165	147	311	TTGCACAGCAAGTTGTAGGG	59.904	20	TGTTCTGCCTTTGGTCTGTT	58.342	20	165	147	311	GCACAGCAAGTTGTAGGGTG	59.365	20	TGTTCTGCCTTTGGTCTGTTT	59.766	21	163	149	311
c24994.graph_c0	1	p2	(GT)7	14	797	810	ACGCAAGGTTTAGTGATGGA	58.228	20	ACTGCTTGGGTTTCACTGCT	59.914	20	224	627	850	ACGCAAGGTTTAGTGATGGA	58.228	20	TGCTTGGGTTTCACTGCTAA	59.464	20	222	627	848	CGCAAGGTTTAGTGATGGAT	57.698	20	ACTGCTTGGGTTTCACTGCT	59.914	20	223	628	850
c24994.graph_c0	2	p3	(GTA)7	21	1050	1070	--
c25001.graph_c0	1	p3	(GGT)5	15	1	15	--
c25018.graph_c0	1	p1	(A)11	11	66	76	TCCGTTGTTTTTCGTTTTCC	59.953	20	GTCTATGTTGGTCGGCCTGT	59.997	20	222	28	249	TCCGTTGTTTTTCGTTTTCC	59.953	20	GTGTCTATGTTGGTCGGCCT	59.997	20	224	28	251	TCCGTTGTTTTTCGTTTTCC	59.953	20	AGTGCTGACAATGGTCTCCC	60.120	20	116	28	143
c25049.graph_c0	1	p2	(GT)9	18	279	296	TGGATGGAGAGAGGATCAGG	60.152	20	GGGGAACTCCTTCAGAAACC	59.912	20	100	250	349	TGGATGGAGAGAGGATCAGG	60.152	20	CCATGAAGCAGTTGTCCCTT	60.111	20	233	250	482	TGAGGAAGGGAAGATGGCTA	59.767	20	AGCGTTGTGTGGATGTGTGT	60.080	20	180	146	325
c25068.graph_c0	1	p1	(A)11	11	14	24	--
c25075.graph_c0	1	p3	(CCT)5	15	1307	1321	GATGAATATGGAAAGCCCCA	59.722	20	TCAAAATGGATAGCAGCAAAAA	59.732	22	222	1196	1417	TGAATATGGAAAGCCCCATC	59.722	20	TCAAAATGGATAGCAGCAAAAA	59.732	22	220	1198	1417	TGAATATGGAAAGCCCCATC	59.722	20	TTCAAAATGGATAGCAGCAAAA	59.732	22	221	1198	1418
c25096.graph_c0	1	p1	(A)10	10	1520	1529	TTTACCCAGCGGTGTAGGAC	59.993	20	GTTGCATCTATGGCGCTCTT	60.382	20	270	1439	1708	GTTTACCCAGCGGTGTAGGA	59.993	20	GTTGCATCTATGGCGCTCTT	60.382	20	271	1438	1708	TTTACCCAGCGGTGTAGGAC	59.993	20	ATGTTGTTGCATCTATGGCG	59.572	20	275	1439	1713
c25250.graph_c0	1	p1	(A)10	10	37	46	CACAACGCGCGGTATTTAG	60.280	19	AAGCGGGATGACAGAAAATG	60.074	20	174	14	187	CACAACGCGCGGTATTTAG	60.280	19	GACGTCCATAAGGCGAAAAA	60.074	20	260	14	273	CACAACGCGCGGTATTTAG	60.280	19	GCGGGATGACAGAAAATGAT	59.900	20	172	14	185
c25252.graph_c0	1	p1	(G)10	10	1190	1199	TTTGACATACTTTGCACGGC	59.735	20	TTCGCTATTTGCTGTTGTGG	59.872	20	247	1053	1299	TTTGACATACTTTGCACGGC	59.735	20	ACACAACGGAAGGTGTTTCC	59.867	20	177	1053	1229	TTTGACATACTTTGCACGGC	59.735	20	TTTGCTGTTGTGGTGACGAT	60.160	20	240	1053	1292
c25252.graph_c0	2	p1	(A)11	11	2453	2463	--
c25256.graph_c0	1	p2	(GA)6	12	146	157	GAGCAAGTCCCGAGTGAGTC	59.993	20	CTTGTGCACTAGGCGGTACA	59.928	20	227	30	256	AAGATCTGAGCAAGTCCCGA	59.950	20	CTTGTGCACTAGGCGGTACA	59.928	20	234	23	256	GAAGATCTGAGCAAGTCCCG	59.950	20	CTTGTGCACTAGGCGGTACA	59.928	20	235	22	256
c25256.graph_c0	2	p3	(GGA)5	15	1716	1730	AGGAGGATAGGATGGACTGGA	59.904	21	ATTTGGTGCAGGAATGAAGG	59.933	20	233	1660	1892	GAGGAGGATAGGATGGACTGG	59.904	21	ATTTGGTGCAGGAATGAAGG	59.933	20	234	1659	1892	GGAGGAGGATAGGATGGACTG	59.904	21	ATTTGGTGCAGGAATGAAGG	59.933	20	235	1658	1892
c25259.graph_c0	1	p1	(A)12	12	343	354	GCAGCACTAATGGGGAAAAA	60.074	20	GGAACTAAGGCTTGCAGTGTG	59.928	21	238	298	535	GCAGCACTAATGGGGAAAAA	60.074	20	AAGGCTTGCAGTGTGAGAGA	58.752	20	232	298	529	AGCAGCACTAATGGGGAAAA	59.708	20	GGAACTAAGGCTTGCAGTGTG	59.928	21	239	297	535
c25259.graph_c0	2	p2	(TG)7	14	1402	1415	--
c25277.graph_c0	1	p2	(AC)6	12	1948	1959	TTGAATGATTTTTATCTGCGAA	57.489	22	GGGTATATGGCATGTAGCACTG	59.388	22	189	1797	1985	GCATCCTTCTAATTCTCAACTTGC	60.600	24	GGGTATATGGCATGTAGCACTG	59.388	22	217	1769	1985	AATTGAATGATTTTTATCTGCGAA	59.083	24	GGGTATATGGCATGTAGCACTG	59.388	22	191	1795	1985
c25298.graph_c0	1	p2	(GT)10	20	1	20	--
c25298.graph_c0	2	p1	(T)12	12	411	422	AGTGGAGGAGTGGAAGGGTT	59.968	20	TAACTATGGCATGCAAGGGG	60.846	20	143	380	522	AGTGGAGGAGTGGAAGGGTT	59.968	20	GAGCAAATCAATGCCTCTCA	58.953	20	278	380	657	AGTGGAGGAGTGGAAGGGTT	59.968	20	TGAGCAAATCAATGCCTCTC	58.953	20	279	380	658
c25367.graph_c0	1	p3	(TGG)5	15	1	15	--
c25397.graph_c0	1	p4	(TTTC)5	20	2	21	--
c25404.graph_c0	1	p2	(AC)11	22	1	22	--
c25433.graph_c0	1	p1	(A)14	14	293	306	TTTCTTGCAAACGGGAGACT	59.853	20	ACCCTTCCCTTCTTGTCGAT	59.935	20	191	267	457	TTTTCTTGCAAACGGGAGAC	60.227	20	ACCCTTCCCTTCTTGTCGAT	59.935	20	192	266	457	TTTCTTGCAAACGGGAGACT	59.853	20	TCCCTTCTTGTCGATTTGCT	59.813	20	186	267	452
c25433.graph_c0	2	p1	(A)15	15	1176	1190	--
c25457.graph_c0	1	p1	(A)11	11	705	715	GGAAGCAAACCCTGGTTACA	59.971	20	GACGAGGTGCCCAAAGAGTA	60.255	20	128	647	774	GGAAGCAAACCCTGGTTACA	59.971	20	CGAGGTGCCCAAAGAGTATC	59.694	20	126	647	772	AGGTTCAGGAAGCAAACCCT	60.110	20	GACGAGGTGCCCAAAGAGTA	60.255	20	135	640	774
c25515.graph_c0	1	p2	(GA)6	12	1	12	--
c25550.graph_c0	1	p2	(TG)8	16	32	47	--
c25568.graph_c0	1	p1	(T)12	12	99	110	GCGTCATCTTGGTCTTGACA	59.837	20	CCGTGTTTCTTCATGTCCCT	59.966	20	239	54	292	GCGTCATCTTGGTCTTGACA	59.837	20	ACCCGTGTTTCTTCATGTCC	59.827	20	241	54	294	GGGGTACGTGCTCCTCCTAT	60.349	20	CCGTGTTTCTTCATGTCCCT	59.966	20	270	23	292
c25646.graph_c0	1	p1	(A)12	12	1	12	--
c25648.graph_c0	1	c	(TG)6catccactcatgtacacacg(CA)7	46	242	287	TGGAGGAACCCATGAGAAAG	60.042	20	AAAATGTGAGGAGGCACTGG	60.111	20	135	189	323	GGACAAAGGTTTGTGGAGGA	59.943	20	AAAATGTGAGGAGGCACTGG	60.111	20	148	176	323	GTGGAGGAACCCATGAGAAA	59.903	20	AAAATGTGAGGAGGCACTGG	60.111	20	136	188	323
c25660.graph_c0	1	p3	(GGT)5	15	916	930	GATGCTCGCGGATCTATTGT	60.207	20	AACTGAAGGATTGTTTGGCG	60.110	20	220	785	1004	GATGCTCGCGGATCTATTGT	60.207	20	TACCCGTGTCTCAACAACGA	60.152	20	266	785	1050	ACGGTCCAAGCTGAGATGAC	60.269	20	AACTGAAGGATTGTTTGGCG	60.110	20	121	884	1004
c25661.graph_c0	1	p3	(GCA)5	15	1	15	--
c25661.graph_c0	2	p2	(TA)8	16	1102	1117	--
c25669.graph_c0	1	p1	(T)10	10	94	103	TCCACTGGAAGGCAAAAATC	60.051	20	GAGGTGCTTCCGTGTTTGAT	60.119	20	166	39	204	TCCACTGGAAGGCAAAAATC	60.051	20	GAAAAACAGAGGTGCTTCCG	59.853	20	174	39	212	TCCACTGGAAGGCAAAAATC	60.051	20	ACAGAGGTGCTTCCGTGTTT	59.769	20	169	39	207
c25693.graph_c0	1	p2	(AT)7	14	1001	1014	TATCATATGCCAGAGCACGC	59.822	20	GCAGGGAGGGTGTCTACAAA	60.111	20	178	971	1148	TATGCCAGAGCACGCAATAA	60.378	20	GCAGGGAGGGTGTCTACAAA	60.111	20	173	976	1148	ATGCCAGAGCACGCAATAAT	60.636	20	GCAGGGAGGGTGTCTACAAA	60.111	20	172	977	1148
c25718.graph_c0	1	p1	(T)10	10	9	18	--
c25738.graph_c0	1	p3	(CCT)5	15	1564	1578	CACTTCCCGATAACACCGAT	59.813	20	TTCTCCTCCTCCTCCTCCTC	59.883	20	175	1539	1713	ACACTTCCCGATAACACCGA	60.375	20	TTCTCCTCCTCCTCCTCCTC	59.883	20	176	1538	1713	GCCACACACTTCCCGATAAC	60.384	20	TTCTCCTCCTCCTCCTCCTC	59.883	20	181	1533	1713
c25738.graph_c0	2	p3	(AGG)6	18	1693	1710	CACTTCCCGATAACACCGAT	59.813	20	TTCTCCTCCTCCTCCTCCTC	59.883	20	175	1539	1713	ACACTTCCCGATAACACCGA	60.375	20	TTCTCCTCCTCCTCCTCCTC	59.883	20	176	1538	1713	GCCACACACTTCCCGATAAC	60.384	20	TTCTCCTCCTCCTCCTCCTC	59.883	20	181	1533	1713
c25749.graph_c0	1	p1	(A)10	10	645	654	TTTTACGACGTGTGTCCAGC	59.764	20	ACAAAATAAAAACGTGCGCC	60.006	20	252	505	756	CAAGGGCCGTCATGTAATTT	59.823	20	AAAACGTGCGCCTTTTTATG	60.130	20	214	535	748	TTTTACGACGTGTGTCCAGC	59.764	20	CAAAATAAAAACGTGCGCCT	60.130	20	251	505	755
c25777.graph_c0	1	p2	(TA)8	16	21	36	--
c25814.graph_c0	1	p2	(GA)7	14	1	14	--
c25814.graph_c0	2	p1	(T)15	15	890	904	TGCTCAGCCTTGCAAAATTA	59.585	20	GCAGAAAATCAACTGAGAAGAGG	59.535	23	280	658	937	CAGCCTTGCAAAATTAAATGG	59.611	21	TGATGCAGAAAATCAACTGAGAA	59.875	23	280	662	941	GCCTTGCAAAATTAAATGGCT	60.442	21	TGATGCAGAAAATCAACTGAGAA	59.875	23	278	664	941
c25824.graph_c0	1	p2	(CA)6	12	553	564	AGTGCTCGCAGTGAAAATCA	59.596	20	ATCGCAAGACTGGTTCTGCT	60.020	20	274	464	737	AGTGCTCGCAGTGAAAATCA	59.596	20	CAAGACTGGTTCTGCTGACG	59.616	20	270	464	733	AGTGCTCGCAGTGAAAATCA	59.596	20	AAGACTGGTTCTGCTGACGG	60.444	20	269	464	732
c25825.graph_c0	1	p3	(CCA)5	15	733	747	AACTGCCTTATGCATCCCAG	60.096	20	CCGGAGCTCTTCTACTCCCT	59.972	20	206	710	915	CATGCTCATGGAATCCACAC	59.925	20	AACAGGCAGCTGTGTGACTG	60.096	20	279	604	882	AACTGCCTTATGCATCCCAG	60.096	20	AACAGGCAGCTGTGTGACTG	60.096	20	173	710	882
c25852.graph_c0	1	p1	(A)12	12	1496	1507	--
c25857.graph_c0	1	p3	(TGG)5	15	806	820	CTGTGGTGTCCCAATGACTG	59.997	20	GTGTTGAGACGGATGGTGTG	60.005	20	118	763	880	CTGTGGTGTCCCAATGACTG	59.997	20	TGTGTTGAGACGGATGGTGT	60.005	20	119	763	881	CTGTGGTGTCCCAATGACTG	59.997	20	GTGTGTTGAGACGGATGGTG	60.005	20	120	763	882
c25864.graph_c0	1	p2	(CA)8	16	211	226	CATGAGTGCCTCTTGTGTGTG	60.364	21	CACAGCACTGCGAGAAACAG	60.801	20	274	48	321	CCATAACAGCAAGCTACGACA	59.003	21	ATGAGCGTCCTCACTATGGC	60.249	20	277	166	442	CCATAACAGCAAGCTACGACA	59.003	21	TTTTTCGCAAAACACAGTGG	59.746	20	233	166	398
c25869.graph_c0	1	p1	(A)15	15	4458	4472	--
c25877.graph_c0	1	p3	(GGA)5	15	453	467	AGGAAGGAGAGAGCAGGAGG	60.088	20	GCACCATTATCACCCCAAAC	60.059	20	265	393	657	AGGAAGGAGAGAGCAGGAGG	60.088	20	CTGCTGAGAATGCTGATCCA	60.096	20	214	393	606	TACGTCCCAGGAAGGAGAGA	59.797	20	GCACCATTATCACCCCAAAC	60.059	20	273	385	657
c25888.graph_c0	1	p2	(GT)10	20	1569	1588	--
c25899.graph_c0	1	p3	(GGT)5	15	1	15	--
c25899.graph_c0	2	p2	(GT)10	20	965	984	CGGGCCACCAGTAGATGTAT	59.836	20	TACACACACACCCACACACG	59.950	20	187	939	1125	CGGGCCACCAGTAGATGTAT	59.836	20	CACCAAAAGTCAAGGCAACA	59.734	20	261	939	1199	CTGGCTAGGCACGTTCACTT	60.453	20	TACACACACACCCACACACG	59.950	20	225	901	1125
c25899.graph_c0	3	p2	(TG)7	14	1272	1285	ATGATGTGTGTGTGCGTGTG	60.079	20	ACATAGAACCCTCCCCCAAC	60.052	20	232	1092	1323	CGTGTGTGGGTGTGTGTGTA	59.950	20	GGTGAAATCTTCATGGGTGG	60.173	20	243	1106	1348	ATGATGTGTGTGTGCGTGTG	60.079	20	GGTGAAATCTTCATGGGTGG	60.173	20	257	1092	1348
c25899.graph_c0	4	c	(TG)7ta(AG)10	36	1496	1531	--
c25903.graph_c0	1	p3	(TCA)5	15	255	269	AGTCAGGCAGGGACAGTCAT	59.713	20	GCATGTGGACGAAGTGAGAA	59.837	20	186	197	382	AGTCAGGCAGGGACAGTCAT	59.713	20	ACATTGGGGATCATCTGCAT	60.166	20	160	197	356	AGTCAGGCAGGGACAGTCAT	59.713	20	ATCCATCCAACCTCACAAGG	59.779	20	115	197	311
c25906.graph_c0	1	p2	(TG)6	12	4	15	--
c25912.graph_c0	1	p1	(A)11	11	163	173	TTGGGGAAGTTAGTTTCGGA	59.541	20	ACCGACTGATCACCAGCTCT	59.866	20	153	55	207	TTGGGGAAGTTAGTTTCGGA	59.541	20	AAGCAACAAGTGGGAGAGGA	59.844	20	270	55	324	TTGGGGAAGTTAGTTTCGGA	59.541	20	GGAGAGGAGAGGCAAGGTTC	60.336	20	258	55	312
c25935.graph_c0	1	p1	(T)11	11	591	601	GAGAGAAACGGGGATCCAAT	60.272	20	ACAGAGAAGCCCCCAGACTT	60.252	20	258	389	646	GAGAGAAACGGGGATCCAAT	60.272	20	AACAGAGAAGCCCCCAGACT	60.252	20	259	389	647	GAGAGAAACGGGGATCCAAT	60.272	20	CCCCAGACTTGGATGTCTTC	59.505	20	248	389	636
c25940.graph_c0	1	p1	(T)10	10	506	515	ATCGACAACTTGTTACCGCC	60.000	20	GCAATAAACAGGAACCGGAA	59.938	20	100	471	570	TCAACAGCTTTTGCGTATCG	60.014	20	GCAATAAACAGGAACCGGAA	59.938	20	245	326	570	GTTGACGTACGCAAAGAGCA	60.058	20	GCAATAAACAGGAACCGGAA	59.938	20	123	448	570
c25958.graph_c0	1	p1	(A)10	10	2	11	--
c25992.graph_c0	1	p2	(CG)6	12	1568	1579	ACGTCGAGTGGATTTGGAAC	59.973	20	ACGCTGGTCAAGCAGAAAAT	59.882	20	207	1405	1611	ACGTCGAGTGGATTTGGAAC	59.973	20	GATGCAATGGGACGGTACTT	59.820	20	279	1405	1683	ACGTCGAGTGGATTTGGAAC	59.973	20	ATGCAATGGGACGGTACTTC	59.820	20	278	1405	1682
c26007.graph_c0	1	p2	(GA)9	18	1112	1129	--
c26009.graph_c0	1	p3	(GAG)5	15	7	21	--
c26025.graph_c0	1	p3	(AAG)6	18	1	18	--
c26080.graph_c0	1	p1	(T)11	11	1744	1754	CTGGTTGAATGGGTGAAGGT	59.820	20	GACCAACTGAGGGTGCGTAT	59.997	20	249	1599	1847	ACTGGTTGAATGGGTGAAGG	59.820	20	GACCAACTGAGGGTGCGTAT	59.997	20	250	1598	1847	TGGTTGAATGGGTGAAGGTT	60.210	20	GACCAACTGAGGGTGCGTAT	59.997	20	248	1600	1847
c26091.graph_c0	1	c	(G)11(A)16	27	5	31	--
c26105.graph_c0	1	p1	(T)10	10	1981	1990	TTACTGGCGCCATTTACACA	60.133	20	TGCTCTCGCATACACACACA	60.054	20	223	1859	2081	TGGATGGATGAATGAACGAA	59.859	20	TGCTCTCGCATACACACACA	60.054	20	157	1925	2081	TTACTGGCGCCATTTACACA	60.133	20	ATTGAGCACCCCGTATTCAC	59.820	20	277	1859	2135
c26107.graph_c0	1	p2	(CG)6	12	443	454	GAGCAAACGATAGGAGACGC	59.985	20	TGAGAATCGCCTTCTGGACT	59.950	20	202	384	585	GAGCAAACGATAGGAGACGC	59.985	20	GTGAGAATCGCCTTCTGGAC	59.810	20	203	384	586	GAGCAAACGATAGGAGACGC	59.985	20	ATTGTCAGGCAAGCAAGACC	60.263	20	243	384	626
c26121.graph_c0	1	p1	(T)12	12	547	558	ACTCAAAATGCCCCAGTGAC	59.973	20	ATTTCAAGTGGCAAGGGACA	60.495	20	278	320	597	ACTCAAAATGCCCCAGTGAC	59.973	20	TGGCAAGGGACATAAGATGG	60.853	20	270	320	589	ACTCAAAATGCCCCAGTGAC	59.973	20	TCAAGTGGCAAGGGACATAA	59.123	20	275	320	594
c26131.graph_c1	1	p3	(GAT)6	18	1	18	--
c26131.graph_c1	2	p2	(GT)10	20	1128	1147	--
c26138.graph_c0	1	p1	(T)10	10	1384	1393	CGCTGACAGTCTGGGATACA	59.855	20	CATTCATCCCATCAACAGCA	60.481	20	226	1219	1444	CGCTGACAGTCTGGGATACA	59.855	20	TCATTCATCCCATCAACAGC	59.456	20	227	1219	1445	ATCTAGACGATCCCAAGGGC	60.431	20	CATTCATCCCATCAACAGCA	60.481	20	249	1196	1444
c26153.graph_c0	1	p1	(A)11	11	608	618	GCGGAGGAATGTCATTTTTG	60.448	20	GCGCCTCTAGCGTGTCTATT	59.643	20	237	555	791	ATGCGGAGGAATGTCATTTT	59.391	20	GCGCCTCTAGCGTGTCTATT	59.643	20	239	553	791	CCAGGTTCGAGTTGTTCTCC	59.697	20	TCTATTACTGCGCGGACGAT	60.762	20	280	498	777
c26169.graph_c0	1	p2	(CA)6	12	778	789	GTGATCAAGAGCCAAGCACA	59.992	20	TGGCAGAAAACAATGCAGAG	59.988	20	273	611	883	GTGATCAAGAGCCAAGCACA	59.992	20	GCAGAAAACAATGCAGAGCA	60.142	20	271	611	881	GTGATCAAGAGCCAAGCACA	59.992	20	GTCAGCATGGCAGAAAACAA	59.847	20	280	611	890
c26169.graph_c0	2	p1	(T)12	12	2278	2289	AAACAGCCTGGGCAGACTTA	59.875	20	GTGTCAGGTGAGTGCAGGAA	59.872	20	279	2249	2527	AAACAGCCTGGGCAGACTTA	59.875	20	TGTCAGGTGAGTGCAGGAAC	59.872	20	278	2249	2526	CAGCCTGGGCAGACTTATTT	59.336	20	GTGTCAGGTGAGTGCAGGAA	59.872	20	276	2252	2527
c26169.graph_c0	3	p2	(AC)7	14	4369	4382	AGTTACCGGCGACACCATAG	60.015	20	CATTCTCATACCATCCACACCTT	60.123	23	191	4247	4437	AGTTACCGGCGACACCATAG	60.015	20	CATTCTCATACCATCCACACCT	58.792	22	191	4247	4437	CACTCCGAGCATGTCCTGTA	59.855	20	CATTCTCATACCATCCACACCTT	60.123	23	229	4209	4437
c26192.graph_c0	1	p2	(CA)7	14	1094	1107	GCTTGATTCGTACGGTGGTT	60.000	20	CAATTGAGAAGCGCGTGATA	59.976	20	214	971	1184	TACGGTGGTTCGTGATGAAA	59.964	20	CAATTGAGAAGCGCGTGATA	59.976	20	204	981	1184	GTGAAGTAAAAACGCGCACA	59.918	20	CAATTGAGAAGCGCGTGATA	59.976	20	265	920	1184
c26214.graph_c0	1	p1	(A)11	11	1763	1773	CTTCTCCACGTCTTCCTTGC	59.989	20	ACACAAAATGCAGCACAAGC	59.918	20	250	1661	1910	TCTCCGACTTCTCCACGTCT	59.986	20	ACACAAAATGCAGCACAAGC	59.918	20	257	1654	1910	CTCTCCGACTTCTCCACGTC	59.986	20	ACACAAAATGCAGCACAAGC	59.918	20	258	1653	1910
c26214.graph_c0	2	p1	(T)11	11	1881	1891	CTTCTCCACGTCTTCCTTGC	59.989	20	ACACAAAATGCAGCACAAGC	59.918	20	250	1661	1910	TCTCCGACTTCTCCACGTCT	59.986	20	ACACAAAATGCAGCACAAGC	59.918	20	257	1654	1910	CTCTCCGACTTCTCCACGTC	59.986	20	ACACAAAATGCAGCACAAGC	59.918	20	258	1653	1910
c26221.graph_c0	1	p3	(ACA)5	15	619	633	CCCATGATCTGCTGAGTGTG	60.270	20	TACGACGACATGGACTTGGA	60.112	20	235	524	758	CAAACCCATGATCTGCTGAG	59.241	20	TACGACGACATGGACTTGGA	60.112	20	239	520	758	CTCAAACCCATGATCTGCTG	59.241	20	TACGACGACATGGACTTGGA	60.112	20	241	518	758
c26232.graph_c0	1	p1	(A)12	12	2128	2139	--
c26245.graph_c0	1	p1	(A)10	10	327	336	CACTTGGTAATTACACACACAGCA	60.019	24	TGTGGCAAGAGCAGATCAAC	59.992	20	214	231	444	CACTTGGTAATTACACACACAGCA	60.019	24	TTGTGGCAAGAGCAGATCAA	60.539	20	215	231	445	CACTTGGTAATTACACACACAGCA	60.019	24	TTTGTGGCAAGAGCAGATCA	60.539	20	216	231	446
c26256.graph_c0	1	c	(AT)6tc(T)10	24	44	67	TTATTCACCTCGTGCGTCAT	59.152	20	GCACCTACCTGGTCACCTGT	60.033	20	275	19	293	ATTATTCACCTCGTGCGTCA	59.152	20	GCACCTACCTGGTCACCTGT	60.033	20	276	18	293	ATTATTCACCTCGTGCGTCAT	59.471	21	GCACCTACCTGGTCACCTGT	60.033	20	276	18	293
c26256.graph_c0	2	p1	(A)10	10	663	672	TAAGTGAATTGTGCAAGGCG	59.872	20	CCCGCACTCATTGTCTTACA	59.716	20	202	581	782	TAAGTGAATTGTGCAAGGCG	59.872	20	TGTCCGCAATCTTCGTCTTA	59.420	20	127	581	707	TAAGTGAATTGTGCAAGGCG	59.872	20	TACCTGTCCGCAATCTTCGT	60.657	20	131	581	711
c26256.graph_c0	3	p2	(GT)8	16	1024	1039	--
c26261.graph_c0	1	p3	(CCA)5	15	67	81	CCTGTAGTCGTCGCCAGC	60.580	18	CGAAGGAAGAGCTCACCAAC	59.989	20	218	41	258	CCTGTAGTCGTCGCCAGC	60.580	18	GAAGGAAGAGCTCACCAACG	59.989	20	217	41	257	CCTGTAGTCGTCGCCAGC	60.580	18	CGATAGCTGAAACCAGGGAG	59.830	20	274	41	314
c26261.graph_c0	2	p2	(GT)9	18	1773	1790	--
c26266.graph_c0	1	p2	(GT)6	12	1006	1017	GCCAGCTGGTAATTTAAAGCC	60.108	21	TTCACTGGTATAGCCCTGCC	60.096	20	252	843	1094	GCCAGCTGGTAATTTAAAGCC	60.108	21	TCACTGGTATAGCCCTGCCT	59.717	20	251	843	1093	CCAGCTGGTAATTTAAAGCCA	59.262	21	TTCACTGGTATAGCCCTGCC	60.096	20	251	844	1094
c26272.graph_c0	1	p2	(GA)10	20	1	20	--
c26288.graph_c0	1	p2	(AG)8	16	2704	2719	--
c26294.graph_c0	1	p2	(TG)6	12	1	12	--
c26320.graph_c0	1	p3	(CAC)5	15	290	304	GGCTTGGGTTTGTACAATGAG	59.485	21	TGGCGATGATTATGATGGTG	60.307	20	277	60	336	GGCTTGGGTTTGTACAATGAG	59.485	21	CGATGATTATGATGGTGGCA	60.307	20	274	60	333	GGCTTGGGTTTGTACAATGA	58.476	20	TGGCGATGATTATGATGGTG	60.307	20	277	60	336
c26337.graph_c0	1	p1	(T)12	12	10	21	--
c26337.graph_c0	2	p3	(GTG)5	15	403	417	TATCATAAGCGTGGCTGCAC	59.862	20	GCCTGGGTGTGACAGAAGAT	60.120	20	214	285	498	TATCATAAGCGTGGCTGCAC	59.862	20	GTGGGACAGCTTCCTCAAGA	60.386	20	171	285	455	TATCATAAGCGTGGCTGCAC	59.862	20	ATGACAACCGTGTCAGTTGC	59.603	20	232	285	516
c26337.graph_c0	3	p3	(GCA)5	15	1764	1778	--
c26350.graph_c0	1	p2	(AC)6	12	1852	1863	AAAGCATCTTGCGAGCATTT	59.988	20	GGTGGACAGAAGCACATCAA	59.682	20	104	1802	1905	TCAGGCATAGGCAAAATTCC	60.038	20	GGTGGACAGAAGCACATCAA	59.682	20	148	1758	1905	AAGCATCTTGCGAGCATTTC	60.499	20	GGTGGACAGAAGCACATCAA	59.682	20	103	1803	1905
c26369.graph_c0	1	p2	(CA)6	12	831	842	GATGCACATGACTCCCACAC	59.970	20	ACCGCCTTAGAATTCCGTTT	59.966	20	201	746	946	GATGCACATGACTCCCACAC	59.970	20	CCGTATTTTTCACCGCCTTA	59.958	20	212	746	957	GATGCACATGACTCCCACAC	59.970	20	ACATATCACCCACAGGGGAA	60.050	20	123	746	868
c26381.graph_c0	1	p1	(A)12	12	116	127	CCTAGAGGAGTCGGGAAAGC	60.340	20	TTGCCATGTCACCTGTGTCT	60.162	20	232	68	299	CCTAGAGGAGTCGGGAAAGC	60.340	20	CATTCAGGAGTGAGGCAACA	59.831	20	205	68	272	CTAGAGGAGTCGGGAAAGCA	59.569	20	TTGCCATGTCACCTGTGTCT	60.162	20	231	69	299
c26400.graph_c0	1	p4	(AGAT)5	20	1123	1142	GACCAGCCATTGCAGATAAAA	60.089	21	ACAAGCTCCAATCCCTCTCA	59.803	20	276	1043	1318	CCAGCCATTGCAGATAAAAGA	60.216	21	ACAAGCTCCAATCCCTCTCA	59.803	20	274	1045	1318	GACCAGCCATTGCAGATAAAA	60.089	21	CAAGCTCCAATCCCTCTCAA	60.331	20	275	1043	1317
c26402.graph_c1	1	p2	(TG)7	14	1	14	--
c26403.graph_c0	1	c	(AAT)5taagtctgagctttactttcaagtctttcatggtactttataaatacattgtcaga(AT)6	83	25	107	--
c26403.graph_c0	2	p1	(T)14	14	2516	2529	--
c26417.graph_c0	1	p3	(TCA)5	15	1584	1598	TGACGGAAGGAACATTGACA	60.088	20	TGTTCGTATTCGGATGATGC	59.504	20	269	1366	1634	GCAAAGAGAGGTATGTGGGC	59.700	20	CGGTCGTGACGAAGAGAGAT	60.408	20	247	1411	1657	CGCACTTAGTGGCGTATCAC	59.371	20	ATCCGTCAGCATCCTTGTTC	60.081	20	263	1438	1700
c26433.graph_c0	1	p2	(AG)7	14	1	14	--
c26433.graph_c0	2	p2	(AG)8	16	1222	1237	CAGGTTTCAGGGGTCACTGT	60.002	20	CCATCACAAGGGTCCAAGTC	60.363	20	275	1158	1432	TCAGTCATCTTGGCAACTGG	59.831	20	CCATCACAAGGGTCCAAGTC	60.363	20	256	1177	1432	CAGGTTTCAGGGGTCACTGT	60.002	20	TTGGTAGTGCCAGTGCAGTT	59.365	20	116	1158	1273
c26440.graph_c0	1	p2	(TG)7	14	3280	3293	TTACACACGCCACAAACTCG	60.753	20	ATCGCGTCGAACACTCTTTT	59.882	20	279	3163	3441	CGTCTTACACACGCCACAAA	60.753	20	GGCGATTTGGAAAACAACAC	60.352	20	196	3159	3354	TTACACACGCCACAAACTCG	60.753	20	GGCGATTTGGAAAACAACAC	60.352	20	192	3163	3354
c26443.graph_c0	1	p2	(GA)8	16	1	16	--
c26447.graph_c0	1	p2	(TG)10	20	2359	2378	--
c26463.graph_c0	1	p2	(AT)6	12	584	595	TAGCTCCATTTTGGAGGTGG	60.066	20	GCATCTCTCATAGTGTGCGTG	59.486	21	270	388	657	AGGAGAGGCCGAAATAGCTC	59.947	20	AGTGTGCGTGTGTTTTTGTG	58.231	20	273	374	646	TAGCTCCATTTTGGAGGTGG	60.066	20	AGTGTGCGTGTGTTTTTGTG	58.231	20	259	388	646
c26473.graph_c0	1	p2	(TG)9	18	1044	1061	--
c26487.graph_c0	1	p3	(CAA)5	15	8655	8669	CCCAGCTCACTATCAGAGGC	59.973	20	TAATGTCCAGGTTGCCTTCC	59.933	20	279	8494	8772	ATTCCAGATGACGCTCAACC	60.081	20	TAATGTCCAGGTTGCCTTCC	59.933	20	149	8624	8772	ATTCCAGATGACGCTCAACC	60.081	20	AGGGCATCGTTGATGTTCTC	60.081	20	216	8624	8839
c26487.graph_c0	2	p3	(GGA)6	18	12624	12641	CGACTCCGACAGCTTCAGTA	59.187	20	TGTCAGTCATTGCCTCTTTTG	58.912	21	227	12456	12682	CTGTCCCCTTCCTTACGTCC	60.872	20	TGTCAGTCATTGCCTCTTTTG	58.912	21	255	12428	12682	CGACTCCGACAGCTTCAGTA	59.187	20	TGTCAGTCATTGCCTCTTTTGT	59.780	22	227	12456	12682
c26492.graph_c0	1	p1	(A)10	10	8	17	--
c26497.graph_c0	1	p3	(TCC)5	15	938	952	GCATGGGGAGTCTGTCATCT	60.080	20	ACCACAGTCCCCTGTGTCAT	60.291	20	199	795	993	CTGGGAAGTGCAACCTCATT	60.111	20	CACGGTGGAAATAGTGCAGA	59.716	20	177	865	1041	AGCTGCATTCACTTGCTTCA	59.746	20	ACTGGCAAATGTACCCCAAG	59.853	20	278	887	1164
c26501.graph_c0	1	p3	(CTG)5	15	16	30	--
c26504.graph_c0	1	p1	(T)16	16	1	16	--
c26504.graph_c0	2	p3	(GTG)5	15	2331	2345	GGAAGCTCCTTTCTCAGCCT	60.096	20	CCACCACCACTACTACTGGAA	57.592	21	260	2116	2375	GGAAGCTCCTTTCTCAGCCT	60.096	20	CCACCACCACTACTACTGGAAC	58.506	22	260	2116	2375	GGAAGCTCCTTTCTCAGCCT	60.096	20	ACCACCACCACTACTACTGGAA	58.506	22	261	2116	2376
c26520.graph_c0	1	p3	(AGG)5	15	2550	2564	GGAGGCAGGTCATTGGTAAA	59.933	20	CCTGTAGCCTTCAGCAGCTT	59.780	20	278	2451	2728	ATAACCATTGGTGGTGGTGG	60.353	20	TGCAGCAGATGACACAATGA	59.986	20	186	2496	2681	ATAACCATTGGTGGTGGTGG	60.353	20	CGTGAGGGTTCTCCTGTAGC	59.867	20	245	2496	2740
c26532.graph_c0	1	p1	(T)11	11	1656	1666	ATTGAGGGAGCACTTGATGC	60.226	20	TTTTTGCTGGTACTGACGGT	58.283	20	108	1628	1735	CGAGCAGTTCTCGCTTTTTC	60.270	20	TTTTTGCTGGTACTGACGGT	58.283	20	278	1458	1735	CATCCAACCAGGACTCAACC	60.363	20	TTTTTGCTGGTACTGACGGT	58.283	20	184	1552	1735
c26541.graph_c0	1	c	(GCT)5gcaacattggctagcaaatccattccacatactccatgtgaaggctgctt(CTG)5	80	1442	1521	--
c26552.graph_c0	1	p6	(TATATG)13	78	2118	2195	--
c26579.graph_c0	1	p2	(GT)9	18	1804	1821	--
c26584.graph_c0	1	c	(AGC)6aggaggagggcccagg(GCA)6t(TGG)5	68	216	283	GTTGTGATTGTGATGGTGGC	59.819	20	CCTCCTTGCTGTAGGAGCAC	60.012	20	263	189	451	GTTGTGATTGTGATGGTGGC	59.819	20	TCCTTGCTGTAGGAGCACAA	59.591	20	261	189	449	GTTGTGATTGTGATGGTGGC	59.819	20	AGGACAAGACAACCTGCGAG	60.444	20	180	189	368
c26584.graph_c0	2	p3	(CAG)5	15	3400	3414	--
c26589.graph_c0	1	c	(A)10c(A)10	21	501	521	GCCCTTCTGTTCCACGTTTA	60.110	20	CACGAAGGTTGCGTGACTT	59.889	19	246	349	594	CGCAGACCACAGGCATAATA	59.712	20	CACGAAGGTTGCGTGACTT	59.889	19	135	460	594	GCCCTTCTGTTCCACGTTTA	60.110	20	GAAGGTTGCGTGACTTCCC	60.650	19	243	349	591
c26589.graph_c0	2	p1	(A)10	10	815	824	TCCAAGACTTGAGCGTCCTT	59.989	20	GAATGCGTTCATAGGAGGGA	60.036	20	134	782	915	TCCAAGACTTGAGCGTCCTT	59.989	20	ATATGACCCGGCAGACAAAG	59.955	20	161	782	942	TCCAAGACTTGAGCGTCCTT	59.989	20	ATGCGTTCATAGGAGGGATG	59.917	20	132	782	913
c26595.graph_c0	1	p1	(A)13	13	156	168	TGGTGACCAAAGAGAAATAAGAAT	58.271	24	CCCACCAAGTGGTGCTTAGT	60.028	20	223	113	335	TGGTGACCAAAGAGAAATAAGAA	57.928	23	AACTTTTTCCCCACCAAGTG	58.931	20	232	113	344	TGGTGACCAAAGAGAAATAAGAATC	59.900	25	AACTTTTTCCCCACCAAGTG	58.931	20	232	113	344
c26612.graph_c0	1	p1	(T)10	10	633	642	CAAAGCTCAAGTCTGGAGGG	59.982	20	GGGATTGTTAGGAACCCCAC	60.422	20	195	479	673	TGGAATTCAGGAATGCATCA	60.009	20	GGAATTTGTGGCTCTGGATG	60.461	20	271	591	861	CAAAGCTCAAGTCTGGAGGG	59.982	20	TAGGAACCCCACTACTCCCA	59.401	20	187	479	665
c26616.graph_c0	1	p2	(GT)6	12	329	340	TGGCATTGTGTTTGGTGACT	60.008	20	ACAACACACCAGAGCAGCAG	60.096	20	189	256	444	AATGGCATTGTGTTTGGTGA	59.823	20	ACAACACACCAGAGCAGCAG	60.096	20	191	254	444	TGGCATTGTGTTTGGTGACT	60.008	20	GCGTCCTCTCAAGATGGTGT	60.269	20	116	256	371
c26630.graph_c0	1	p2	(GA)7	14	417	430	CCTGCATTCGCTCTCATACA	59.972	20	TCTTTTCATTCGTCACTGCG	59.988	20	238	219	456	CAAAATGACGAGCTGCAAAA	59.992	20	CTTCTGCGGCACACAAAATA	59.872	20	161	375	535	CCTGCATTCGCTCTCATACA	59.972	20	CACGTTCCAAGGCTCTTTTC	59.853	20	251	219	469
c26638.graph_c0	1	p1	(A)10	10	405	414	CCATGACACTGATGGGAAGA	59.473	20	AGCTGCAGAAGGAACCTGAG	59.745	20	186	307	492	TCCATGACACTGATGGGAAG	59.473	20	AGCTGCAGAAGGAACCTGAG	59.745	20	187	306	492	TCCATGACACTGATGGGAAG	59.473	20	GCTGCAGAAGGAACCTGAGT	59.604	20	186	306	491
c26647.graph_c0	1	p2	(GA)10	20	2564	2583	--
c26651.graph_c0	1	p3	(GTA)6	18	2929	2946	--
c26663.graph_c0	1	p2	(GA)8	16	1	16	--
c26664.graph_c0	1	p1	(A)10	10	144	153	CCAATGTTAGCGGGAAAAGA	60.067	20	TGGACTTTGCTTTGCAGATG	59.988	20	255	121	375	TCCAATGTTAGCGGGAAAAG	60.067	20	TGGACTTTGCTTTGCAGATG	59.988	20	256	120	375	CTTCCAATGTTAGCGGGAAA	60.067	20	TGGACTTTGCTTTGCAGATG	59.988	20	258	118	375
c26664.graph_c0	2	p3	(TGC)7	21	1851	1871	--
c26681.graph_c0	1	p1	(A)17	17	4	20	--
c26692.graph_c0	1	p1	(T)13	13	855	867	CTGTCACTGACCGTTGTGCT	59.940	20	GTTTCAGGGTTGCATCTGCT	60.263	20	174	792	965	CTGTCACTGACCGTTGTGCT	59.940	20	GTTGCATCTGCTGTGATGGT	59.714	20	166	792	957	CTCGCAATGGCATGTTTAGA	59.833	20	GTTTCAGGGTTGCATCTGCT	60.263	20	134	832	965
c26699.graph_c0	1	p1	(A)10	10	3	12	--
c26706.graph_c0	1	p2	(CT)10	20	1417	1436	--
c26708.graph_c0	1	p1	(T)11	11	1812	1822	TACGTGTATTCTGGGGAGGC	59.955	20	TATGTGTAGTGGCAGGGGGT	60.255	20	152	1734	1885	TACGTGTATTCTGGGGAGGC	59.955	20	ATATGTGTAGTGGCAGGGGG	59.694	20	153	1734	1886	TACGTGTATTCTGGGGAGGC	59.955	20	CACGGCTGATGTCACTTGTC	60.319	20	118	1734	1851
c26711.graph_c2	1	p3	(CCG)5	15	8	22	--
c26737.graph_c0	1	p1	(A)10	10	10	19	--
c26737.graph_c0	2	p1	(T)11	11	798	808	TGTGTTCGAAACTGACCTCG	59.873	20	CACGCAGAGAGAGGCACATA	60.160	20	246	605	850	AGTGTCCCACCATTGTCACC	60.701	20	CACGCAGAGAGAGGCACATA	60.160	20	202	649	850	ACGAGTGTCCCACCATTGTC	60.851	20	CACGCAGAGAGAGGCACATA	60.160	20	205	646	850
c26739.graph_c0	1	p1	(A)10	10	14	23	--
c26739.graph_c0	2	p1	(A)15	15	932	946	CAAAACGGACAGGAAGGAAA	60.081	20	TGCCTTCAAGAGGCTTAGGA	60.088	20	176	870	1045	GACAAAACGGACAGGAAGGA	60.088	20	TGCCTTCAAGAGGCTTAGGA	60.088	20	178	868	1045	GAGCCCTGTGAGACACCATT	60.120	20	TGCCTTCAAGAGGCTTAGGA	60.088	20	243	803	1045
c26744.graph_c0	1	p2	(TC)6	12	1265	1276	CTTTGGGAGCCTGAAGACTG	59.982	20	TTGAATCAAAATGAGTGCCAG	58.759	21	130	1191	1320	CTTTGGGAGCCTGAAGACTG	59.982	20	TTGAATCAAAATGAGTGCCA	57.672	20	130	1191	1320	CAGGTGGATCCTTGTTTGCT	60.111	20	TTGAATCAAAATGAGTGCCAG	58.759	21	230	1091	1320
c26746.graph_c0	1	p1	(T)10	10	1934	1943	--
c26748.graph_c0	1	p3	(GTG)6	18	1	18	--
c26749.graph_c0	1	p2	(AT)6	12	57	68	CCCTTCGTGATATTTGTTGTTG	59.379	22	CCGAGCTAATTTCATCCCAA	60.031	20	170	3	172	CCCTTCGTGATATTTGTTGTTG	59.379	22	GCTAATTTCATCCCAAGCCA	60.038	20	166	3	168	CCCTTCGTGATATTTGTTGTTG	59.379	22	TGTCATTCGCTTTATGTCCG	59.688	20	198	3	200
c26782.graph_c0	1	p3	(GAG)5	15	1	15	--
c26784.graph_c0	1	p1	(T)11	11	545	555	GGTCTAACCCAGAAGGAGCA	59.284	20	GACGTCAAGGAGGTTTTGGA	60.088	20	180	495	674	TGGTCTAACCCAGAAGGAGC	59.284	20	GACGTCAAGGAGGTTTTGGA	60.088	20	181	494	674	GGTCTAACCCAGAAGGAGCA	59.284	20	CTTTCACTTTTCCCGCACAT	60.110	20	252	495	746
c26795.graph_c0	1	p1	(A)10	10	9	18	--
c26807.graph_c0	1	p2	(GA)9	18	1	18	--
c26810.graph_c0	1	p3	(ATA)7	21	1	21	--
c26810.graph_c0	2	p2	(TA)6	12	312	323	CAGCCTGAAGGTGTGTGTTG	60.348	20	CGCCAATGAAAAAGGAAAAA	60.047	20	190	174	363	CAGCCTGAAGGTGTGTGTTG	60.348	20	GTTCTCCGCCAATGAAAAAG	59.685	20	196	174	369	CAGCCTGAAGGTGTGTGTTG	60.348	20	TTGCTACTTTGTTCTCCGCC	60.386	20	206	174	379
c26810.graph_c0	3	p1	(T)10	10	3151	3160	GGGCAAGGATGGTATGAGAG	59.508	20	TTTCGACCGTATCACCTTCC	59.933	20	237	3115	3351	GGGCAAGGATGGTATGAGAG	59.508	20	GTAGCCAGCCACTCATGCTT	60.428	20	193	3115	3307	CATTCAGTCAAAGGAATGCG	59.272	20	AAGTTTCGCCTGTGAAATGC	60.257	20	278	2924	3201
c26817.graph_c0	1	p1	(A)11	11	674	684	AAAAAGCCGACGCACTCTAA	60.018	20	AAAATGAACACAAGCAGGGC	60.118	20	108	624	731	AAAAAGCCGACGCACTCTAA	60.018	20	CCGTGCAAAATGAACACAAG	60.149	20	114	624	737	CTCTACCCAATCTCCGTCCA	60.065	20	AAAATGAACACAAGCAGGGC	60.118	20	143	589	731
c26823.graph_c0	1	p2	(AC)7	14	1174	1187	--
c26824.graph_c0	1	p2	(AG)7	14	1	14	--
c26824.graph_c0	2	p2	(GT)7	14	1252	1265	--
c26838.graph_c0	1	p2	(AT)6	12	1710	1721	CCACTACATGCTGAGGCAGA	60.008	20	GCTTGTGCAGTTCACTTAGCA	59.284	21	244	1556	1799	GCTAGTCTGAGCCATGGGAG	59.973	20	GCTTGTGCAGTTCACTTAGCA	59.284	21	189	1611	1799	CTAGTCTGAGCCATGGGAGC	59.973	20	GCTTGTGCAGTTCACTTAGCA	59.284	21	188	1612	1799
c26843.graph_c0	1	p1	(A)11	11	267	277	TTAAACAACTGCCAGGGAGG	60.103	20	ACACACCATTTTCTGCACCA	60.008	20	251	128	378	TTAAACAACTGCCAGGGAGG	60.103	20	TCTGCACCATTGAACTCTGC	59.992	20	240	128	367	TTAAACAACTGCCAGGGAGG	60.103	20	CTCAAAAGGCAGCACATTCA	59.988	20	279	128	406
c26843.graph_c0	2	p1	(T)12	12	732	743	ACCTCGTAGCAGCAGAAGGA	60.156	20	TTTTTCGCGGAAGAGGTAAA	59.826	20	118	709	826	GGGGACCCTAAACTTTTCCA	60.159	20	TTTTTCGCGGAAGAGGTAAA	59.826	20	279	548	826	CTGTTAGCGCGTCACTCTTG	59.805	20	TTTTTCGCGGAAGAGGTAAA	59.826	20	162	665	826
c26843.graph_c0	3	p3	(CTG)6	18	1747	1764	TCTCTGTCACGGCACATGAT	60.279	20	TCATTTTGCTGTCGTTTTCG	59.849	20	218	1610	1827	TGGTCCTGCCTAAGGTTGTT	59.592	20	AGTGCATCATTTTGCTGTCG	59.871	20	205	1629	1833	TCTCTGTCACGGCACATGAT	60.279	20	TGCATCATTTTGCTGTCGTT	60.265	20	222	1610	1831
c26855.graph_c0	1	p1	(A)14	14	788	801	CACCTCCTCTCCTTCACAGC	59.986	20	AACAACAACACCGCACGTAA	60.073	20	229	645	873	CACCTCCTCTCCTTCACAGC	59.986	20	AAACAACAACACCGCACGTA	60.073	20	230	645	874	CACCTCCTCTCCTTCACAGC	59.986	20	CTGAAACAACAACACCGCAC	60.199	20	233	645	877
c26856.graph_c0	1	p2	(TC)8	16	3495	3510	--
c26862.graph_c0	1	p1	(T)13	13	1529	1541	--
c26874.graph_c0	1	p1	(A)11	11	3	13	--
c26893.graph_c0	1	p2	(GT)8	16	2484	2499	CAGCCCTCACACTCCACATA	59.701	20	CAGAATTGCAGGGAGGAGAC	59.803	20	244	2304	2547	CACTCCACATATTCGCTCCA	59.673	20	CAGAATTGCAGGGAGGAGAC	59.803	20	235	2313	2547	GAAACCACATTCACCTTCCG	60.353	20	CAGAATTGCAGGGAGGAGAC	59.803	20	105	2443	2547
c26913.graph_c0	1	p3	(CTG)5	15	1	15	--
c26924.graph_c0	1	p1	(A)10	10	851	860	CCATGCTGTGGTTATTGCTG	60.134	20	AAGCACGATCAGTGGCTCTT	60.020	20	254	694	947	TCTTTCTGTCCATGCTGTGG	59.831	20	AAGCACGATCAGTGGCTCTT	60.020	20	263	685	947	CCCGTGGTAGATGGTAGTGG	60.246	20	AAGCACGATCAGTGGCTCTT	60.020	20	179	769	947
c26924.graph_c0	2	p1	(A)10	10	3068	3077	CCGAGCTGAGTCTCTTGACC	60.135	20	GTGTTGAGGGACACGCCTAT	59.997	20	223	2949	3171	CCGAGCTGAGTCTCTTGACC	60.135	20	ATGAGGCGCTCGAGATTAAA	59.945	20	205	2949	3153	CCGAGCTGAGTCTCTTGACC	60.135	20	TAGTGTGTTGAGGGACACGC	59.751	20	227	2949	3175
c26944.graph_c0	1	p1	(T)11	11	15	25	--
c26946.graph_c0	1	p1	(T)11	11	1553	1563	ATTTGTGCGCATGTTTTTCA	60.118	20	TCGCACTAGCTCGACAAAAA	59.752	20	213	1439	1651	ATTTGTGCGCATGTTTTTCA	60.118	20	GATCGCACTAGCTCGACAAA	59.178	20	215	1439	1653	ATTTGTGCGCATGTTTTTCA	60.118	20	ATCGCACTAGCTCGACAAAAA	60.032	21	214	1439	1652
c26951.graph_c0	1	p1	(A)13	13	146	158	GGTCAGCGTGAGATGGAAAT	60.081	20	CCAGCACATGACTGATGCAC	61.360	20	108	93	200	GGTCAGCGTGAGATGGAAAT	60.081	20	ACCTACGTCAGTAGCCAGCA	58.551	20	122	93	214	GGTCAGCGTGAGATGGAAAT	60.081	20	CCTACGTCAGTAGCCAGCAC	58.551	20	121	93	213
c26956.graph_c0	1	p1	(T)12	12	153	164	TTACGATCGCGATGTTTCAA	60.215	20	AAGAAAGGCGTTGTTCGAGA	59.993	20	225	112	336	TTACGATCGCGATGTTTCAA	60.215	20	GAAGAAAGGCGTTGTTCGAG	59.993	20	226	112	337	TTACGATCGCGATGTTTCAA	60.215	20	CGACGGCTAGACGAGTTTTC	60.015	20	279	112	390
c26980.graph_c0	1	p1	(A)10	10	755	764	TGGTGGGACACACATCCTAA	59.806	20	ACACCTTCACGCTTCATCCT	59.727	20	231	702	932	TGGTGGGACACACATCCTAA	59.806	20	GAGTAAGCGAGGAAGCCTGA	59.717	20	103	702	804	TGGTGGGACACACATCCTAA	59.806	20	GGGGAGAGTAAGCGAGGAAG	60.340	20	108	702	809
c26987.graph_c0	1	p1	(A)16	16	1	16	--
c26992.graph_c0	1	p1	(A)12	12	1	12	--
c26994.graph_c0	1	p2	(CA)6	12	62	73	TGTAGCACTTGAGGTGTGTGC	59.962	21	TGACAAACAGTGTAATTAGCATCATC	59.519	26	229	23	251	TGTAGCACTTGAGGTGTGTGC	59.962	21	TGACAAACAGTGTAATTAGCATCA	57.481	24	229	23	251	TGTAGCACTTGAGGTGTGTGC	59.962	21	TTTTAGAGACTCCTAGCTCTTTGTGA	59.337	26	252	23	274
c26994.graph_c0	2	p1	(T)10	10	1509	1518	TGTTGGATGCCATCATCAAT	59.738	20	AATGGACAAGGGTATGTGGG	59.526	20	225	1339	1563	TGTTGGATGCCATCATCAAT	59.738	20	ACAAGGGTATGTGGGTCCCT	60.489	20	220	1339	1558	TGTTGGATGCCATCATCAAT	59.738	20	TGGACAAGGGTATGTGGGTC	60.634	20	223	1339	1561
c26999.graph_c0	1	p1	(T)14	14	746	759	TCGTATTGTGACGAACGAGC	59.871	20	GTATCATTGTCTCACGGGGC	60.348	20	276	673	948	TCGTATTGTGACGAACGAGC	59.871	20	TATCATTGTCTCACGGGGCT	60.483	20	275	673	947	CGTATTGTGACGAACGAGCA	60.865	20	GTATCATTGTCTCACGGGGC	60.348	20	275	674	948
c27006.graph_c0	1	p1	(A)10	10	183	192	ATATACGCGCATACACACGC	59.642	20	GCGCCATAAAAGCGTCTAAC	59.881	20	259	82	340	ACGTGGCGAACACTAACACA	60.222	20	ATCAAACACATTCGACGCAG	59.722	20	219	31	249	CGTGGCGAACACTAACACAC	60.222	20	ATCAAACACATTCGACGCAG	59.722	20	218	32	249
c27008.graph_c0	1	p2	(TG)10	20	1395	1414	--
c27040.graph_c0	1	p3	(GTG)5	15	1032	1046	--
c27060.graph_c0	1	p1	(A)10	10	303	312	ATCTCCACCCACATCCACAT	60.056	20	GTGACATGTGACTGGCAAGC	60.328	20	144	212	355	GTGCCCACTGCTGTGATCTA	59.862	20	GTGACATGTGACTGGCAAGC	60.328	20	256	100	355	AAACATCTCCACCCACATCC	59.636	20	GTGACATGTGACTGGCAAGC	60.328	20	148	208	355
c27100.graph_c0	1	p3	(GCA)6	18	1	18	--
c27100.graph_c0	2	p3	(AGG)5	15	244	258	GAGACCACAGGAGGCACAAT	60.120	20	CACCCAATCTGGCTTCTCAT	60.073	20	279	157	435	ACCACAGGAGGCACAATAGC	60.142	20	CACCCAATCTGGCTTCTCAT	60.073	20	276	160	435	GAGACCACAGGAGGCACAAT	60.120	20	ATCTGGCTTCTCATGCAGGT	59.834	20	273	157	429
c27104.graph_c0	1	p1	(A)11	11	1529	1539	GCAAATGGAGAGAAAGGGAA	59.244	20	CAACTTGAGCACAAGCAACAA	60.081	21	211	1368	1578	TGGAGAGAAAGGGAAGCAGT	59.014	20	CAACTTGAGCACAAGCAACAA	60.081	21	206	1373	1578	GCAAATGGAGAGAAAGGGAA	59.244	20	CAACTTGAGCACAAGCAACA	58.626	20	211	1368	1578
c27105.graph_c0	1	p1	(A)10	10	1182	1191	GAAGGAACTGTTCACAAGGCA	60.284	21	GTGACCACAGCAAGTCCAGA	59.872	20	198	1059	1256	TGAAGGAACTGTTCACAAGGC	60.284	21	GTGACCACAGCAAGTCCAGA	59.872	20	199	1058	1256	GAAGGAACTGTTCACAAGGCA	60.284	21	CAGCTCCTGGAACATGAACA	59.831	20	231	1059	1289
c27115.graph_c0	1	p2	(TG)6	12	1	12	--
c27119.graph_c0	1	p2	(CT)11	22	1	22	--
c27128.graph_c0	1	p2	(GT)10	20	1	20	--
c27128.graph_c0	2	p1	(T)10	10	292	301	TGGTATGCAATGGCAAGGTA	59.953	20	TGTTATCACAGCCAACCCTG	59.566	20	164	229	392	TGGTATGCAATGGCAAGGTA	59.953	20	TCCATGTGTTCACCTTCACC	59.367	20	273	229	501	TGGTATGCAATGGCAAGGTA	59.953	20	CCCTTTCTCTCTGCAAGCAA	60.647	20	206	229	434
c27128.graph_c0	3	p2	(AC)6	12	1090	1101	--
c27130.graph_c0	1	c	(TA)6ttgtattgatgatgtgcgcaac(AT)6	46	399	444	CGTTTTATACATCCACGCCC	60.209	20	ATAACACTCGTCCGTCAGCC	60.142	20	166	364	529	GTTTCTCCTGTCGCGGTTTA	60.249	20	ATAACACTCGTCCGTCAGCC	60.142	20	248	282	529	TTTCTCCTGTCGCGGTTTAT	59.708	20	ATAACACTCGTCCGTCAGCC	60.142	20	247	283	529
c27133.graph_c0	1	p1	(C)10	10	4594	4603	TATGGAGCTACCATTTCGGG	59.916	20	CAGTTCGAGAGTTGTGGGGT	60.151	20	251	4376	4626	TATGGAGCTACCATTTCGGG	59.916	20	ACCAGTTCGAGAGTTGTGGG	60.151	20	253	4376	4628	GGTGGTTTCCAGAGAGATGC	59.661	20	CAGTTCGAGAGTTGTGGGGT	60.151	20	211	4416	4626
c27144.graph_c0	1	p1	(A)10	10	121	130	TGAAACAGCGAACACTTCCA	60.427	20	GGCTGTTCCAATCACCTCAC	60.520	20	262	40	301	TGAAACAGCGAACACTTCCA	60.427	20	CGCACACAGTCAACTCACAA	59.480	20	216	40	255	ACAGCGAACACTTCCAAAGC	60.440	20	GGCTGTTCCAATCACCTCAC	60.520	20	258	44	301
c27148.graph_c0	1	p2	(TG)7	14	2161	2174	--
c27158.graph_c0	1	p3	(ACC)6	18	1145	1162	--
c27159.graph_c0	1	p2	(AC)6	12	105	116	AATTGTCGGTCATTTTTGGG	59.662	20	CGTATGCACGCATGTATGTTT	59.528	21	276	23	298	CATCTAACCCCAACCACAGC	60.375	20	CGTATGCACGCATGTATGTTT	59.528	21	240	59	298	CCCAACCACAGCTAAAAACG	60.525	20	CGTATGCACGCATGTATGTTT	59.528	21	232	67	298
c27165.graph_c0	1	p1	(T)10	10	49	58	TTGTGAGTGTGTGTGTGCGT	59.818	20	GCGTTAGGGTCAAATACGGA	59.960	20	151	8	158	TTGTGAGTGTGTGTGTGCGT	59.818	20	TCACTTTCAACCTCCATCCC	59.903	20	243	8	250	TTGTGAGTGTGTGTGTGCGT	59.818	20	GACGTCCTGCTTCCTATTGC	59.843	20	211	8	218
c27171.graph_c0	1	p2	(GA)8	16	3161	3176	--
c27178.graph_c0	1	p1	(A)11	11	2504	2514	CAGCCACAGATGGCACTAAA	59.864	20	AAAAACTCAGAGTATGTTTTGGATCTC	59.553	27	279	2280	2558	TGTGAGAAGAGGGCATCAAA	59.369	20	TCTGAACATATTCCACAGACAATAAA	59.028	26	280	2382	2661	TGGAAGACACGTTTGCACAT	60.160	20	AAAAACTCAGAGTATGTTTTGGATCTC	59.553	27	206	2353	2558
c27207.graph_c0	1	p2	(GT)6	12	1172	1183	AATTCCAGATTCACGGCTTTT	59.959	21	CGGCTGTGACCAATTCTACC	60.517	20	219	993	1211	ATTCCAGATTCACGGCTTTT	58.647	20	CGGCTGTGACCAATTCTACC	60.517	20	218	994	1211	AATTCCAGATTCACGGCTTT	58.647	20	CGGCTGTGACCAATTCTACC	60.517	20	219	993	1211
c27207.graph_c0	2	p2	(TG)7	14	1698	1711	--
c27217.graph_c0	1	c	(T)10agaattgtatgtttttattttgctttaatttcattccgtgtataatttaagttttcatattgccttgatattttaatattgagta(T)12	107	451	557	CGTTGTTGGCTGGTAATTTTT	59.042	21	GGGAATGTTTGCTAAGACATGA	59.091	22	280	397	676	CGTTGTTGGCTGGTAATTTT	57.692	20	GGGAATGTTTGCTAAGACATGA	59.091	22	280	397	676	CGTTGTTGGCTGGTAATTTTT	59.042	21	GGGAATGTTTGCTAAGACATGAA	60.358	23	280	397	676
c27218.graph_c0	1	p1	(A)15	15	6	20	--
c27222.graph_c0	1	p3	(CCA)6	18	1361	1378	--
c27248.graph_c0	1	p2	(GA)9	18	1	18	--
c27248.graph_c0	2	p4	(GGAA)5	20	871	890	GGTGAACACCTGCCTTGTG	60.146	19	AACCTTAACATTACGCCCCA	59.338	20	272	849	1120	GGTGAACACCTGCCTTGTG	60.146	19	ACCTTAACATTACGCCCCAA	59.338	20	271	849	1119	GGTGAACACCTGCCTTGTG	60.146	19	CCTTAACATTACGCCCCAAT	58.831	20	270	849	1118
c27248.graph_c0	3	p1	(A)10	10	1021	1030	GGAAGGAACCTCAGTGTGGA	60.088	20	ACCTTAACATTACGCCCCAA	59.338	20	238	882	1119	GGAAGGAACCTCAGTGTGGA	60.088	20	AACCTTAACATTACGCCCCA	59.338	20	239	882	1120	GGAAGGAACCTCAGTGTGGA	60.088	20	TTAACATTACGCCCCAATGC	60.700	20	235	882	1116
c27248.graph_c0	4	p3	(CCA)5	15	1274	1288	TTGGGGCGTAATGTTAAGGT	59.338	20	AATAACCACTTGGTGCTCCG	59.993	20	264	1100	1363	AATACAGCAACCTCAAGGGG	59.052	20	AATAACCACTTGGTGCTCCG	59.993	20	216	1148	1363	AATACAGCAACCTCAAGGGG	59.052	20	ATCGCGTCACGTCTCTTCTT	60.020	20	263	1148	1410
c27248.graph_c0	5	p2	(AC)8	16	1514	1529	--
c27249.graph_c0	1	p1	(A)10	10	1955	1964	GTTAGAGGAAGGTGAGGGGG	59.928	20	ACAAAAATAGTTCCGCCGTG	59.996	20	247	1765	2011	ATTTTGCGTTTGCGTTTAGG	60.130	20	ACAAAAATAGTTCCGCCGTG	59.996	20	274	1738	2011	GCGTCGTTGTGTGTGTTTCT	59.801	20	ACAAAAATAGTTCCGCCGTG	59.996	20	227	1785	2011
c27250.graph_c0	1	p2	(TA)6	12	1320	1331	TACAAAGGTGAAGGGTCCCA	60.345	20	GGTGGGACCTCCATTAAACA	59.647	20	277	1164	1440	TACAAAGGTGAAGGGTCCCA	60.345	20	AGGGTGGGACCTCCATTAAA	60.549	20	279	1164	1442	GGCGACACGTGTATGTGTTT	59.495	20	TTTAGGGTGGGACCTCCATT	60.549	20	249	1197	1445
c27251.graph_c0	1	p2	(GT)7	14	699	712	GGATTCCTCGAGGTCCTTGT	60.456	20	GTGCTCAGTTCGTGTGCATT	59.912	20	216	605	820	GGATTCCTCGAGGTCCTTGT	60.456	20	CGGTTACACCTAGCCTTGGA	60.125	20	138	605	742	GGATTCCTCGAGGTCCTTGT	60.456	20	ACGAGGACGTTCTCCTTCAA	59.844	20	278	605	882
c27288.graph_c0	1	c	(A)10gggggcgacaaaaaacagtattgaggagcgtgagcacattcattgagaacaagttccatatcgaattgtgctgtgtgtcg(A)10	100	1836	1935	--
c27303.graph_c0	1	p2	(TA)7	14	5030	5043	CTCATGGGCATTCAGGAAGT	60.073	20	CACAAGCTCAGTTGTCAACCA	59.930	21	241	4940	5180	TATTACCCCATCCTCACCCA	60.006	20	CATGGAATGTACGACCATCCT	59.685	21	280	4836	5115	CTCATGGGCATTCAGGAAGT	60.073	20	CATGGAATGTACGACCATCCT	59.685	21	176	4940	5115
c27320.graph_c0	1	p2	(TC)6	12	1230	1241	CCTGTCTGACACAGCTAAGCA	59.249	21	TGAGCAGATCAGGAGTGTGG	59.980	20	249	1118	1366	CCTGTCTGACACAGCTAAGCA	59.249	21	GCAGATCAGGAGTGTGGGAT	60.080	20	246	1118	1363	CCTGTCTGACACAGCTAAGCA	59.249	21	AGATCAGGAGTGTGGGATGC	60.080	20	244	1118	1361
c27323.graph_c0	1	p2	(AC)6	12	8	19	--
c27326.graph_c0	1	p1	(A)13	13	571	583	TGGAATTTGATCTGAAAGGGA	59.490	21	TCTGCTGTTATGTGTGAACCAA	59.245	22	239	415	653	TTGGAATTTGATCTGAAAGGG	59.006	21	TCTGCTGTTATGTGTGAACCAA	59.245	22	240	414	653	TGGAATTTGATCTGAAAGGGA	59.490	21	CTGCTGTTATGTGTGAACCAAA	58.750	22	238	415	652
c27333.graph_c0	1	p3	(GCC)6	18	1617	1634	CCCGTGTGTCGTATCCTTCT	59.989	20	GACACTCCTGATGGTGCTGA	59.827	20	147	1555	1701	CCCGTGTGTCGTATCCTTCT	59.989	20	CACTCCTGATGGTGCTGATG	60.270	20	145	1555	1699	CCCGTGTGTCGTATCCTTCT	59.989	20	ATTAAGGAAAGGCGGAAAGC	59.701	20	262	1555	1816
c27343.graph_c0	1	p2	(GT)6	12	142	153	TCGCAAATTTAACGAATCACA	59.203	21	CTAAGGGTGTGTGCGTGTTG	60.213	20	189	86	274	TCGCAAATTTAACGAATCACA	59.203	21	CCGTCGACAGTGTGCAGTAT	59.776	20	215	86	300	TCGCAAATTTAACGAATCACA	59.203	21	CGTGATACAGTGACACCGCT	59.776	20	263	86	348
c27345.graph_c1	1	p1	(T)10	10	723	732	GCTTCCTGTGATTCCGTGTT	60.119	20	AAATATCACGGGGCATGTGT	60.081	20	194	631	824	GCTTCCTGTGATTCCGTGTT	60.119	20	ACAAATATCACGGGGCATGT	60.081	20	196	631	826	GCTTCCTGTGATTCCGTGTT	60.119	20	AAGGGTGGCAGGTGTGATAC	59.851	20	237	631	867
c27359.graph_c0	1	p1	(T)10	10	1173	1182	ATCTGTGACACCCACGAACA	60.005	20	CCTGATGATCCATGGCTAGG	60.439	20	266	955	1220	CATCTGTGACACCCACGAAC	60.005	20	CCTGATGATCCATGGCTAGG	60.439	20	267	954	1220	ACATCTGTGACACCCACGAA	60.005	20	CCTGATGATCCATGGCTAGG	60.439	20	268	953	1220
c27361.graph_c0	1	p4	(TGGC)5	20	700	719	TTTCGGCTCACTGGCTTACT	60.015	20	ATGTGGTTTGTCTAAGGGCG	59.993	20	108	668	775	TTTCGGCTCACTGGCTTACT	60.015	20	GAAGCCCATGTGGTTTGTCT	59.973	20	115	668	782	TTTCGGCTCACTGGCTTACT	60.015	20	CAGAGGAGACAGGATGGAGC	59.945	20	173	668	840
c27362.graph_c0	1	c	(T)13caaggtggctcgttatttcgtgatttatggttgtgacagcatttggtacacttctcccaggtgaataagtccacaaaatatgctcaatgat(A)10	114	719	832	TGAGGTCGAATGGTGTTGAA	60.088	20	AAGCTCACAAGATGGAAGGG	59.284	20	219	650	868	TTGTCAATCAGCAGGTGAGG	59.831	20	AAGCTCACAAGATGGAAGGG	59.284	20	234	635	868	ATCAGCAGGTGAGGTCGAAT	59.685	20	AAGCTCACAAGATGGAAGGG	59.284	20	228	641	868
c27362.graph_c0	2	p1	(A)11	11	1113	1123	CACTTTCTTCCCCCTTAAAAGAA	59.989	23	GAACCATGTTGATGGCACTG	59.967	20	182	1085	1266	CACTTTCTTCCCCCTTAAAAGAA	59.989	23	TACCCGAGGTAAGGCTGTTG	60.125	20	137	1085	1221	CACTTTCTTCCCCCTTAAAAGA	58.798	22	GAACCATGTTGATGGCACTG	59.967	20	182	1085	1266
c27370.graph_c0	1	p1	(C)10	10	258	267	CGCAGAACTGAATATTCGCA	59.976	20	CTAAAATGCGTGATGCCGTA	59.725	20	201	117	317	CGCAGAACTGAATATTCGCA	59.976	20	TACTAAAATGCGTGATGCCG	59.725	20	203	117	319	CGCAGAACTGAATATTCGCA	59.976	20	TAGTCTCCGACCCGCACTAC	60.277	20	179	117	295
c27400.graph_c0	1	p1	(A)10	10	1366	1375	GTCAGCCATACCTTTCCTGC	59.700	20	CACACTGCCCTCAAGACTCA	60.022	20	273	1300	1572	TGTCAGCCATACCTTTCCTG	58.722	20	CACACTGCCCTCAAGACTCA	60.022	20	274	1299	1572	GTCAGCCATACCTTTCCTGC	59.700	20	CACACACTGCCCTCAAGACT	58.887	20	275	1300	1574
c27401.graph_c0	1	p1	(T)10	10	636	645	AAAGTGAACAATAGTTGGCGTG	59.200	22	TGCCTCTAAAACGGCTTCAC	60.386	20	245	447	691	AAAGTGAACAATAGTTGGCGTG	59.200	22	GGCTTCACTAGCCACAGCAT	60.428	20	233	447	679	AAAGTGAACAATAGTTGGCGTG	59.200	22	TCCTCGGCTCACACTACTCA	59.571	20	270	447	716
c27401.graph_c0	2	p1	(A)10	10	898	907	TCACTTGATCAGGTTCGCTG	59.984	20	TCAACTCATTCAGTCCCAACC	59.958	21	257	771	1027	TCACTTGATCAGGTTCGCTG	59.984	20	TGCTTCAACTCATTCAGTCCC	60.248	21	261	771	1031	TCACTTGATCAGGTTCGCTG	59.984	20	GCTTCAACTCATTCAGTCCCA	60.248	21	260	771	1030
c27401.graph_c0	3	p2	(TG)8	16	1166	1181	--
c27402.graph_c0	1	p1	(A)10	10	1	10	--
c27406.graph_c0	1	p1	(A)11	11	521	531	CGTGATGTCTGTGACCAAGG	60.154	20	AACTTGTGCATCTCACGTCG	59.905	20	176	433	608	AAGATGATGATTGCGAAGCC	60.185	20	AACTTGTGCATCTCACGTCG	59.905	20	139	470	608	GCGTGATGTCTGTGACCAAG	60.319	20	AACTTGTGCATCTCACGTCG	59.905	20	177	432	608
c27434.graph_c0	1	p2	(AG)7	14	3037	3050	--
c27437.graph_c0	1	p1	(T)13	13	1335	1347	--
c27444.graph_c0	1	p1	(A)11	11	2091	2101	CCTGTACATGCCTGCCTTTT	60.132	20	CATCTTTTCCGGTATTTTTGTT	57.281	22	191	2027	2217	CCTGTACATGCCTGCCTTTT	60.132	20	AACATCTTTTCCGGTATTTTTG	57.281	22	193	2027	2219	ACATGCCTGCCTTTTTCACT	59.740	20	CATCTTTTCCGGTATTTTTGTT	57.281	22	186	2032	2217
c27444.graph_c0	2	p1	(T)15	15	3745	3759	TGCCTGAATTCACTGCAAAA	60.379	20	TAAACAAATGCCAGCATCCA	60.073	20	258	3584	3841	TGCCTGAATTCACTGCAAAA	60.379	20	AAATGCCAGCATCCAGAGAT	59.658	20	253	3584	3836	TGCCTGAATTCACTGCAAAA	60.379	20	CAGAGATCTGACAGCAGCGA	60.450	20	240	3584	3823
c27451.graph_c0	1	p1	(T)10	10	985	994	--
c27453.graph_c0	1	p2	(TG)6	12	600	611	AGGAACACGTTTCAGTCGCT	59.914	20	CAAAAACACCAACGCAAAGA	59.746	20	186	517	702	TGCAGGAACACGTTTCAGTC	59.880	20	CAAAAACACCAACGCAAAGA	59.746	20	189	514	702	AGGAACACGTTTCAGTCGCT	59.914	20	CATCCTACGCAAAAACACCA	59.585	20	195	517	711
c27454.graph_c0	1	p1	(A)11	11	511	521	CTACGAACAAGGGCAATGGT	59.993	20	CTCGTCCATCGCCTAAATGT	60.096	20	188	435	622	ACTACGAACAAGGGCAATGG	59.993	20	CTCGTCCATCGCCTAAATGT	60.096	20	189	434	622	AATATCCTGGGAATGGCCTC	60.117	20	CTCGTCCATCGCCTAAATGT	60.096	20	243	380	622
c27465.graph_c0	1	p2	(GA)10	20	1	20	--
c27472.graph_c0	1	p2	(GA)9	18	1502	1519	--
c27492.graph_c0	1	p1	(A)10	10	22	31	--
c27499.graph_c0	1	p3	(CAG)5	15	2224	2238	CTGACATCACCACCACCACT	59.414	20	TGTTTTCGCTATTTCCGCTT	59.853	20	102	2171	2272	TGATAAAACCTCTGCCACCA	59.123	20	CGCTATTTCCGCTTCTTTTG	59.979	20	155	2112	2266	CCCTGCCACACCTAGTGATAA	60.001	21	CGCTATTTCCGCTTCTTTTG	59.979	20	170	2097	2266
c27500.graph_c0	1	p1	(T)10	10	1276	1285	--
c27511.graph_c0	1	p2	(AG)11	22	2305	2326	--
c27518.graph_c0	1	p1	(T)10	10	916	925	GAACAAGCGACCGAGAAAAG	59.993	20	GCGACTAGCCAAAACTAGCG	60.173	20	247	709	955	GAACAAGCGACCGAGAAAAG	59.993	20	AAAGGCAAACAGCGACTAGC	59.660	20	258	709	966	AAAACGCAAACTCGTTGAGG	60.284	20	GCGACTAGCCAAAACTAGCG	60.173	20	120	836	955
c27522.graph_c0	1	p1	(T)11	11	226	236	GCGTAAGACAGTGTAGCGCA	60.225	20	GTGCCAAAGAACAACGTCCT	60.156	20	203	162	364	GCGTAAGACAGTGTAGCGCA	60.225	20	TTTTTGTTGTCGTGCCAAAG	59.746	20	214	162	375	GCGTAAGACAGTGTAGCGCA	60.225	20	TTGTCGTGCCAAAGAACAAC	59.740	20	208	162	369
c27526.graph_c0	1	p2	(GA)9	18	1	18	--
c27528.graph_c0	1	p2	(TG)8	16	2	17	--
c27528.graph_c0	2	p2	(GT)10	20	1034	1053	--
c27534.graph_c0	1	c	(CA)7cgagaaaatatcaaaaaacactcacgcacacaatttttttactcgcacacacgcacagcgaaaaatgc(A)11	93	530	622	AGCGAAGGTACCCCACATTA	59.452	20	GCGTGAGTGAAAAGAAGGGT	59.333	20	263	455	717	AGCGAAGGTACCCCACATTA	59.452	20	TGTTTCTTGTGCGTGAGTGA	59.002	20	273	455	727	GCGAAGGTACCCCACATTAC	59.316	20	TGTTTCTTGTGCGTGAGTGA	59.002	20	272	456	727
c27537.graph_c0	1	p1	(T)10	10	1581	1590	CCTGTCCCTCACCAACTCAT	59.962	20	TTAATTTTGTCCCAGCTTTCA	57.446	21	162	1467	1628	TTAACCCGCGACATTAGTCC	59.960	20	TTAATTTTGTCCCAGCTTTCA	57.446	21	271	1358	1628	ACTTTCATTCCTCCCAGCCT	60.074	20	TTAATTTTGTCCCAGCTTTCA	57.446	21	179	1450	1628
c27544.graph_c0	1	c	(T)10gtgtgccgtcatataaaaggactgg(CA)6	47	1551	1597	AAAAAGGCTGCTGTGCGTAT	59.911	20	CACTTCAGTATGGGACCGCT	60.134	20	212	1443	1654	CCTCCTGGATGGAACAAAAA	59.903	20	CACTTCAGTATGGGACCGCT	60.134	20	229	1426	1654	AAAAAGGCTGCTGTGCGTAT	59.911	20	CCGCTTCTTTTAATCGTTCG	59.847	20	197	1443	1639
c27547.graph_c0	1	p2	(TG)6	12	4	15	--
c27548.graph_c1	1	p1	(A)14	14	1344	1357	--
c27551.graph_c0	1	p2	(GA)7	14	1	14	--
c27551.graph_c0	2	p1	(A)11	11	305	315	TTTAGCTGGGTCCCAAAAGA	59.679	20	AACAACCAACAGTTTCATGGG	59.743	21	192	279	470	TCTTTAGCTGGGTCCCAAAA	59.679	20	AACAACCAACAGTTTCATGGG	59.743	21	194	277	470	TTCTTTAGCTGGGTCCCAAA	59.679	20	AACAACCAACAGTTTCATGGG	59.743	21	195	276	470
c27553.graph_c0	1	p1	(A)11	11	788	798	CAAAAAGTGGCGTCACAAAA	59.746	20	CGACTGCTGCAACCAAAATA	59.872	20	242	627	868	TTTCCGTGCAACACAAAAAG	59.746	20	CGACTGCTGCAACCAAAATA	59.872	20	255	614	868	TCTTTCCGTGCAACACAAAA	60.271	20	CGACTGCTGCAACCAAAATA	59.872	20	257	612	868
c27553.graph_c0	2	p1	(T)11	11	911	921	TATTTTGGTTGCAGCAGTCG	59.872	20	AGAGAGATGCACCCCCTTTT	60.074	20	183	849	1031	TATTTGGATGCGAGGAGGAG	60.170	20	AGAGAGATGCACCCCCTTTT	60.074	20	223	809	1031	GCGCCCCAATGTACAGATAC	60.361	20	AGAGAGATGCACCCCCTTTT	60.074	20	153	879	1031
c27554.graph_c0	1	p1	(T)10	10	126	135	GCTGCTTTCCATCCTCTCTC	59.119	20	CGCTTATCCTTTCTCCGGTA	59.315	20	227	39	265	TTTCTGTGAACTCACGCTTCA	59.624	21	CGACCCAGTCCAAGGTTATG	60.366	20	263	73	335	AGCTGCTTTCCATCCTCTCTC	60.110	21	CGCTTATCCTTTCTCCGGTA	59.315	20	228	38	265
c27568.graph_c1	1	p1	(A)11	11	741	751	AGGCTGTGCAGGAAGGAGTA	60.012	20	TCTGGAACAACAAGGTGCAG	59.873	20	235	655	889	GGCTGTGCAGGAAGGAGTAT	59.313	20	TCTGGAACAACAAGGTGCAG	59.873	20	234	656	889	AGGCTGTGCAGGAAGGAGTA	60.012	20	TGGAACAACAAGGTGCAGTT	59.187	20	233	655	887
c27585.graph_c0	1	p1	(A)10	10	155	164	ACATAAGCGCCAATAGGGAG	59.205	20	CGCGGCGATATTAAGAGAAG	59.964	20	259	106	364	ATAAGCGCCAATAGGGAGGA	60.912	20	CGCGGCGATATTAAGAGAAG	59.964	20	257	108	364	GCCAATAGGGAGGACGTAAA	59.043	20	CGCGGCGATATTAAGAGAAG	59.964	20	251	114	364
c27592.graph_c0	1	p1	(T)14	14	4	17	--
c27596.graph_c0	1	p1	(A)11	11	29	39	--
c27607.graph_c0	1	p3	(CAC)6	18	873	890	ACTACCCCTCCCCCTGACTA	59.811	20	GGTCTGTTACCCCGACGAC	60.379	19	143	783	925	ACTACCCCTCCCCCTGACTA	59.811	20	GCCTTGTCTCTGCCTGTTG	59.561	19	171	783	953	ACTACCCCTCCCCCTGACTA	59.811	20	CTTGTCTCTGCCTGTTGCC	59.561	19	169	783	951
c27607.graph_c0	2	p3	(ACC)5	15	1267	1281	CTCTGACTCCCGCTTCTCC	60.080	19	CGATGGGACCTCGGTAGTAG	59.569	20	202	1106	1307	CCTCTGACTCCCGCTTCTC	60.080	19	CGATGGGACCTCGGTAGTAG	59.569	20	203	1105	1307	GTGCACGAGACCAGGAAGTG	61.900	20	CGATGGGACCTCGGTAGTAG	59.569	20	167	1141	1307
c27618.graph_c0	1	p1	(T)15	15	1574	1588	TTCACCAATTGTGTGTGCCT	60.008	20	GCTCACGAAAGCTTGAAACC	60.000	20	234	1420	1653	CTTCACCAATTGTGTGTGCC	60.008	20	GCTCACGAAAGCTTGAAACC	60.000	20	235	1419	1653	TCTGAGCTTTGGCAGGAGTT	60.134	20	GCTCACGAAAGCTTGAAACC	60.000	20	172	1482	1653
c27618.graph_c0	2	p2	(TG)8	16	2429	2444	--
c27639.graph_c0	1	c	(AGG)6agccagagatggaggtggacagggagccagaggaacctgaggaggagatggaacaggatggtgattcagatggggaggcac(AGG)6	117	148	264	TGAGGAGGAGATGGAACAGG	60.191	20	TATGGTGGCTATCCTGCCTC	60.059	20	259	103	361	TGAGGAGGAGATGGAACAGG	60.191	20	TTTATGGTGGCTATCCTGCC	59.923	20	261	103	363	CCTGAGGAGGAGATGGAACA	60.191	20	TTTATGGTGGCTATCCTGCC	59.923	20	263	101	363
c27649.graph_c0	1	p1	(A)13	13	2	14	--
c27649.graph_c0	2	p3	(GGA)6	18	1282	1299	CGAAGTAAGCGACGGAGAAG	60.147	20	TTCCAGGTGGAGAATCCTTG	60.042	20	185	1253	1437	CGAAGTAAGCGACGGAGAAG	60.147	20	GTAGGAGGATGCCGTTTTCA	60.074	20	205	1253	1457	AGGAGGATTCGAAGGAAGGA	60.147	20	GTAGGAGGATGCCGTTTTCA	60.074	20	251	1207	1457
c27651.graph_c0	1	c	(A)24tt(A)19	45	1	45	--
c27651.graph_c0	2	p1	(A)10	10	208	217	CAACGAACTCCCAACGAAAT	59.971	20	ACGTGGTGGTGATTAGCCAT	60.263	20	262	79	340	CGACAGTGTAACGAAACCCA	59.609	20	ACGTGGTGGTGATTAGCCAT	60.263	20	226	115	340	CGAAACATCAACGAACTCCC	60.495	20	ACGTGGTGGTGATTAGCCAT	60.263	20	270	71	340
c27662.graph_c0	1	p1	(T)12	12	703	714	GAGGGCATAAAACCCACTGA	59.933	20	AAACAAACTAATCGCGGCAT	59.614	20	277	599	875	GGGCACAAAAACCATACCAC	60.096	20	AAACAAACTAATCGCGGCAT	59.614	20	224	652	875	AGGGCACAAAAACCATACCA	60.227	20	AAACAAACTAATCGCGGCAT	59.614	20	225	651	875
c27666.graph_c0	1	p3	(CAG)6	18	4	21	--
c27666.graph_c0	2	p1	(T)15	15	613	627	GCATGAAATCTGAATGTTAGGCT	59.648	23	TGCATAAAGTTGCATTTTGCAC	61.025	22	260	414	673	TTTCTTTGCATGAAATCTGAATG	59.244	23	GCATAAAGTTGCATTTTGCAC	58.368	21	266	407	672	GCATGAAATCTGAATGTTAGGC	58.722	22	TTGTGCATAAAGTTGCATTTTG	58.794	22	263	414	676
c27666.graph_c1	1	p3	(CAG)6	18	1128	1145	--
c27670.graph_c0	1	p1	(T)10	10	692	701	CGTGTGACACTAACGATGCTG	60.377	21	GAATATGCGCATGTGACGAC	60.112	20	236	599	834	CGTGTGACACTAACGATGCTG	60.377	21	CGCATGTGACGACAGAAAAC	60.310	20	229	599	827	TCGTGTGACACTAACGATGCT	59.380	21	GAATATGCGCATGTGACGAC	60.112	20	237	598	834
c27670.graph_c0	2	p1	(T)10	10	1010	1019	CATGCGCATATTCAGTCGAT	59.676	20	TTTTCAGTTTCCTCCTGCGT	59.853	20	270	822	1091	CATGCGCATATTCAGTCGAT	59.676	20	TTTTTCAGTTTCCTCCTGCG	60.357	20	271	822	1092	CATGCGCATATTCAGTCGAT	59.676	20	TTCAGTTTCCTCCTGCGTG	59.968	19	268	822	1089
c27670.graph_c0	3	p1	(A)10	10	1466	1475	ATCCATCAAGAGAGCTCGGA	59.910	20	CGCGTCGCCAATTAATATAC	58.226	20	143	1409	1551	CCATCAAGAGAGCTCGGAAA	60.474	20	CGCGTCGCCAATTAATATAC	58.226	20	141	1411	1551	ATCCATCAAGAGAGCTCGGA	59.910	20	CCGCGTCGCCAATTAATATAC	61.497	21	144	1409	1552
c27672.graph_c0	1	p3	(TGC)5	15	1	15	--
c27677.graph_c0	1	p1	(T)14	14	2154	2167	--
c27682.graph_c0	1	p3	(CAT)5	15	1066	1080	GTGGGTCAAGCCAGGTAAAA	59.971	20	TATCAATCACCCCTTCCTGC	59.894	20	250	871	1120	GTGGGTCAAGCCAGGTAAAA	59.971	20	TGCCTTGGTTCTGGAGATTT	59.670	20	233	871	1103	TGGGTCAAGCCAGGTAAAAA	60.472	20	TATCAATCACCCCTTCCTGC	59.894	20	249	872	1120
c27705.graph_c0	1	c	(A)11tggccaacaaattttgaagcttactgaagacaatgtaaatatattagtagtttaacaaaataaagt(A)15	92	282	373	GGACAGGCTGGAGAACATTT	59.141	20	GGTGGAGGCAGTCACTTGAT	60.120	20	280	161	440	GGCATGCTGGTCAAAGGTTA	61.032	20	GGTGGAGGCAGTCACTTGAT	60.120	20	226	215	440	GGCATGCTGGTCAAAGGTTA	61.032	20	AGCACTTACCCTGGAGCAAA	59.875	20	257	215	471
c27705.graph_c0	2	p2	(AG)10	20	1840	1859	--
c27708.graph_c0	1	p1	(A)10	10	231	240	GGAAGAGGGGGAGACAAGAC	60.050	20	GCAGTGACCTACCCACCCTA	59.989	20	225	121	345	GGAAGAGGGGGAGACAAGAC	60.050	20	AGTGCAGTGACCTACCCACC	60.033	20	228	121	348	GGATGGGAATGGAGAAGGAT	60.096	20	GCAGTGACCTACCCACCCTA	59.989	20	252	94	345
c27708.graph_c0	2	p3	(AGG)5	15	575	589	CTAGCGTTTACTTCCCCACG	59.763	20	CACTGACGATGCTACGCTGT	60.080	20	146	546	691	AGGGCTAGCGTTTACTTCCC	59.747	20	CACTGACGATGCTACGCTGT	60.080	20	150	542	691	AGCATCACACTTCGTCCCTT	59.727	20	CTCAACCACCTCTACCCTGC	59.721	20	240	379	618
c27709.graph_c0	1	p2	(TA)7	14	1069	1082	--
c27717.graph_c0	1	p1	(A)11	11	1	11	--
c27717.graph_c0	2	p2	(TG)7	14	229	242	CCCTGCGTTCATTTAGCATT	60.096	20	TAAAGGATGAGTGATGGCCC	59.894	20	265	82	346	TGGACGAGAATGCACAACAT	60.120	20	TAAAGGATGAGTGATGGCCC	59.894	20	175	172	346	CATTGTGTGGACGAGAATGC	60.120	20	TAAAGGATGAGTGATGGCCC	59.894	20	182	165	346
c27722.graph_c0	1	p2	(GT)6	12	51	62	GCGACTTTGAGGAAGTGAGG	59.989	20	TCAGGAAGGCTGTGATGATG	59.787	20	184	28	211	GGCGACTTTGAGGAAGTGAG	59.989	20	TCAGGAAGGCTGTGATGATG	59.787	20	185	27	211	GCGACTTTGAGGAAGTGAGG	59.989	20	CATCAGGAAGGCTGTGATGA	59.787	20	186	28	213
c27722.graph_c0	2	p2	(GT)10	20	1259	1278	--
c27726.graph_c0	1	p1	(A)11	11	1	11	--
c27741.graph_c0	1	p2	(AT)6	12	187	198	TGAGGCAAGGTGAAGTACTCG	60.438	21	TGAAGATGGAGGGCATTACA	59.075	20	200	60	259	TGAGGCAAGGTGAAGTACTCG	60.438	21	ATGAAGATGGAGGGCATTACA	59.401	21	201	60	260	TGTGACAAATATGAGGCAAGG	58.637	21	TGAAGATGGAGGGCATTACA	59.075	20	211	49	259
c27756.graph_c0	1	p2	(GT)6	12	1	12	--
c27764.graph_c0	1	p1	(A)11	11	35	45	--
c27764.graph_c0	2	p1	(A)14	14	570	583	GAACAGGCATAACCCACACA	59.420	20	AGCAGGAAGACAGGAGTGGA	59.986	20	243	508	750	GAACAGGCATAACCCACACA	59.420	20	GCAGGAAGACAGGAGTGGAA	60.386	20	242	508	749	GAACAGGCATAACCCACACA	59.420	20	CAGGAGTGGAAGCGGAGTTA	60.388	20	233	508	740
c27773.graph_c0	1	p2	(GT)11	22	1020	1041	--
c27776.graph_c0	1	p1	(T)12	12	1	12	--
c27776.graph_c0	2	p1	(T)10	10	461	470	TTATTCGCCAGTGTCCCTTC	60.074	20	GGAGGAACTTGGGACAGACA	60.088	20	142	418	559	TCCTCTTGCGTATAAACGGG	60.089	20	GGAGGAACTTGGGACAGACA	60.088	20	216	344	559	TCCTCTTGCGTATAAACGGG	60.089	20	GCACTGGTGCACTGACAGAT	59.905	20	156	344	499
c27777.graph_c0	1	p2	(GA)11	22	1	22	--
c27777.graph_c0	2	p3	(TGG)7	21	705	725	GTCCTTGCAGAGTCTGGGAC	59.841	20	CTGATGAGAAACCTCCTCGC	59.950	20	242	660	901	GTCCTTGCAGAGTCTGGGAC	59.841	20	CCTGATGAGAAACCTCCTCG	59.797	20	243	660	902	CCTCTGGTTTGCATCGGTAT	59.955	20	TGGCACAAGACGTAGGAAGA	59.440	20	179	581	759
c27811.graph_c0	1	p2	(TG)7	14	1	14	--
c27828.graph_c0	1	p2	(GA)7	14	1	14	--
c27833.graph_c0	1	p1	(T)14	14	1	14	--
c27833.graph_c0	2	p2	(TA)6	12	653	664	TTTGCTTCAGCCAACTTGTG	60.027	20	TTATAGCCTGCCATTACGGG	59.943	20	165	548	712	TGCTTCAGCCAACTTGTGTC	60.032	20	TTATAGCCTGCCATTACGGG	59.943	20	163	550	712	TTTGCTTCAGCCAACTTGTG	60.027	20	GATCCCATTATAGCCTGCCA	59.885	20	172	548	719
c27833.graph_c0	3	p3	(CGC)5	15	3976	3990	GGGGACTACCTAGCATCCCA	61.230	20	AGGTGTGTGGACAGGTGTTG	59.463	20	255	3808	4062	GGGGACTACCTAGCATCCCA	61.230	20	CAGGTGTGTGGACAGGTGTT	59.463	20	256	3808	4063	GGGCATAGTCTCTCGTCGCT	61.855	20	GACAGGTGTGGGACAGTGTG	60.045	20	140	3953	4092
c27840.graph_c0	1	p1	(A)13	13	1161	1173	GCAGACAACCTTTATTACCGGA	60.364	22	TCATGCTGGATAACGCATACA	60.111	21	280	1042	1321	GCAGACAACCTTTATTACCGGA	60.364	22	CATGCTGGATAACGCATACA	58.173	20	279	1042	1320	GCAGACAACCTTTATTACCGGAT	60.587	23	TCATGCTGGATAACGCATACA	60.111	21	280	1042	1321
c27858.graph_c0	1	p3	(GGC)5	15	440	454	CAGGTCCTGTTCTCGGCTAC	59.867	20	ACACGTTCCTGGTCACTTGG	61.018	20	274	295	568	CAGGTCCTGTTCTCGGCTAC	59.867	20	CACGTTCCTGGTCACTTGG	60.137	19	273	295	567	CAGGTCCTGTTCTCGGCTAC	59.867	20	ATTCCGCCACCAATTTCAT	60.148	19	203	295	497
c27858.graph_c0	2	p3	(GGC)5	15	932	946	ACTACAACGACGGCGACAAC	61.156	20	CCTCCGATAATGGAGCCG	61.511	18	211	815	1025	ACTACAACGACGGCGACAAC	61.156	20	CTCCGATAATGGAGCCGC	61.665	18	210	815	1024	CTACAACGACGGCGACAAC	60.317	19	CCTCCGATAATGGAGCCG	61.511	18	210	816	1025
c27860.graph_c0	1	p1	(A)10	10	1340	1349	CTTAGCTTATTCCATGCCGC	59.838	20	CTCGCAATCTTACCATGCAA	59.833	20	194	1189	1382	GCTTAGCTTATTCCATGCCG	59.838	20	CTCGCAATCTTACCATGCAA	59.833	20	195	1188	1382	GGGAGAGAGGTCGCAATTTA	59.269	20	CTCGCAATCTTACCATGCAA	59.833	20	222	1161	1382
c27861.graph_c1	1	p2	(CA)6	12	6	17	--
c27865.graph_c0	1	p2	(GT)8	16	1	16	--
c27865.graph_c0	2	p2	(TG)11	22	1842	1863	--
c27874.graph_c0	1	p2	(TG)8	16	1346	1361	CCTGGCTAAGGTAGGCACTG	59.891	20	CATGCATCTCCCATTTCCTT	59.894	20	240	1224	1463	CCTGGCTAAGGTAGGCACTG	59.891	20	AACATGCATCTCCCATTTCC	59.756	20	242	1224	1465	CATCCCAGCTACTGTCACCA	59.701	20	CATGCATCTCCCATTTCCTT	59.894	20	192	1272	1463
c27884.graph_c0	1	p2	(CA)8	16	1	16	--
c27884.graph_c0	2	p3	(TGC)7	21	1629	1649	--
c27900.graph_c0	1	p2	(CA)10	20	3326	3345	--
c27904.graph_c0	1	p1	(A)10	10	2829	2838	--
c27926.graph_c0	1	p1	(A)12	12	1559	1570	--
c27933.graph_c0	1	p1	(T)12	12	623	634	TGGTGTAAAGGTGCCAGTGA	60.152	20	CACCCACAGCTGGTAGACCT	60.174	20	225	526	750	ACCTCACAGACTCCACAGGG	60.153	20	CACCCACAGCTGGTAGACCT	60.174	20	274	477	750	CCTCACAGACTCCACAGGGT	60.153	20	CACCCACAGCTGGTAGACCT	60.174	20	273	478	750
c27933.graph_c0	2	p1	(A)10	10	1024	1033	ACCTCTTGAGCCCAACACAC	60.159	20	TGCACGTGTGACAACTGAAA	59.912	20	246	830	1075	TGAGCCCAACACACATCAGT	60.162	20	TGCACGTGTGACAACTGAAA	59.912	20	240	836	1075	TCTTGAGCCCAACACACATC	59.682	20	TGCACGTGTGACAACTGAAA	59.912	20	243	833	1075
c27940.graph_c0	1	p2	(GA)10	20	1276	1295	--
c27956.graph_c0	1	p2	(AT)7	14	376	389	ATTGTCTTCCGATTTTTGCG	60.074	20	TCGCCATTGCCAATTTTTAT	60.282	20	150	316	465	ATTGTCTTCCGATTTTTGCG	60.074	20	CGGTCCTCAAAATATCCTGC	59.528	20	197	316	512	ATTGTCTTCCGATTTTTGCG	60.074	20	CCTCATTATCCACTGTCGCC	60.483	20	165	316	480
c27962.graph_c0	1	p3	(GGC)5	15	101	115	TACCGAAAAACCCATTGAGC	59.938	20	GGACCAACGCTCAGAAAGAA	60.375	20	200	5	204	AAACCCATTGAGCAGAGACG	60.255	20	GGACCAACGCTCAGAAAGAA	60.375	20	193	12	204	TACCGAAAAACCCATTGAGC	59.938	20	GACACTGCTGCCTCCTGACT	60.618	20	244	5	248
c27962.graph_c0	2	p3	(GGA)5	15	1382	1396	--
c27973.graph_c0	1	p2	(GA)8	16	1	16	--
c27975.graph_c0	1	p2	(AG)10	20	1956	1975	--
c27983.graph_c0	1	p2	(GA)11	22	1	22	--
c28015.graph_c0	1	p2	(AG)9	18	1	18	--
c28015.graph_c0	2	p1	(T)12	12	1020	1031	TCCACCTCTTCACAACCTCA	59.230	20	GGTTGGCAGTAAGCACCACT	60.179	20	265	984	1248	TCCACCTCTTCACAACCTCA	59.230	20	TGATGGTTGGCAGTAAGCAC	59.722	20	269	984	1252	TCCACCTCTTCACAACCTCA	59.230	20	GTGATGGTTGGCAGTAAGCA	59.722	20	270	984	1253
c28016.graph_c0	1	p1	(A)10	10	131	140	CCTCTAAATCTTTTGGACAACCA	59.527	23	CAGAAATGCCACCCAATCTT	59.933	20	111	103	213	CCTCTAAATCTTTTGGACAACCA	59.527	23	ATCAGAAATGCCACCCAATC	59.756	20	113	103	215	CCTCTAAATCTTTTGGACAACCA	59.527	23	CAGAAATGCCATCCATCAGA	59.604	20	127	103	229
c28016.graph_c0	2	p2	(TA)6	12	397	408	TAACGATGGTGGTGCTGTTC	59.572	20	CGAGACTGCACGAGAAATGA	60.136	20	172	277	448	AAGATTGGGTGGCATTTCTG	59.933	20	AAAGGACGAGACTGCACGAG	60.589	20	261	194	454	GGTGCCAACTTCAGTAACCC	59.454	20	CGAGACTGCACGAGAAATGA	60.136	20	141	308	448
c28016.graph_c0	3	p2	(GA)6	12	1103	1114	TCAATACTCGGGATACTGCAA	58.254	21	TGGTGAGGAGCAGAAGACTAGA	59.232	22	275	912	1186	TCAATACTCGGGATACTGCAA	58.254	21	CTGGTGAGGAGCAGAAGACT	57.150	20	276	912	1187	TGATGTCTTGTATGTCGCATGT	59.079	22	TGGTGAGGAGCAGAAGACTAGA	59.232	22	215	972	1186
c28021.graph_c0	1	p3	(AAG)6	18	1285	1302	--
c28023.graph_c0	1	p1	(A)10	10	24	33	TATACCACATTCGGACGAGC	58.600	20	TTAAGCGCCTAAAACATGGC	60.226	20	272	1	272	TATACCACATTCGGACGAGC	58.600	20	AGTCGGGTGCTTATCCACAA	60.517	20	223	1	223	TATACCACATTCGGACGAGC	58.600	20	TAGTCGGGTGCTTATCCACA	59.148	20	224	1	224
c28023.graph_c0	2	p1	(A)10	10	306	315	ATTGTGGATAAGCACCCGAC	59.820	20	TAGTCGTTGGCCCCATAGTT	59.452	20	136	203	338	ATTGTGGATAAGCACCCGAC	59.820	20	AAAATAGTCGTTGGCCCCAT	60.562	20	140	203	342	AAATTGCCATGTTTTAGGCG	59.964	20	GTCGTTGTTTCCTTTTGGCT	59.218	20	186	248	433
c28025.graph_c0	1	p3	(ACG)5	15	191	205	GACACCACTGCTGCCACTAC	59.341	20	ATCCCACGCTGAAGATTTTG	60.074	20	224	166	389	AAAGGAAGTAACGACGACCG	59.238	20	ATCCCACGCTGAAGATTTTG	60.074	20	279	111	389	GACACCACTGCTGCCACTAC	59.341	20	AGCTCATTAATCCCACGCTG	60.235	20	233	166	398
c28030.graph_c0	1	p1	(T)10	10	2725	2734	CACGCTGCTCATATCTGGAA	59.972	20	TCATCCTTGCATACCTTCCC	59.894	20	139	2621	2759	CACGCTGCTCATATCTGGAA	59.972	20	GCAAGACAATGTCAAGGCAA	59.847	20	196	2621	2816	ATGAGCATCTGCATACACGC	59.861	20	TCATCCTTGCATACCTTCCC	59.894	20	154	2606	2759
c28031.graph_c0	1	p2	(GA)10	20	1	20	--
c28058.graph_c0	1	p2	(TA)6	12	39	50	TTGATAATTAAAATAGTTGCGTGTCA	59.109	26	GCCCTCATCCTTATTCGTGA	60.036	20	209	9	217	TGATAATTAAAATAGTTGCGTGTCA	57.939	25	GCCCTCATCCTTATTCGTGA	60.036	20	208	10	217	TTGATAATTAAAATAGTTGCGTGTCAG	59.889	27	GCCCTCATCCTTATTCGTGA	60.036	20	209	9	217
c28132.graph_c0	1	p1	(T)13	13	236	248	AGAAGAGGTGTCAGGCAGGA	59.986	20	GAAGTGATGGAATCGGAGGA	60.011	20	257	18	274	AATGCAATATCTCCAACCGC	59.929	20	GAAGTGATGGAATCGGAGGA	60.011	20	231	44	274	GGCAGGACTGTGTAATGCAA	59.722	20	GAAGTGATGGAATCGGAGGA	60.011	20	244	31	274
c28132.graph_c0	2	p2	(TG)7	14	2260	2273	ATACCAAACGAGCGAGGATG	60.096	20	GGGAGAAGGGAAGGCATAAA	60.391	20	123	2215	2337	GCAGGTTCCTAATGCTGGAG	59.836	20	GGGAGAAGGGAAGGCATAAA	60.391	20	267	2071	2337	AAACGAGCGAGGATGAAATG	60.214	20	GGGAGAAGGGAAGGCATAAA	60.391	20	118	2220	2337
c28145.graph_c0	1	p2	(TA)7	14	34	47	--
c28150.graph_c0	1	p1	(A)10	10	64	73	TTGAAACCTGTAAAATACATGCAA	58.658	24	GTCACTTGGGCTATTTGGGA	59.933	20	252	36	287	TTGAAACCTGTAAAATACATGCAA	58.658	24	TATAATGTGGCCCCTGTGGT	60.074	20	273	36	308	TTGAAACCTGTAAAATACATGCAA	58.658	24	GTGGTGGTCACTTGGGCTAT	59.851	20	258	36	293
c28160.graph_c0	1	p2	(GT)8	16	1341	1356	--
c28161.graph_c0	1	p3	(TCC)6	18	1964	1981	--
c28164.graph_c0	1	p1	(T)12	12	3529	3540	TGTTCGCCATTGAGCAATAA	60.215	20	TAACACAAAACGAACCTGCG	59.769	20	205	3401	3605	TGTTCGCCATTGAGCAATAA	60.215	20	GCAAAAACAAAGGAGCAACC	59.730	20	279	3401	3679	GCAATAAGCGGGTCACAAAC	60.511	20	TAACACAAAACGAACCTGCG	59.769	20	192	3414	3605
c28173.graph_c0	1	p3	(GTA)6	18	678	695	AAGCTGGACAGTCTTCCCAA	59.844	20	TTGCTTGACAGTTCCACAAAG	58.960	21	194	573	766	AAGCTGGACAGTCTTCCCAA	59.844	20	CTTGCTTGACAGTTCCACAAA	58.960	21	195	573	767	AAGCTGGACAGTCTTCCCAA	59.844	20	CTTGCTTGACAGTTCCACAAAG	59.951	22	195	573	767
c28173.graph_c0	2	p3	(TAT)5	15	896	910	TTTGTGGAACTGTCAAGCAAG	58.960	21	GCCCTTTCATGCATTCTGTT	60.081	20	208	747	954	CTTTGTGGAACTGTCAAGCAA	58.960	21	GCCCTTTCATGCATTCTGTT	60.081	20	209	746	954	CTTTGTGGAACTGTCAAGCAAG	59.951	22	GCCCTTTCATGCATTCTGTT	60.081	20	209	746	954
c28176.graph_c0	1	p1	(A)10	10	649	658	TTTTTGGTGCGTTAAAAGGG	59.972	20	TTTGTTGGTGTGCCGAAATA	59.969	20	251	471	721	TGAGGAGCTTCCAACACCTT	59.844	20	CGCGCGTTTACCATATTTTT	59.989	20	254	609	862	TGAGGAGCTTCCAACACCTT	59.844	20	TTTGTTGGTGTGCCGAAATA	59.969	20	113	609	721
c28187.graph_c0	1	p2	(AC)6	12	1	12	--
c28191.graph_c0	1	p2	(TA)11	22	1	22	--
c28195.graph_c0	1	c	(T)10cttttttctactgttcccgctctggtactattgggaagactcaggtttaacctgccttgtataaggaatacgtg(A)13	97	235	331	TGCTCTGGTACTTGTGACGG	59.897	20	TGGTAGACGCCTGAGTGATG	59.855	20	249	182	430	ACTTGTGACGGCAATGTGAA	60.160	20	TGGTAGACGCCTGAGTGATG	59.855	20	240	191	430	CTTGTGACGGCAATGTGAAC	60.160	20	TGGTAGACGCCTGAGTGATG	59.855	20	239	192	430
c28215.graph_c0	1	p3	(CTG)5	15	1510	1524	AAGACGTGTTGCTCAAGGGT	59.769	20	AGCAGCTGCATGAACTAGCA	59.918	20	131	1442	1572	AAGACGTGTTGCTCAAGGGT	59.769	20	TGGGTACATCAGCCACTTCA	60.112	20	250	1442	1691	AAGACGTGTTGCTCAAGGGT	59.769	20	CATGAACTAGCAGCGAGCAC	59.770	20	123	1442	1564
c28222.graph_c0	1	c	(A)11cttcctacaccagtacagtg(A)10	41	932	972	GAGCAGTGCACTCAAATGGA	59.992	20	CAGAATTTTGTAATGGTTGAGTGTT	58.605	25	164	841	1004	ATCTGGCCAATGTCACTTCC	59.934	20	CAGAATTTTGTAATGGTTGAGTGTT	58.605	25	123	882	1004	AATGTGTGCCACTGCTTTTG	59.764	20	CAGAATTTTGTAATGGTTGAGTGTT	58.605	25	221	784	1004
c28223.graph_c0	1	p1	(T)11	11	271	281	GAAGGAAGAGGGAATCAGCA	59.361	20	TTGCTGCCACAAACTGTGA	60.012	19	213	91	303	TGAAGGAAGAGGGAATCAGC	59.361	20	TTGCTGCCACAAACTGTGA	60.012	19	214	90	303	GAAGGAAGAGGGAATCAGCA	59.361	20	TTTGCTGCCACAAACTGTGA	61.450	20	214	91	304
c28223.graph_c0	2	p2	(TA)6	12	1941	1952	TCTCAACAAAATTCCCTGGC	60.051	20	CTGGTCTGAAAAAGGCCAAT	59.170	20	235	1785	2019	ACAAAATTCCCTGGCAACAC	59.836	20	CTGGTCTGAAAAAGGCCAAT	59.170	20	230	1790	2019	AATTCCCTGGCAACACATTC	59.797	20	CTGGTCTGAAAAAGGCCAAT	59.170	20	226	1794	2019
c28224.graph_c0	1	p2	(CA)6	12	87	98	AAAACATTCTGACATGCCTCC	59.045	21	TATTAAACCCCCTCCCCAAG	60.007	20	234	63	296	AAAACATTCTGACATGCCTCC	59.045	21	TCGTCCCCGTATGAATGAAT	60.155	20	129	63	191	TGAAAACATTCTGACATGCCTC	60.118	22	TATTAAACCCCCTCCCCAAG	60.007	20	236	61	296
c28224.graph_c0	2	p2	(AC)8	16	1626	1641	TCAGAACACTAAAGAAAGGGCA	59.017	22	CCAGTGAACAATGAACGCAC	60.160	20	155	1551	1705	TCAGAACACTAAAGAAAGGGCA	59.017	22	CGAACCCAAATAGAACCCAA	59.795	20	210	1551	1760	TCAGAACACTAAAGAAAGGGCA	59.017	22	TTCCAGTGAACAATGAACGC	59.697	20	157	1551	1707
c28245.graph_c0	1	p1	(A)10	10	20	29	--
c28255.graph_c0	1	p2	(AG)9	18	2088	2105	--
c28257.graph_c0	1	c	(ACA)5accacaacaccaccaacaacaacactactac(CAA)6	64	1262	1325	--
c28268.graph_c0	1	p1	(A)11	11	884	894	TCCGCAAAAGGTTTGGAATA	60.427	20	CCACATACGTGTGGATCTCG	59.984	20	224	757	980	TCCGCAAAAGGTTTGGAATA	60.427	20	GTCCATAGCGCTCCAGTTTC	59.843	20	261	757	1017	TCCGCAAAAGGTTTGGAATA	60.427	20	TTCTTTGTCCATAGCGCTCC	60.352	20	267	757	1023
c28272.graph_c0	1	p3	(GTC)5	15	1577	1591	--
c28276.graph_c0	1	p1	(A)10	10	806	815	ATCGACAGAGCCCAAAAAGA	59.813	20	TGCCTAGTGCAACTTTTTCA	57.165	20	232	677	908	CATACAATCGACAGAGCCCA	59.673	20	TGCCTAGTGCAACTTTTTCA	57.165	20	238	671	908	ATCGACAGAGCCCAAAAAGA	59.813	20	CCTAGTGCAACTTTTTCATTGC	58.945	22	230	677	906
c28277.graph_c0	1	p3	(TAT)5	15	92	106	TTAATAGGGTGGGGTCGTCA	60.184	20	TGCAGGAACTTTACACACGC	59.911	20	247	7	253	TAATAGGGTGGGGTCGTCAG	59.807	20	TGCAGGAACTTTACACACGC	59.911	20	246	8	253	TTAATAGGGTGGGGTCGTCA	60.184	20	CAGGAACTTTACACACGCCA	59.758	20	245	7	251
c28277.graph_c0	2	p1	(T)13	13	1109	1121	CACAATACAATGCCATACCAAAA	59.653	23	TGATGTGAGGAAAGCGTGAG	59.984	20	274	1015	1288	TGTGAGTTTCCAGTACACACCA	59.108	22	CATGGGAATTTCAAACAGCA	59.518	20	232	983	1214	CACAATACAATGCCATACCAAAA	59.653	23	TTTGATGTGAGGAAAGCGTG	59.840	20	276	1015	1290
c28288.graph_c0	1	p3	(ATC)7	21	1	21	--
c28289.graph_c0	1	p2	(TG)7	14	1756	1769	--
c28289.graph_c1	1	p2	(GT)6	12	1	12	--
c28289.graph_c1	2	p1	(A)10	10	724	733	TCAAACACCTGCTCTTTCCC	60.232	20	CGAAAGGCAGAGCAAAGAAA	60.628	20	270	686	955	TCAAACACCTGCTCTTTCCC	60.232	20	CGCACACCAAAAAGACTTCC	60.668	20	238	686	923	TCAAACACCTGCTCTTTCCC	60.232	20	ATAAAGAGCGCACGCACAC	60.034	19	250	686	935
c28289.graph_c1	3	p2	(TG)8	16	2059	2074	--
c28299.graph_c0	1	p2	(AG)8	16	672	687	CCAGTGATGCCACTGCTAGA	60.008	20	GGGCATGTTGGAAAAGTGAT	59.797	20	210	511	720	CCAGTGATGCCACTGCTAGA	60.008	20	ATGAAGGTCATTGGGCATGT	60.203	20	222	511	732	CCAGTGATGCCACTGCTAGA	60.008	20	GAATGAAGGTCATTGGGCAT	59.756	20	224	511	734
c28301.graph_c0	1	p1	(A)11	11	280	290	CATGGGCCCTTCACATTAAC	60.192	20	CAAGATGCTTCTCCCGTCAT	60.218	20	255	64	318	TTTCGGAAGCGTAAACCAAG	60.236	20	AGCAGTCAGGGAAGGGAGAT	60.216	20	277	150	426	TTTCGGAAGCGTAAACCAAG	60.236	20	CAAGATGCTTCTCCCGTCAT	60.218	20	169	150	318
c28336.graph_c0	1	p3	(GGA)5	15	723	737	GGTGAAGCAGTTTGACACGA	59.880	20	CCAGGACCCAGGTCTCTACA	60.104	20	235	617	851	CTCTAATCCGCCAGGTGAAG	59.830	20	ATCATGTTCCACTTCCGCTC	60.081	20	279	677	955	CTCTAATCCGCCAGGTGAAG	59.830	20	CCAGGACCCAGGTCTCTACA	60.104	20	175	677	851
c28337.graph_c0	1	p2	(GT)11	22	1	22	--
c28342.graph_c0	1	p3	(ACT)7	21	1	21	--
c28342.graph_c0	2	p1	(G)10	10	440	449	AGGTGTGGTTACACACTTGGG	59.794	21	AGGCTGAGATCCCCCTTAAA	60.032	20	192	412	603	AGGTGTGGTTACACACTTGGG	59.794	21	TACATCAGGCTGAGATCCCC	60.034	20	198	412	609	GGTGTGGTTACACACTTGGG	58.750	20	AGGCTGAGATCCCCCTTAAA	60.032	20	191	413	603
c28360.graph_c0	1	p2	(AC)6	12	342	353	CTGTAGGGCCAAAAAGACCA	60.103	20	CTTATATCGGCGGCGTAAAC	59.608	20	192	268	459	CTGTAGGGCCAAAAAGACCA	60.103	20	TTATATCGGCGGCGTAAACT	59.608	20	191	268	458	CTGTAGGGCCAAAAAGACCA	60.103	20	TATATCGGCGGCGTAAACTT	59.608	20	190	268	457
c28369.graph_c0	1	p1	(T)12	12	1246	1257	--
c28381.graph_c0	1	p1	(T)10	10	28	37	GGGGGCTTACATTTTTGTTAC	57.563	21	TCTGAAAATCCGTAATGGGC	59.901	20	274	0	273	GGGGGCTTACATTTTTGTTAC	57.563	21	TGAAAATCCGTAATGGGCTC	59.901	20	272	0	271	GGGGGCTTACATTTTTGTTAC	57.563	21	GATTCAACGGCAGCCATACT	60.103	20	236	0	235
c28402.graph_c0	1	p2	(AC)6	12	177	188	CGCATACGTGCACATGATTT	60.554	20	TGTCCATTGGGAGTGTTGAA	59.935	20	250	1	250	CGCATACGTGCACATGATTT	60.554	20	CATGTCCATTGGGAGTGTTG	59.806	20	252	1	252	TTTTTACGCGCAAGTGCTAC	59.168	20	TGTCCATTGGGAGTGTTGAA	59.935	20	230	21	250
c28416.graph_c0	1	p1	(A)14	14	263	276	TCTGAACTGGCATTTGCATC	59.805	20	CCTTAAAGATGCCCTGCTTG	59.839	20	273	185	457	TCTGAACTGGCATTTGCATC	59.805	20	CTTGCCTTAAAGATGCCCTG	59.839	20	277	185	461	ACATGCATCCAAGAAAGGCT	59.700	20	CTTGCCTTAAAGATGCCCTG	59.839	20	241	221	461
c28421.graph_c0	1	p3	(CTC)7	21	661	681	CCAAGGCCTGTGGTGTTACT	60.028	20	GTTCATCTCCGTGAGGCAAG	60.801	20	279	533	811	CCAAGGCCTGTGGTGTTACT	60.028	20	TTCATCTCCGTGAGGCAAGT	60.801	20	278	533	810	CCAAGGCCTGTGGTGTTACT	60.028	20	TTCATCTCCGTGAGGCAAG	59.926	19	278	533	810
c28422.graph_c0	1	p2	(TA)8	16	74	89	--
c28438.graph_c0	1	p2	(TC)8	16	419	434	GCCAAATATTCCTTCCGTGA	59.901	20	GCTGAGGTCGTCTTCCAAAG	59.989	20	270	308	577	CGATCATTGATTTCCCGTTT	59.762	20	GCTGAGGTCGTCTTCCAAAG	59.989	20	211	367	577	CATTGATTTCCCGTTTCGAT	59.762	20	GCTGAGGTCGTCTTCCAAAG	59.989	20	207	371	577
c28442.graph_c0	1	p2	(TA)8	16	445	460	CCACGTCAGTTCACGTATGC	60.183	20	CCCACAGGATCCAATGAATAA	59.631	21	277	351	627	CGTCAGTTCACGTATGCAGG	60.324	20	CCCACAGGATCCAATGAATAA	59.631	21	274	354	627	TCACGTATGCAGGTTCATGG	60.539	20	CCCACAGGATCCAATGAATAA	59.631	21	267	361	627
c28442.graph_c0	2	p1	(A)10	10	587	596	CCACGTCAGTTCACGTATGC	60.183	20	CCCACAGGATCCAATGAATAA	59.631	21	277	351	627	CGTCAGTTCACGTATGCAGG	60.324	20	CCCACAGGATCCAATGAATAA	59.631	21	274	354	627	TCACGTATGCAGGTTCATGG	60.539	20	CCCACAGGATCCAATGAATAA	59.631	21	267	361	627
c28450.graph_c0	1	p3	(CTG)6	18	1260	1277	--
c28452.graph_c0	1	p2	(TC)7	14	1	14	--
c28452.graph_c0	2	p1	(A)11	11	298	308	TCATGCTGCACTGAAGAGAG	57.777	20	GCCACCTCAATGAACAACCT	59.973	20	121	230	350	TCATGCTGCACTGAAGAGAGT	58.767	21	GCCACCTCAATGAACAACCT	59.973	20	121	230	350	CGGAGATTATCCTGTGTGTCA	58.583	21	GCCACCTCAATGAACAACCT	59.973	20	201	150	350
c28452.graph_c0	3	p1	(T)10	10	446	455	AGGTTGTTCATTGAGGTGGC	59.973	20	TGGCTGCCTTATCACCTTCT	59.836	20	256	331	586	AGGTTGTTCATTGAGGTGGC	59.973	20	CTGGCTGCCTTATCACCTTC	59.836	20	257	331	587	AGGTTGTTCATTGAGGTGGC	59.973	20	TAATTGGCTGGCTGCCTTAT	59.704	20	264	331	594
c28472.graph_c0	1	p2	(AT)8	16	2590	2605	CGGTGTTCCATTGATGTTCA	60.367	20	AGAGCATCAACATTCCCCAG	60.073	20	145	2561	2705	CGGTGTTCCATTGATGTTCA	60.367	20	TTCCCCAGGCTAGAGTTGTG	60.246	20	133	2561	2693	CGGTGTTCCATTGATGTTCA	60.367	20	CATTCCCCAGGCTAGAGTTG	59.688	20	135	2561	2695
c28509.graph_c0	1	p2	(GA)6	12	1061	1072	GGGATTCTCTGACCACTCCA	60.048	20	GTGGAAGTGCCATCCTCACT	60.120	20	251	877	1127	TGGGATTCTCTGACCACTCC	60.048	20	GTGGAAGTGCCATCCTCACT	60.120	20	252	876	1127	GGGATTCTCTGACCACTCCA	60.048	20	TAAAAATGGGTGGAAGTGCC	59.801	20	260	877	1136
c28517.graph_c0	1	p3	(CAA)6	18	881	898	GTATTGAGGGACCATCCACG	60.195	20	GACATAAGGGTGGCTGTGCT	60.142	20	210	780	989	GTATTGAGGGACCATCCACG	60.195	20	ACATAAGGGTGGCTGTGCTC	60.142	20	209	780	988	GTATTGAGGGACCATCCACG	60.195	20	GGTGACATAAGGGTGGCTGT	59.851	20	213	780	992
c28517.graph_c0	2	p1	(T)10	10	1329	1338	CTTGCAGGCTGTGTGATGTT	59.905	20	ACAGACAGGCAGACAGACCA	59.442	20	249	1205	1453	CTTTCTTGCAGGCTGTGTGA	60.175	20	ACAGACAGGCAGACAGACCA	59.442	20	253	1201	1453	TTTCTTGCAGGCTGTGTGAT	59.445	20	CAGACAGGCAGACAGACCAG	59.597	20	251	1202	1452
c28523.graph_c0	1	p1	(T)10	10	1646	1655	--
c28525.graph_c0	1	c	(GAG)5cagcagacggctcagcagcaggagcagcagcagcaggagcaataccaacaacaa(GAG)6	87	763	849	CTAGGCCTCCCTCGTCAGA	60.494	19	AGTCGAGGTAGTGGGAGGTG	59.175	20	227	673	899	CTAGGCCTCCCTCGTCAGA	60.494	19	CAGTCGAGGTAGTGGGAGGT	59.175	20	228	673	900	CTAGGCCTCCCTCGTCAGA	60.494	19	ACAGTCGAGGTAGTGGGAGG	59.175	20	229	673	901
c28525.graph_c0	2	c	(A)10gaattcgtgagtaatggatgtgtgtgcggagagtaaagaaaacaaaaat(GA)10	79	1322	1400	--
c28529.graph_c0	1	p2	(GT)6	12	9	20	--
c28553.graph_c0	1	p2	(AT)6	12	55	66	GGTTCTCCTAACTATTGTCCTCCA	59.901	24	GACCACATGCAGAAGTCCATT	59.989	21	229	6	234	GGTTCTCCTAACTATTGTCCTCCA	59.901	24	TGACCACATGCAGAAGTCCA	61.324	20	230	6	235	GGTTCTCCTAACTATTGTCCTCCA	59.901	24	CCACATGCAGAAGTCCATTT	58.570	20	227	6	232
c28575.graph_c0	1	p2	(TG)7	14	939	952	CTCCAGCTTGTGGTGAGTGA	60.022	20	GAAAAGAAAGGGGACAAGGG	59.912	20	190	838	1027	CAGACTCCAGCTTGTGGTGA	60.022	20	GAAAAGAAAGGGGACAAGGG	59.912	20	194	834	1027	TCAGACTCCAGCTTGTGGTG	60.022	20	GAAAAGAAAGGGGACAAGGG	59.912	20	195	833	1027
c28579.graph_c0	1	p1	(A)11	11	1123	1133	--
c28589.graph_c0	1	p1	(T)10	10	546	555	AATGCAGCCACCCTTTACAC	60.000	20	TCTTGTGCCTGATGATGGAG	59.787	20	233	489	721	AATGCAGCCACCCTTTACAC	60.000	20	CTCTTGTGCCTGATGATGGA	59.787	20	234	489	722	AATGCAGCCACCCTTTACAC	60.000	20	TCCTCTTGTGCCTGATGATG	59.787	20	236	489	724
c28589.graph_c0	2	p2	(AT)7	14	2420	2433	CCGGAGATTGGTGACATCTT	59.927	20	CATATTCCTGAGTGTTACGGG	57.113	21	202	2256	2457	GAACACATCCTCGGGCTTTA	60.074	20	CATATTCCTGAGTGTTACGGG	57.113	21	139	2319	2457	GACACTGGCGGTGATTTTCT	60.119	20	CATATTCCTGAGTGTTACGGG	57.113	21	172	2286	2457
c28590.graph_c0	1	p2	(AT)6	12	179	190	TTTCAACGGAGAAGGTTCAGA	59.838	21	CGTGAGACACGAGAGTGCAT	60.055	20	235	48	282	TCAACGGAGAAGGTTCAGAAA	59.838	21	CGTGAGACACGAGAGTGCAT	60.055	20	233	50	282	TTTCAACGGAGAAGGTTCAGA	59.838	21	TGCACACAATTGCTTTGGTT	60.157	20	200	48	247
c28593.graph_c0	1	p2	(CA)6	12	309	320	ACTGAATAGAGGAGGCGCAA	59.978	20	CTACTTGCGGTAACATGCGA	59.895	20	271	100	370	CTGAATAGAGGAGGCGCAAC	59.978	20	CTACTTGCGGTAACATGCGA	59.895	20	270	101	370	AACTGAATAGAGGAGGCGCA	59.978	20	CTACTTGCGGTAACATGCGA	59.895	20	272	99	370
c28605.graph_c0	1	p1	(A)10	10	137	146	GAACGTGTAGGGAACACATTCA	59.898	22	CAAGGTCCAGCTTGTTCGTT	60.291	20	232	84	315	GAACGTGTAGGGAACACATTCA	59.898	22	TTTAATGCCCAGGTTCTGCT	59.708	20	103	84	186	GAACGTGTAGGGAACACATTCA	59.898	22	GTTTAATGCCCAGGTTCTGC	59.574	20	104	84	187
c28606.graph_c0	1	p1	(A)11	11	337	347	TTTGCATCCAGCCTTTAGGA	60.712	20	TCGCCCTGCAGAAGAAACTA	61.041	20	277	106	382	CAATTTTGCATCCAGCCTTT	60.074	20	CGCCCTGCAGAAGAAACTA	59.159	19	280	102	381	TTGCATCCAGCCTTTAGGATA	59.690	21	TCGCCCTGCAGAAGAAACTA	61.041	20	276	107	382
c28636.graph_c0	1	p2	(AT)6	12	1679	1690	GCAGCAAATTGACTGATGGA	59.805	20	ATTGGCAAGCCTGTCTGAGT	59.874	20	268	1645	1912	GCAGCAAATTGACTGATGGA	59.805	20	ACTGATTGGCAAGCCTGTCT	59.874	20	272	1645	1916	GCAGCAAATTGACTGATGGA	59.805	20	ACTGACTGATTGGCAAGCCT	59.874	20	276	1645	1920
c28637.graph_c0	1	p2	(CA)6	12	166	177	CTGCCTTGCCAAATTCTGAT	60.214	20	TGTGGTTGTCTCCAATTGCT	59.139	20	206	55	260	ATAGCTTTCAGCTGCCTTGC	59.758	20	TGTGGTTGTCTCCAATTGCT	59.139	20	217	44	260	CTGCCTTGCCAAATTCTGAT	60.214	20	GTGTGGTTGTCTCCAATTGCT	60.028	21	207	55	261
c28637.graph_c0	2	p1	(A)10	10	921	930	AAGTTGGCAAAATGCTGGTC	60.118	20	AGTTTCCAGGCACTTGATGG	60.111	20	234	721	954	TGTGGCTTGCTCTTCTGTTG	60.175	20	AGTTTCCAGGCACTTGATGG	60.111	20	189	766	954	AAGTTGGCAAAATGCTGGTC	60.118	20	CAGGTACCAAGTTTCCAGGC	59.592	20	243	721	963
c28647.graph_c0	1	p1	(A)12	12	68	79	--
c28659.graph_c0	1	p1	(T)10	10	2464	2473	--
c28660.graph_c1	1	p2	(CT)9	18	1	18	--
c28660.graph_c1	2	p1	(T)12	12	2660	2671	TGTCACTTGCTGATGCTTCC	59.992	20	GGTGGAAGATCCTAGACCGC	60.990	20	194	2502	2695	TGTCACTTGCTGATGCTTCC	59.992	20	GACCGAACACTTACTGGTGGA	60.020	21	209	2502	2710	GCCCTACACACCCAGGATAA	59.813	20	GGTGGAAGATCCTAGACCGC	60.990	20	240	2456	2695
c28679.graph_c0	1	p3	(CAC)5	15	1141	1155	TTGGGCCTGATGTCAGTGTA	60.112	20	CAAGAAGGCAGCGTGGTAAC	60.827	20	185	1072	1256	TTGGGCCTGATGTCAGTGTA	60.112	20	CAAGAAGGCAGCGTGGTAA	59.996	19	185	1072	1256	CAGCACCACCACTATCACCA	60.593	20	CAAGAAGGCAGCGTGGTAAC	60.827	20	144	1113	1256
c28687.graph_c0	1	p1	(T)11	11	569	579	AAGAAATCAGAGCATGTGTGC	57.964	21	TGGCACTTGTAAAGCACGTT	59.391	20	235	534	768	AAGAAATCAGAGCATGTGTGC	57.964	21	AGTGGCACTTGTAAAGCACG	59.000	20	237	534	770	AAGAAATCAGAGCATGTGTGC	57.964	21	GTGGCACTTGTAAAGCACGTT	60.225	21	236	534	769
c28687.graph_c0	2	p2	(AT)6	12	2415	2426	TGCAGTACACGTCATGCACA	60.988	20	TGGTTTTCTTGGGGATTATAGC	59.356	22	277	2186	2462	GCAGTACACGTCATGCACATC	60.208	21	TGGTTTTCTTGGGGATTATAGC	59.356	22	276	2187	2462	TGCAGTACACGTCATGCACA	60.988	20	ATGGTTTTCTTGGGGATTATAGC	59.621	23	278	2186	2463
c28703.graph_c0	1	p1	(T)10	10	1441	1450	--
c28714.graph_c0	1	p2	(AG)11	22	1	22	--
c28714.graph_c0	2	p2	(CA)6	12	950	961	TTTGTGTCAGCTGGCAGTTC	60.032	20	TTCCCAATCTGATCCTCACC	59.862	20	273	729	1001	TTTGTGTCAGCTGGCAGTTC	60.032	20	GGTTCCCAATCTGATCCTCA	59.862	20	275	729	1003	AAATTGAGTTGTTGGAGGCG	60.110	20	ATGCATTTTTCGTTGCCTTC	60.081	20	237	805	1041
c28717.graph_c0	1	p1	(T)10	10	1079	1088	GCACCCCACGTTTATTTTTG	60.223	20	CGCACGTGCTATAAATCACAA	59.778	21	217	965	1181	CACCCCACGTTTATTTTTGC	60.223	20	CGCACGTGCTATAAATCACAA	59.778	21	216	966	1181	CACGTTTATTTTTGCGGGAG	60.480	20	CGCACGTGCTATAAATCACAA	59.778	21	211	971	1181
c28721.graph_c0	1	p1	(A)12	12	2167	2178	GGGGACATGCCACTTCTTTA	59.933	20	CTCACACGAACACGTGACCT	59.782	20	198	2052	2249	GGGGACATGCCACTTCTTTA	59.933	20	GCAGAGAACGGGACACAGAT	60.269	20	239	2052	2290	TTGTGTGTCAGAGCTAGCCG	60.199	20	CTCACACGAACACGTGACCT	59.782	20	217	2033	2249
c28735.graph_c0	1	p1	(A)11	11	10	20	--
c28735.graph_c0	2	p1	(A)12	12	274	285	AACATTTTGGCATCGTAGGC	59.967	20	CCCGGTAAAGCATTGTGTCT	59.993	20	254	185	438	TCGTGGATGTGCATTCTTGT	60.120	20	CCCGGTAAAGCATTGTGTCT	59.993	20	219	220	438	TGTCGTGGATGTGCATTCTT	60.120	20	CCCGGTAAAGCATTGTGTCT	59.993	20	221	218	438
c28737.graph_c0	1	p1	(T)10	10	1175	1184	GTGGCTGTATCGTGTTCCCT	59.997	20	CCCCTGTGAAAAATCGAGAA	60.044	20	230	1082	1311	AGGTGGCTGTATCGTGTTCC	59.997	20	CCCCTGTGAAAAATCGAGAA	60.044	20	232	1080	1311	GTGGCTGTATCGTGTTCCCT	59.997	20	CAATTGGTCGCTGATTTCCT	60.074	20	179	1082	1260
c28741.graph_c0	1	p1	(G)10	10	993	1002	--
c28745.graph_c0	1	p1	(T)10	10	556	565	TCCAAGTACTGGGTGACTGATG	60.028	22	GGATGCCACAACCTCAGAAT	59.934	20	278	413	690	CATCCAAGTACTGGGTGACTGA	60.028	22	GGATGCCACAACCTCAGAAT	59.934	20	280	411	690	TCCAAGTACTGGGTGACTGATG	60.028	22	ATGCCACAACCTCAGAATCC	59.934	20	276	413	688
c28770.graph_c0	1	c	(TG)9gattgt(TG)9tacactctcttgtaatccagtgttatgttacagcaacacca(T)15	98	43	140	TCTTGAGAATCATTGTCTGGATT	57.798	23	TGACAAGGGATTGACAGCAT	59.090	20	232	17	248	TCTTGAGAATCATTGTCTGGATT	57.798	23	GAATGACAAGGGATTGACAGC	59.546	21	235	17	251	TCTTGAGAATCATTGTCTGGATT	57.798	23	AATGACAAGGGATTGACAGCA	60.511	21	234	17	250
c28782.graph_c0	1	p3	(CAG)7	21	1	21	--
c28801.graph_c0	1	p2	(GA)6	12	345	356	AAACTTTTTAGGGCGCTTCC	59.737	20	GCTCGCTACGAAAACCAAAC	59.889	20	194	187	380	GCTTCCCACATAAGCCACAC	60.526	20	GCTCGCTACGAAAACCAAAC	59.889	20	180	201	380	TTGCACAATTTCCACAATCC	59.375	20	TGAAACGCTTACGTTTGCTG	60.052	20	186	314	499
c28813.graph_c0	1	c	(A)11cgtgattgatggcttttacgcggtcg(T)12	49	827	875	TCAATTGTAGCATCCCCACA	59.924	20	CCTGTCACGTAGAGCGTCAA	60.049	20	255	689	943	ACGCTCAATTGTAGCATCCC	60.103	20	CCTGTCACGTAGAGCGTCAA	60.049	20	259	685	943	TTGCTTGTATTATGCGCACC	59.731	20	CCTGTCACGTAGAGCGTCAA	60.049	20	179	765	943
c28824.graph_c0	1	p1	(T)10	10	1066	1075	GGTGTGCTCGTTTCCAATTT	59.978	20	TTTCTTCCGACAAAAAGCGT	59.861	20	238	958	1195	GGTGTGCTCGTTTCCAATTT	59.978	20	GTTTCTTCCGACAAAAAGCG	59.861	20	239	958	1196	TGACCGGAAAAGTGGAAGTC	60.088	20	TTTCTTCCGACAAAAAGCGT	59.861	20	271	925	1195
c28825.graph_c0	1	p1	(T)10	10	1424	1433	ATGTACCGAATGAAGCCCAG	59.955	20	GCTGTACGGTCGTGGAAGTT	60.179	20	233	1248	1480	GCAGCTGCATCGCATTACTA	60.148	20	GCTGTACGGTCGTGGAAGTT	60.179	20	210	1271	1480	ATGTACCGAATGAAGCCCAG	59.955	20	AAGTTATGGCACACGCACAC	59.646	20	218	1248	1465
c28832.graph_c0	1	c	(GT)9tgcaaagtctggattacatgtggaacc(T)10	55	10	64	--
c28842.graph_c0	1	p1	(T)10	10	105	114	--
c28842.graph_c0	2	p1	(T)11	11	2640	2650	--
c28845.graph_c0	1	p2	(TC)8	16	2550	2565	AGATTAGGTTGCAGCATTGGA	59.722	21	ATTTGAAGAGCCAAGCAAGG	59.452	20	100	2518	2617	AAGATTAGGTTGCAGCATTGG	59.238	21	ATTTGAAGAGCCAAGCAAGG	59.452	20	101	2517	2617	TGCAGCATTGGAATACCATC	59.504	20	TGGATGCAATTCCTTTAGGTTT	59.844	22	153	2527	2679
c28854.graph_c0	1	p1	(T)10	10	898	907	TTAACCCCATTCCCATCTGA	60.126	20	CATGCTGGCTACAACCAGTG	60.324	20	237	801	1037	TTAACCCCATTCCCATCTGA	60.126	20	TCGTATTTGCATGCTGGCTA	60.378	20	246	801	1046	TTAACCCCATTCCCATCTGA	60.126	20	TGCTGGCTACAACCAGTGAA	60.449	20	235	801	1035
c28861.graph_c0	1	p2	(TG)6	12	1	12	--
c28862.graph_c0	1	p2	(TA)7	14	1652	1665	GAATTAGAGGCGGTCAACGA	60.214	20	AACCACACTTGGGATTTTCG	59.830	20	193	1600	1792	GAATTAGAGGCGGTCAACGA	60.214	20	GATGGGGGAAAACAGAAACA	59.767	20	150	1600	1749	AACGAATTAGAGGCGGTCAA	59.708	20	AACCACACTTGGGATTTTCG	59.830	20	196	1597	1792
c28871.graph_c0	1	p1	(A)10	10	421	430	GTGATTCCACGACAGGAGGT	59.969	20	AGGGTGGATCTTGACCACTG	59.962	20	206	363	568	ATTCCACGACAGGAGGTGAC	59.969	20	AGGGTGGATCTTGACCACTG	59.962	20	203	366	568	GTGATTCCACGACAGGAGGT	59.969	20	TGCTAGGGTGGATCTTGACC	60.073	20	210	363	572
c28873.graph_c0	1	p1	(A)12	12	498	509	CTAATGGGTCCTAAATGCCC	58.393	20	CATCATGCATTGGAAAGGAA	59.474	20	160	408	567	ACTAATGGGTCCTAAATGCCC	59.214	21	CATCATGCATTGGAAAGGAA	59.474	20	161	407	567	CTAATGGGTCCTAAATGCCC	58.393	20	AGACATCATGCATTGGAAAGG	59.947	21	163	408	570
c28882.graph_c0	1	p4	(AGTG)6	24	1	24	--
c28884.graph_c0	1	p1	(A)10	10	826	835	TTGGGGTTTTCAGAAAGTGG	59.942	20	GGAGGGGGAGGGACATAATA	59.974	20	261	651	911	TTGGGGTTTTCAGAAAGTGG	59.942	20	TTGGCGAAAGAAGAGGAAAA	59.931	20	240	651	890	TTGGGGTTTTCAGAAAGTGG	59.942	20	TTTGGCGAAAGAAGAGGAAA	59.931	20	241	651	891
c28893.graph_c0	1	p1	(T)15	15	1809	1823	GGTGCTCACGTGATTCTCAA	59.837	20	AAGTTTGGCTCTCACGGGTA	59.734	20	175	1706	1880	GGTGCTCACGTGATTCTCAA	59.837	20	TAAGTTTGGCTCTCACGGGT	59.734	20	176	1706	1881	TGCGTGGTGTGAAGACTGAT	60.319	20	TAAGTTTGGCTCTCACGGGT	59.734	20	216	1666	1881
c28893.graph_c0	2	p2	(GA)10	20	2055	2074	--
c28927.graph_c0	1	p1	(A)16	16	1058	1073	--
c28929.graph_c0	1	p1	(T)11	11	207	217	AAGGGTAGGGTGGAAAAACG	60.214	20	GCGCGCGTTTTATATTTGTT	60.122	20	199	124	322	AAGGGTAGGGTGGAAAAACG	60.214	20	TAGGCGCGCGTTTTATATTT	59.749	20	202	124	325	AAGGGTAGGGTGGAAAAACG	60.214	20	CTAGGCGCGCGTTTTATATT	59.411	20	203	124	326
c28929.graph_c0	2	p1	(A)11	11	418	428	ATAAAACGCGCGCCTAGATA	59.867	20	TCCTTTTCATTCTTCCCACG	60.044	20	196	310	505	TATAAAACGCGCGCCTAGAT	59.867	20	TCCTTTTCATTCTTCCCACG	60.044	20	197	309	505	ATATAAAACGCGCGCCTAGA	59.867	20	TCCTTTTCATTCTTCCCACG	60.044	20	198	308	505
c28936.graph_c0	1	p1	(A)11	11	691	701	CGAGGCAAATGTGTGAGAGA	59.984	20	CTTCTCTAGCGCTGGCAAGT	59.920	20	128	610	737	ATGAATAGTGGATCGCGAGG	60.059	20	CTTCTCTAGCGCTGGCAAGT	59.920	20	143	595	737	GGCGTCGATGAATAGTGGAT	59.923	20	CTTCTCTAGCGCTGGCAAGT	59.920	20	150	588	737
c28936.graph_c0	2	p1	(A)10	10	1225	1234	TCCTTTCTGTTCATTTCCGC	60.192	20	GCTTTCTCTTCCGACGTGTT	59.478	20	205	1069	1273	TGAACTGAACCTCCCTTTCG	60.224	20	GCTTTCTCTTCCGACGTGTT	59.478	20	122	1152	1273	CTTTCTGTTCATTTCCGCGT	60.249	20	GCTTTCTCTTCCGACGTGTT	59.478	20	203	1071	1273
c28936.graph_c0	3	p2	(TG)7	14	1790	1803	--
c28938.graph_c0	1	p2	(AG)7	14	1098	1111	--
c28952.graph_c0	1	p2	(GT)6	12	955	966	AAAACGTGCAAACACTCACG	59.805	20	AACACAGAACACACGAACGC	59.801	20	184	810	993	AAAACGTGCAAACACTCACG	59.805	20	TCTAAACGCATGTTACCGCA	60.273	20	239	810	1048	ACAAGCCTGGTTGGTTGACT	59.622	20	AACACAGAACACACGAACGC	59.801	20	238	756	993
c28992.graph_c0	1	p1	(T)14	14	488	501	TATTCTTGGGAGGGGCCTAT	59.756	20	AAGGTTTGAATGTGGCAAGG	59.971	20	274	454	727	ATATTCTTGGGAGGGGCCTA	59.756	20	AAGGTTTGAATGTGGCAAGG	59.971	20	275	453	727	AATCCTTTTGCAGAGACCGA	59.813	20	CGGTGTTGTGTTTACACCGA	60.463	20	266	370	635
c29023.graph_c0	1	p2	(TA)6	12	2782	2793	CCTGAAAATCAGCAATGGGT	59.933	20	AAATGCGGTAAGTGTTTTTGAA	58.721	22	265	2599	2863	CCTGAAAATCAGCAATGGGT	59.933	20	AAATGCGGTAAGTGTTTTTGAAC	59.486	23	265	2599	2863	CCTGAAAATCAGCAATGGGT	59.933	20	AAATGCGGTAAGTGTTTTTGA	57.385	21	265	2599	2863
c29024.graph_c0	1	p1	(A)14	14	241	254	TGAGCCAAACAAACAAATCG	59.706	20	ATTCGAGATATGGGGTCACG	59.773	20	275	93	367	AAGAACGCAACAAAAACGCT	59.926	20	TCAGCCAAACGAAAAATCAA	59.277	20	262	49	310	AAGAACGCAACAAAAACGCT	59.926	20	TTCAGCCAAACGAAAAATCA	59.277	20	263	49	311
c29028.graph_c0	1	p2	(AT)7	14	1260	1273	CGTGGCTATGTATCCGACCT	59.978	20	GAATAGAGAGAGAGATGCGTTGAA	59.181	24	112	1196	1307	CAGTCTCGCGTGGCTATGTA	60.035	20	GAATAGAGAGAGAGATGCGTTGAA	59.181	24	120	1188	1307	CCCAAAACGACCTAGTCGAA	60.103	20	GAATAGAGAGAGAGATGCGTTGAA	59.181	24	202	1106	1307
c29033.graph_c0	1	p1	(A)12	12	6	17	--
c29033.graph_c0	2	p1	(A)11	11	1333	1343	TGTGCTGTCTCCATCACTCC	59.827	20	GGAAATGGCATCTGCAAACT	60.081	20	244	1238	1481	TGTGCTGTCTCCATCACTCC	59.827	20	AGGAAATGGCATCTGCAAAC	60.081	20	245	1238	1482	GGAAGGAAGCAAATTTCCAA	59.135	20	AGGAAATGGCATCTGCAAAC	60.081	20	182	1301	1482
c29033.graph_c0	3	p1	(T)12	12	1488	1499	AGCTTGCAGCTAAAACCCAA	60.018	20	TTCCTGTATAGCCCAGGTGTG	60.001	21	156	1430	1585	AAGCTTGCAGCTAAAACCCA	60.018	20	TTCCTGTATAGCCCAGGTGTG	60.001	21	157	1429	1585	CAAGCTTGCAGCTAAAACCC	60.018	20	TTCCTGTATAGCCCAGGTGTG	60.001	21	158	1428	1585
c29036.graph_c0	1	p1	(A)10	10	286	295	AGCCGTCAGATAAGTGCAGC	60.569	20	TTTGCACCATAACACGCAAT	59.999	20	225	189	413	AGCCGTCAGATAAGTGCAGC	60.569	20	GCACCATAACACGCAATCAG	60.142	20	222	189	410	TGGAAGTGGATGCAGAAGGT	60.656	20	GCACCATAACACGCAATCAG	60.142	20	278	133	410
c29040.graph_c0	1	p1	(A)11	11	147	157	CAGTTCGACACATGAGCTGC	60.627	20	CCTTATGAGCCAAGCTCCAC	59.836	20	216	46	261	CAGTTCGACACATGAGCTGC	60.627	20	ATTTATGTGCCCTCCCCATT	60.399	20	248	46	293	CAGTTCGACACATGAGCTGC	60.627	20	TGGCACAAAACACCCTTATG	59.439	20	229	46	274
c29040.graph_c0	2	p2	(AC)8	16	400	415	GTAAGGGGCACAGAGAGCAG	60.012	20	GAGGCTGGAGGTGTGATGAT	60.080	20	247	367	613	GCTGTAAGGGGCACAGAGAG	60.012	20	GAGGCTGGAGGTGTGATGAT	60.080	20	250	364	613	CTGTAAGGGGCACAGAGAGC	60.012	20	GAGGCTGGAGGTGTGATGAT	60.080	20	249	365	613
c29040.graph_c0	3	p1	(T)10	10	1066	1075	CGTATGCTCCTCTCCTTTCG	59.971	20	GCGACATTGAAGCACAAGAA	59.995	20	230	937	1166	CGTATGCTCCTCTCCTTTCG	59.971	20	TAAACGCGACATTGAAGCAC	59.879	20	235	937	1171	CGTATGCTCCTCTCCTTTCG	59.971	20	TGAAGCACAAGAACATTGGC	59.847	20	223	937	1159
c29060.graph_c0	1	p1	(A)10	10	95	104	GTGTGGTAGTGGCTGTGGTG	60.072	20	ATGGTGCCTCCCATTTGTAG	59.813	20	164	1	164	GTGTGGTAGTGGCTGTGGTG	60.072	20	AGTCTTTGTCGATGGTGCCT	59.727	20	175	1	175	TGGTGGGAATGAGGTGTTTT	60.210	20	ATGGTGCCTCCCATTTGTAG	59.813	20	146	19	164
c29060.graph_c0	2	p2	(GA)11	22	1502	1523	--
c29061.graph_c0	1	p1	(A)12	12	2451	2462	ATGCACATTCCCAAGCCTTA	60.469	20	GGAAGCTACAACAAGACCAGG	58.851	21	279	2280	2558	ATGCACATTCCCAAGCCTTA	60.469	20	AGGAAGCTACAACAAGACCAGG	59.810	22	280	2280	2559	GGAGGCATGCTAAGGAGGAT	60.567	20	GGAAGCTACAACAAGACCAGG	58.851	21	203	2356	2558
c29067.graph_c0	1	p3	(GAG)5	15	1	15	--
c29079.graph_c0	1	p3	(GCA)5	15	2	16	--
c29079.graph_c0	2	p2	(GA)7	14	1458	1471	--
c29100.graph_c0	1	c	(GA)7atttgatattggttgcaagtaattacagaaagaagtgctataagatggaagcagctaaagtttgaaatgaactacttg(TA)6	104	1	104	--
c29100.graph_c0	2	p1	(T)11	11	360	370	AAGGGAAACACCTCGTAGGAA	59.984	21	CTCGTCCCACAAGATTGTCA	59.676	20	244	152	395	GCCTGATGAGGAGGATTAAGG	60.046	21	CTCGTCCCACAAGATTGTCA	59.676	20	261	135	395	CCTGATGAGGAGGATTAAGGG	59.904	21	CTCGTCCCACAAGATTGTCA	59.676	20	260	136	395
c29100.graph_c0	3	p1	(A)12	12	2104	2115	--
c29129.graph_c0	1	p2	(AC)7	14	80	93	AGCTTTGGCTTGTGTCCTGT	59.914	20	TTTGTCACATGCCTCACACA	59.705	20	234	37	270	AAGAGCTTTGGCTTGTGTCC	59.478	20	TTTGTCACATGCCTCACACA	59.705	20	237	34	270	AGCTTTGGCTTGTGTCCTGT	59.914	20	TCACATGCCTCACACAACTG	59.265	20	230	37	266
c29144.graph_c0	1	p1	(A)10	10	1393	1402	AAATACGGCCCCTTAGCAGT	59.987	20	TACGCAAACAAAATTCACGC	59.748	20	172	1272	1443	TTTTGAAACAAATACGGCCC	59.810	20	TACGCAAACAAAATTCACGC	59.748	20	181	1263	1443	GTGAGGGGTCAAAAGACGAG	59.697	20	TACGCAAACAAAATTCACGC	59.748	20	119	1325	1443
c29160.graph_c0	1	p3	(GCA)5	15	534	548	GGTCTATAAGGCATGGCTGC	59.696	20	TGCATGGGGTATGTGAAGAA	59.924	20	267	452	718	GGTCTATAAGGCATGGCTGC	59.696	20	ACCTGGTGCTATGCATGTGA	60.144	20	214	452	665	GGTCTATAAGGCATGGCTGC	59.696	20	TCTGTCCACCTGGTGCTATG	59.701	20	221	452	672
c29172.graph_c0	1	p2	(CA)8	16	1	16	--
c29191.graph_c0	1	p3	(TGC)5	15	11	25	--
c29194.graph_c0	1	p2	(AC)8	16	43	58	ACGTGATTTGATAGCGGAGG	60.096	20	CCACCTGTAATTGTGGTGGA	59.262	20	124	19	142	ACGTGATTTGATAGCGGAGG	60.096	20	GGCAGCGAGCTCTTTATTTT	58.744	20	188	19	206	ACGTGATTTGATAGCGGAGG	60.096	20	CACCTGTAATTGTGGTGGAGG	60.275	21	123	19	141
c29194.graph_c0	2	p1	(A)10	10	996	1005	TTTCATTTCCGGCAGCTAGT	59.845	20	CGTTTTTGTGGGCAGTGATA	59.585	20	204	872	1075	TTTCCGGCAGCTAGTGTACC	60.270	20	CGTTTTTGTGGGCAGTGATA	59.585	20	199	877	1075	AAACAGAGTGATGTTGGCGA	59.293	20	AGATCTCGTGTACGTGTGCG	59.929	20	245	959	1203
c29208.graph_c0	1	p1	(T)10	10	1161	1170	--
c29216.graph_c0	1	p1	(A)10	10	68	77	TTTTAACGCAGAAGGGATGG	60.067	20	ATGTGGAAAGTAGATGCGCC	60.103	20	223	7	229	TTTTAACGCAGAAGGGATGG	60.067	20	GAAAGTAGATGCGCCCAAGA	60.352	20	218	7	224	CGTGAAACTGGATGTGACCA	60.570	20	ATGTGGAAAGTAGATGCGCC	60.103	20	186	44	229
c29217.graph_c0	1	p3	(CAG)5	15	1187	1201	AGGGTGTTCCACAACAGGAG	60.002	20	AGCTGCTGCTGCAACTGA	59.575	18	160	1064	1223	TCCACCACCTCCACATCATA	59.762	20	AGCTGCTGCTGCAACTGA	59.575	18	254	970	1223	TACAGCAACCAGGACCACAG	59.745	20	AGCTGCTGCTGCAACTGA	59.575	18	184	1040	1223
c29218.graph_c0	1	p2	(TG)6	12	112	123	CCTCTCACACACTCGCTCAC	59.603	20	TCAGGAAAGCAACACGACAC	59.880	20	236	42	277	CTCTCACACACTCGCTCACC	59.603	20	TCAGGAAAGCAACACGACAC	59.880	20	235	43	277	CCTCTCACACACTCGCTCAC	59.603	20	CCAGGTAAGTGTCGTTGCCT	60.171	20	159	42	200
c29232.graph_c0	1	p1	(A)18	18	6	23	--
c29237.graph_c0	1	p3	(TCG)7	21	1607	1627	--
c29239.graph_c0	1	p2	(TC)6	12	1239	1250	CCTCGTCTCCTTAGTGCCAG	60.005	20	AAGGAGAGGGATGGAAAGGA	60.008	20	179	1148	1326	ACACTCTGGGAACAGGATGG	59.962	20	AAGGAGAGGGATGGAAAGGA	60.008	20	264	1063	1326	GCACACTCTGGGAACAGGAT	60.120	20	AAGGAGAGGGATGGAAAGGA	60.008	20	266	1061	1326
c29248.graph_c0	1	p1	(T)10	10	190	199	CTCCGCTGTTATTGCTCACA	60.011	20	CCCACACACAGCCAACTACA	60.629	20	252	4	255	CCGCTGTTATTGCTCACAGA	60.011	20	CCCACACACAGCCAACTACA	60.629	20	250	6	255	CCTCTCCGCTGTTATTGCTC	59.978	20	CCCACACACAGCCAACTACA	60.629	20	255	1	255
c29248.graph_c0	2	p2	(TG)6	12	1180	1191	--
c29252.graph_c0	1	p1	(T)13	13	1269	1281	GAGGGAAGGAGGCTACTGCT	59.979	20	AAAGAAAGAACAGGCCCCAT	59.940	20	188	1163	1350	AACAACGACGACTGCATCTG	59.905	20	AAAGAAAGAACAGGCCCCAT	59.940	20	244	1107	1350	CAACAACGACGACTGCATCT	59.905	20	AAAGAAAGAACAGGCCCCAT	59.940	20	245	1106	1350
c29256.graph_c0	1	p2	(GA)6	12	1	12	--
c29260.graph_c0	1	p3	(CCT)7	21	1293	1313	CACAACACCGGAACACCATA	60.278	20	AATGTTCTGGCCACGTAAGG	59.993	20	168	1180	1347	AGTGTGGGTGGGACACTGTT	60.330	20	AATGTTCTGGCCACGTAAGG	59.993	20	143	1205	1347	CACAACACCGGAACACCATA	60.278	20	GTGTTCACCATCATTCGCAG	60.120	20	280	1180	1459
c29263.graph_c0	1	p1	(G)11	11	860	870	ATGCGATGCAAGTTAGGGAC	60.103	20	TCATATTCTCCAACACGGCA	60.073	20	144	837	980	ATGCGATGCAAGTTAGGGAC	60.103	20	CATATTCTCCAACACGGCAA	59.542	20	143	837	979	GCTTCGCTCCAGTTGAAAAA	60.502	20	TCATATTCTCCAACACGGCA	60.073	20	232	749	980
c29269.graph_c0	1	p3	(GGT)6	18	1376	1393	GCAAAGGTGTCCTGAATGGT	59.973	20	TGCCCTAGAGAGAATGGCAA	60.874	20	197	1220	1416	GCAAAGGTGTCCTGAATGGT	59.973	20	TTGCCCTAGAGAGAATGGCA	60.874	20	198	1220	1417	TGTCCTGAATGGTCCACAGA	60.088	20	TGCCCTAGAGAGAATGGCAA	60.874	20	190	1227	1416
c29277.graph_c0	1	p3	(AGC)5	15	1239	1253	GCGACTTCTAGCAAACCCAG	60.015	20	GGAGGAGAGGAAGCTCTGGT	59.952	20	280	1102	1381	GCGACTTCTAGCAAACCCAG	60.015	20	GTGGAGGAGGTGAAGGATGA	60.048	20	255	1102	1356	AGCGACTTCTAGCAAACCCA	60.015	20	GTGGAGGAGGTGAAGGATGA	60.048	20	256	1101	1356
c29277.graph_c0	2	p2	(TC)10	20	2063	2082	--
c29282.graph_c0	1	p3	(TGG)6	18	2228	2245	--
c29295.graph_c0	1	p2	(GA)7	14	34	47	--
c29297.graph_c0	1	p2	(CA)7	14	1	14	--
c29299.graph_c0	1	p1	(A)15	15	804	818	GCAAAGTGTGCACCATTAACA	59.647	21	CATCTGTGTGGAGAAGGGGT	59.962	20	211	763	973	GCAAAGTGTGCACCATTAACA	59.647	21	TATGACCAATGCGCTATCCA	60.058	20	152	763	914	GCAAAGTGTGCACCATTAACA	59.647	21	CGCTATCCAGCCAACAATTT	60.096	20	141	763	903
c29305.graph_c0	1	p1	(A)11	11	1382	1392	GCTGTAGTTGCCTTCCCTTG	59.875	20	CACCAGGTTGTTACTGGCCT	60.028	20	221	1275	1495	GCTGTAGTTGCCTTCCCTTG	59.875	20	TACCACCACTCCCTCCTCAC	59.962	20	194	1275	1468	TTGTGAATGTTTGGGTGCAT	59.823	20	CACCAGGTTGTTACTGGCCT	60.028	20	204	1292	1495
c29309.graph_c0	1	p2	(GT)6	12	1	12	--
c29309.graph_c0	2	p1	(T)11	11	319	329	GCAGATTTTCAGGTTTCTTTCC	59.246	22	AAAACAAGGAATGCAGTGGC	60.118	20	230	180	409	GCAGATTTTCAGGTTTCTTTCC	59.246	22	CAAGGAATGCAGTGGCAGTA	59.864	20	226	180	405	GCAGATTTTCAGGTTTCTTTCC	59.246	22	CTTTCCATAGAGTGGGCAGC	59.836	20	204	180	383
c29329.graph_c0	1	p1	(A)10	10	620	629	GCTGCCCGTGACTTACACTA	58.952	20	ACGACCAAATTTGAATGCTG	58.625	20	264	572	835	GCTGCCCGTGACTTACACTAC	59.817	21	ACGACCAAATTTGAATGCTG	58.625	20	264	572	835	GCTGCCCGTGACTTACACTA	58.952	20	CGACCAAATTTGAATGCTGC	61.535	20	263	572	834
c29344.graph_c0	1	p1	(A)12	12	998	1009	GGAGGTACAGGACGAGGTGA	60.112	20	ATGCGCAGTCATTTGTGTTC	59.728	20	259	842	1100	GGAGGTACAGGACGAGGTGA	60.112	20	GAATGCGCAGTCATTTGTGT	59.728	20	261	842	1102	GTCTCTGAGAATGATGCCCC	59.617	20	ATGCGCAGTCATTTGTGTTC	59.728	20	222	879	1100
c29352.graph_c0	1	p2	(AG)6	12	1	12	--
c29356.graph_c0	1	p1	(T)10	10	83	92	ATCCGGTGGTATCGTGTGTT	60.119	20	GACATGTTTCTATGCGCACG	60.288	20	133	55	187	ATCCGGTGGTATCGTGTGTT	60.119	20	GAACGAAACCTTCAACGGAG	59.711	20	170	55	224	ATCCGGTGGTATCGTGTGTT	60.119	20	AGAACGAAACCTTCAACGGA	59.711	20	171	55	225
c29360.graph_c0	1	p1	(A)12	12	164	175	ATAGGGAGCGATGACGTGAC	60.104	20	GTCGCCTCCACTCAGTAAGC	60.020	20	278	66	343	ACAACTAACGGCCAAGCATC	60.140	20	GTCGCCTCCACTCAGTAAGC	60.020	20	239	105	343	TGGGAAATGTATAGGGAGCG	59.916	20	GAAGGTACGAGGAGATGCCA	60.218	20	262	56	317
c29362.graph_c0	1	p2	(AC)9	18	3	20	--
c29362.graph_c0	2	p2	(AT)8	16	1279	1294	--
c29372.graph_c0	1	p1	(T)10	10	51	60	GGCAGTCAGTACTCGGTTGTG	60.759	21	GGTGTATCCATGGAGTGCCT	59.810	20	162	2	163	TGGCAGTCAGTACTCGGTTGT	60.759	21	GGTGTATCCATGGAGTGCCT	59.810	20	163	1	163	GGCAGTCAGTACTCGGTTGTG	60.759	21	GGATGAGAAAGGCCACTGAA	60.195	20	253	2	254
c29372.graph_c0	2	p1	(T)10	10	1144	1153	CTTGGGCCAACCTGTATTGT	59.853	20	TTCATGCCCAAGTTAGGTCC	59.933	20	239	1044	1282	CTTGGGCCAACCTGTATTGT	59.853	20	CCCTGAGCTTCGTAAAACCA	60.241	20	180	1044	1223	GGGCCAACCTGTATTGTCAT	59.676	20	TTCATGCCCAAGTTAGGTCC	59.933	20	236	1047	1282
c29376.graph_c0	1	p1	(A)10	10	194	203	AGATTCTCGCACGAATTGGA	60.744	20	AAATGGCGTTACACAAACCC	59.730	20	171	67	237	GCACGAATTGGAGGAAACAA	61.012	20	AAATGGCGTTACACAAACCC	59.730	20	163	75	237	CACGAATTGGAGGAAACAAAA	59.961	21	AAATGGCGTTACACAAACCC	59.730	20	162	76	237
c29385.graph_c0	1	p1	(A)10	10	5	14	--
c29390.graph_c0	1	p1	(A)13	13	1121	1133	--
c29393.graph_c0	1	p1	(T)15	15	1	15	--
c29393.graph_c0	2	p5	(TGTAT)5	25	830	854	CACTGAGATCCAGGGAGGAG	59.785	20	ACTGTAGCTGCCTTGCCAGT	60.081	20	223	672	894	CACTGAGATCCAGGGAGGAG	59.785	20	CCCACAGTTCCTGAGTGTGA	59.705	20	248	672	919	ACTGAGATCCAGGGAGGAGG	60.605	20	ACTGTAGCTGCCTTGCCAGT	60.081	20	222	673	894
c29416.graph_c0	1	p1	(A)10	10	1214	1223	TGTTTCTCTTCTCGTGCACCT	60.043	21	AGCCTCCCCAAATGATTTTT	59.777	20	140	1145	1284	GCTGTGTTTCTCTTCTCGTGC	60.194	21	AGCCTCCCCAAATGATTTTT	59.777	20	144	1141	1284	CGCGCTGTGTTTCTCTTCTC	61.256	20	AGCCTCCCCAAATGATTTTT	59.777	20	147	1138	1284
c29428.graph_c0	1	p1	(A)14	14	723	736	CGTGCTTGAGTCCACCATTA	59.716	20	GGAGCTCCATTTGGTGAAAA	60.051	20	194	583	776	CGTGCTTGAGTCCACCATTA	59.716	20	GAGGAGCTCCATTTGGTGAA	60.195	20	196	583	778	CGTGCTTGAGTCCACCATTA	59.716	20	AGGAGCTCCATTTGGTGAAA	59.670	20	195	583	777
c29431.graph_c0	1	p1	(A)12	12	653	664	TTGGGACCACATCATTTTTG	59.222	20	CCATCTGACCAGCAGGAAAT	60.073	20	202	623	824	TTGGGACCACATCATTTTTG	59.222	20	TAAAGGGATCCCAACACGAC	59.790	20	242	623	864	TTGGGACCACATCATTTTTG	59.222	20	GTAAAGGGATCCCAACACGA	59.790	20	243	623	865
c29438.graph_c0	1	p1	(T)10	10	687	696	GTAACGCGCTTATGCAGACA	60.044	20	TCAGATCAACAACGCTGGAG	59.984	20	278	580	857	TAACGCGCTTATGCAGACAC	60.044	20	TCAGATCAACAACGCTGGAG	59.984	20	277	581	857	TAACGCGCTTATGCAGACAC	60.044	20	CGTTGTTTTGGTCGTTGTTG	60.043	20	183	581	763
c29439.graph_c0	1	p1	(A)11	11	1114	1124	TGAGCTTTGTGCACTGTGTTT	59.549	21	TAGCATTGTGAGGGATGCAC	59.679	20	261	1068	1328	TTGAGCTTTGTGCACTGTGTT	59.549	21	TAGCATTGTGAGGGATGCAC	59.679	20	262	1067	1328	TGAGCTTTGTGCACTGTGTTT	59.549	21	AGGGATGCACAGCATTTGAT	60.492	20	251	1068	1318
c29441.graph_c0	1	p3	(CGC)5	15	2772	2786	CTTCTCCTCCGTCTGGTGAG	59.978	20	AAGATGCTGTTGTCGACGTG	59.905	20	197	2652	2848	AAAGTCGAGGCTTCTCCTCC	59.957	20	AAGATGCTGTTGTCGACGTG	59.905	20	207	2642	2848	CTTCTCCTCCGTCTGGTGAG	59.978	20	TTGTCGACGTGTATGGTGGT	59.880	20	188	2652	2839
c29454.graph_c0	1	p1	(A)10	10	1294	1303	GTCTTCACACCACCATGCAC	60.013	20	CAAGCTCAATGCATCCACTC	59.399	20	256	1151	1406	GTCTTCACACCACCATGCAC	60.013	20	CTCAAGCTCAATGCATCCAC	59.399	20	258	1151	1408	GCATATGCCTGCCTTCATTT	60.067	20	CAAGCTCAATGCATCCACTC	59.399	20	165	1242	1406
c29454.graph_c0	2	p2	(CA)7	14	1763	1776	--
c29463.graph_c0	1	p3	(GGC)6	18	4	21	--
c29468.graph_c0	1	p1	(A)11	11	1	11	--
c29468.graph_c0	2	p1	(A)11	11	1061	1071	--
c29469.graph_c0	1	p2	(GT)10	20	1844	1863	--
c29470.graph_c0	1	p1	(T)10	10	932	941	TCCTTGTGGCATACAGGTCA	60.112	20	TCCATAGCAGATCATTTATTGTTAAT	57.450	26	247	819	1065	GACTTGACCTCTGACCTGCC	59.841	20	TCCATAGCAGATCATTTATTGTTAAT	57.450	26	216	850	1065	GCCAGACTTGACCTCTGACC	59.841	20	TCCATAGCAGATCATTTATTGTTAAT	57.450	26	220	846	1065
c29480.graph_c0	1	p1	(A)10	10	59	68	--
c29489.graph_c0	1	p2	(TG)6	12	2764	2775	--
c29499.graph_c0	1	p1	(T)15	15	1649	1663	--
c29521.graph_c0	1	p1	(A)12	12	820	831	ACTTCTGGGGATGGTGACAT	59.232	20	CGTAACCCTTCCCAAGTGAC	59.449	20	205	650	854	GGGATGGTGACATGACAGG	59.739	19	CACGTAACCCTTCCCAAGTG	60.401	20	200	657	856	GGGATGGTGACATGACAGG	59.739	19	TAAGCACGTAACCCTTCCCA	60.493	20	204	657	860
c29530.graph_c0	1	p2	(CA)9	18	1	18	--
c29556.graph_c0	1	p2	(AC)9	18	1181	1198	--
c29563.graph_c0	1	p3	(CAC)5	15	158	172	AGTGTTGTGGCTGTGAGGTG	59.782	20	CTCACTCAGGGCTTCTGGAC	59.986	20	143	98	240	AGTGTTGTGGCTGTGAGGTG	59.782	20	GTGGAAGATGTCGTGGAGGT	59.969	20	267	98	364	AGTGTTGTGGCTGTGAGGTG	59.782	20	AAGATGTCGTGGAGGTCTGG	60.112	20	263	98	360
c29573.graph_c0	1	p2	(GA)8	16	1	16	--
c29598.graph_c0	1	p1	(A)11	11	64	74	AGCACAAAAACACAACCCATC	59.890	21	TTATTTGTGTGCGTGGCACT	60.180	20	175	4	178	GCACAAAAACACAACCCATC	58.877	20	TTATTTGTGTGCGTGGCACT	60.180	20	174	5	178	AGCACAAAAACACAACCCATC	59.890	21	TGGCACTCAAAAAGTACGCA	60.436	20	162	4	165
c29602.graph_c0	1	p2	(TG)6	12	15	26	--
c29605.graph_c0	1	p1	(A)12	12	1355	1366	--
c29608.graph_c0	1	p1	(T)11	11	11	21	--
c29612.graph_c0	1	p1	(A)17	17	188	204	GTGACGTAGCATTGGGAGGT	59.997	20	CGCTTTCCGGTAGACATGAT	60.096	20	187	83	269	CGTAGCATTGGGAGGTTGTT	59.993	20	CGCTTTCCGGTAGACATGAT	60.096	20	183	87	269	TTCACCGTCTTGAGCAACTG	60.025	20	CGCTTTCCGGTAGACATGAT	60.096	20	235	35	269
c29625.graph_c0	1	p2	(TG)6	12	595	606	TGCACGCGTAGGCACTATAC	59.925	20	AAATGTGTCGGAGATTTGGC	59.939	20	218	553	770	TGCACGCGTAGGCACTATAC	59.925	20	TAAAAATCCGCACACATGGA	59.930	20	140	553	692	TGCACGCGTAGGCACTATAC	59.925	20	AAAAATCCGCACACATGGAT	60.199	20	139	553	691
c29653.graph_c0	1	c	(GAG)5gaagagactcctctgtcacatctcatcatacttataatcccgatttagatggaag(CTC)5	85	3024	3108	--
c29653.graph_c2	1	p1	(T)15	15	10	24	--
c29653.graph_c2	2	p3	(GGA)6	18	1991	2008	CGATGAGGTAGAGGAGTGCC	59.827	20	GTCTCGTCGCCGATATGATT	60.066	20	172	1873	2044	CGATGAGGTAGAGGAGTGCC	59.827	20	GTCGCCGATATGATTCTGGT	59.923	20	167	1873	2039	CGATGAGGTAGAGGAGTGCC	59.827	20	CGCCGATATGATTCTGGTTT	59.923	20	165	1873	2037
c29656.graph_c0	1	p3	(TAT)5	15	338	352	ACGGTGGCTCACTCACTCTT	59.907	20	GGAGGGGGACCAATAACAAT	59.881	20	161	238	398	GTTTAGGCGTGTTTGGAAGC	59.752	20	GGAGGGGGACCAATAACAAT	59.881	20	200	199	398	CGGTGGCTCACTCACTCTTT	60.444	20	GGAGGGGGACCAATAACAAT	59.881	20	160	239	398
c29656.graph_c0	2	p4	(CATA)5	20	457	476	ATTGTTATTGGTCCCCCTCC	59.881	20	CGTATGACGTCAGAGCCAGA	60.008	20	196	379	574	ATTGTTATTGGTCCCCCTCC	59.881	20	TTTCGATGCAAAACGCATTA	60.211	20	157	379	535	ATTGTTATTGGTCCCCCTCC	59.881	20	GTGCGATGTTCAAGGCATAA	59.694	20	268	379	646
c29657.graph_c0	1	p1	(A)10	10	209	218	TGCGTCGTCTTTGTTTTGTC	59.888	20	TTTGCTGCGGTTTTTGTAGA	59.486	20	196	150	345	AATGCACAAAATTGAACGCA	60.118	20	TTTGCTGCGGTTTTTGTAGA	59.486	20	279	67	345	TGCGTCGTCTTTGTTTTGTC	59.888	20	TTTTTGCTGCGGTTTTTGTA	59.370	20	198	150	347
c29682.graph_c0	1	p1	(T)10	10	826	835	TTTTGTCGCAGTTTGACTCG	60.027	20	GCCAGATCAAGAAGGCAAAG	59.955	20	241	661	901	TTTTGTCGCAGTTTGACTCG	60.027	20	CCAGATCAAGAAGGCAAAGC	59.955	20	240	661	900	TTTTGTCGCAGTTTGACTCG	60.027	20	GGGGAAGAGGAGGACAGAAC	60.050	20	279	661	939
c29709.graph_c0	1	p2	(CA)8	16	1088	1103	--
c29724.graph_c0	1	p3	(GGT)5	15	25	39	--
c29727.graph_c0	1	c	(AT)7tgaacactgtgtgtgaaaaaaatctaatggagacacaaaaaaagtggtcgtcttttttttgtaagttg(AT)7tgaacactgtgtgtgaaaaaaatctaatggagacacaaaaaaagtggtcgtcttttttttgtaagttg(AT)7	178	997	1174	--
c29732.graph_c0	1	p1	(T)10	10	76	85	GATGAAGAAAAGATGGCCGA	60.155	20	GGGATAGCTTGACCGTGAAA	60.074	20	161	24	184	GATGAAGAAAAGATGGCCGA	60.155	20	TGGTGACACGCGAAAATCTA	60.257	20	230	24	253	GATGAAGAAAAGATGGCCGA	60.155	20	CTTCGTTCTGTTGGTGGTGA	59.720	20	255	24	278
c29741.graph_c0	1	p2	(AT)6	12	2124	2135	--
c29758.graph_c0	1	p2	(AG)7	14	1293	1306	--
c29762.graph_c0	1	p1	(A)12	12	54	65	ACGCCCTTCCATTTGTCATA	60.331	20	AAAGCTCTGCGTTTTGAACC	59.499	20	141	30	170	AGATTAGGGTGACGCCCTTC	60.464	20	AAAGCTCTGCGTTTTGAACC	59.499	20	152	19	170	ACGCCCTTCCATTTGTCATA	60.331	20	CAAAAGCTCTGCGTTTTGAA	59.226	20	143	30	172
c29762.graph_c0	2	p1	(A)10	10	3259	3268	--
c29785.graph_c0	1	p3	(GGT)6	18	357	374	ACTGATTGTTGCAAAACCCC	59.836	20	TATTTCTGGCCAGGTCAAGG	60.066	20	239	184	422	ACTGATTGTTGCAAAACCCC	59.836	20	CTGGCCAGGTCAAGGTAGAG	59.861	20	234	184	417	CCACTGCTTGGAGGTCACTT	60.298	20	TATTTCTGGCCAGGTCAAGG	60.066	20	177	246	422
c29790.graph_c0	1	p1	(T)11	11	2721	2731	CCCGCCCCTTGTTATAAACT	60.197	20	CGATTGTGGGCGTAACAAAT	60.752	20	215	2670	2884	CCCGCCCCTTGTTATAAACT	60.197	20	ATTGTGGGCGTAACAAATGC	60.762	20	213	2670	2882	CTATGTGCAGGTGATGTGGG	59.984	20	TATGCGTTTTTGTTTTCCGC	60.969	20	204	2562	2765
c29811.graph_c0	1	p1	(A)13	13	102	114	AGGCTAGTGTTGGTGCTTGG	60.312	20	TCTTTATCAACGCAACGCAA	60.390	20	110	29	138	AGGCTAGTGTTGGTGCTTGG	60.312	20	TTCTTTATCAACGCAACGCA	60.390	20	111	29	139	GTGCAAGAGTGGGACGGTAT	59.997	20	TGAAGCCCAAAGCTCTTTTT	59.087	20	170	53	222
c29840.graph_c0	1	p1	(A)10	10	9	18	--
c29843.graph_c0	1	p2	(TA)6	12	971	982	CGTAAGGATGGATGGAAGGA	59.887	20	TGTGAAGGAGGGTGACTGTG	59.705	20	259	870	1128	TAAGGATGGATGGAAGGACG	59.887	20	TGTGAAGGAGGGTGACTGTG	59.705	20	257	872	1128	CGTAAGGATGGATGGAAGGA	59.887	20	GGTGTGAAGGAGGGTGACTG	60.563	20	261	870	1130
c29843.graph_c0	2	p1	(A)12	12	1794	1805	GTAAAATCGGAGGCTGACGA	60.214	20	AGGCTCACGGCATCTTATTG	60.235	20	256	1730	1985	GTAAAATCGGAGGCTGACGA	60.214	20	CAAGGCTCACGGCATCTTAT	60.235	20	258	1730	1987	TTGTGGTGTGCTGGTCTGTT	60.203	20	CCCTCGTGTTGTGAGTGAAA	59.720	20	226	1679	1904
c29850.graph_c0	1	p1	(A)10	10	276	285	TGCTTCGCATTAAGATGTGG	59.833	20	TGCCTGTTTCAGTGGGAAAT	60.495	20	212	252	463	TGCTTCGCATTAAGATGTGG	59.833	20	ATGCCTGTTTCAGTGGGAAA	60.495	20	213	252	464	TTTTCTGAATGTGCTTCGCA	60.523	20	TGCCTGTTTCAGTGGGAAAT	60.495	20	223	241	463
c29850.graph_c0	2	p1	(A)13	13	757	769	GTGCGGCATCACAAACATAC	60.003	20	AAACACTTCGGACGCAATCT	59.740	20	182	650	831	GTGCGGCATCACAAACATAC	60.003	20	ACACTTCGGACGCAATCTTT	59.740	20	180	650	829	CACTCTCCGTTTTGCTGTCA	60.025	20	ACACTTCGGACGCAATCTTT	59.740	20	238	592	829
c29850.graph_c0	3	c	(A)12tgtgtctgtttatcctttcag(T)15actgttgtcagagcaaattgttccagtcaatacttatttcaattagcactaattataaagtgaagaaaaaccctggccgttgtactcgtaggt(A)13	154	1106	1259	CAAGCAACACATCAACCCTG	60.152	20	TTGAGTTGTTAGGATGAAGCGA	59.883	22	246	1065	1310	GTGCAAGCAACACATCAACC	60.168	20	TTGAGTTGTTAGGATGAAGCGA	59.883	22	249	1062	1310	CAAGCAACACATCAACCCTG	60.152	20	TGAGTTGTTAGGATGAAGCGA	58.515	21	245	1065	1309
c29866.graph_c0	1	c	(TA)6tgatcaagtgtaacaggaaaatgaaatgagcatgcatgtatgaataaccttgtgca(TG)8	84	1781	1864	--
c29875.graph_c0	1	p1	(T)10	10	959	968	GACATGCACAAGGCCTACAA	59.722	20	TGAGTGGCAAAAGCTTGAGA	59.716	20	230	799	1028	GAAATTCCCCAGACATGCAC	60.326	20	TGAGTGGCAAAAGCTTGAGA	59.716	20	241	788	1028	CAGAAATTCCCCAGACATGC	60.461	20	TGAGTGGCAAAAGCTTGAGA	59.716	20	243	786	1028
c29879.graph_c0	1	p1	(A)10	10	12	21	--
c29884.graph_c0	1	p3	(AAC)6	18	284	301	AAGTGTAGGGACGTTGCAGAA	59.788	21	TGTGCTCGTGTCTAAGTGGG	59.897	20	268	260	527	AAAGTGTAGGGACGTTGCAGA	59.788	21	TGTGCTCGTGTCTAAGTGGG	59.897	20	269	259	527	AAGTGTAGGGACGTTGCAGAA	59.788	21	GTGTCTAAGTGGGCCGAAAA	60.110	20	261	260	520
c29913.graph_c0	1	p1	(A)12	12	77	88	CGCTCTGCTGAGGCTGTAT	59.308	19	CTGCACTGCGAAAGGAATTT	60.386	20	128	36	163	CGCTCTGCTGAGGCTGTAT	59.308	19	TAGTCTCCTGCATCGACCG	59.951	19	185	36	220	CGCTCTGCTGAGGCTGTAT	59.308	19	CGATATGAGCGACCAGGTGT	61.087	20	168	36	203
c29916.graph_c0	1	p1	(A)10	10	347	356	TGCTTCCCATGTAAAGGTTTG	59.982	21	GAATTCTTCAGCTGGTCATATCC	59.107	23	137	246	382	CCCATGTAAAGGTTTGCTCTG	59.618	21	GAATTCTTCAGCTGGTCATATCC	59.107	23	132	251	382	TGCTTCCCATGTAAAGGTTTG	59.982	21	TTGTTATGAATTCTTCAGCTGGTC	59.672	24	144	246	389
c29918.graph_c0	1	p2	(GA)10	20	2027	2046	--
c29921.graph_c0	1	p2	(CA)8	16	1	16	--
c29921.graph_c0	2	p2	(GT)7	14	1967	1980	--
c29929.graph_c0	1	p2	(TG)6	12	863	874	TGGTTCAACAGCTGGCTAGA	59.591	20	AAGGTCAGCCAGAGCTGCTA	60.299	20	243	820	1062	TCATGCTCCAGGATTTGTGA	60.201	20	GGACACAACACTTTCCCTCC	59.405	20	268	710	977	GCTCATGCTCCAGGATTTGT	60.226	20	GGACACAACACTTTCCCTCC	59.405	20	270	708	977
c29936.graph_c0	1	p3	(GGA)5	15	378	392	TCCCCTGATGAGTTACCAGC	60.073	20	ACTGGTTGTGGTTGGAGAGG	60.002	20	147	339	485	TCCCCTGATGAGTTACCAGC	60.073	20	GTTGTGGTTGGAGAGGCATT	59.973	20	143	339	481	GTACCACCAAGCCAACCAGT	59.891	20	GTTGTGGTTGGAGAGGCATT	59.973	20	252	230	481
c29943.graph_c0	1	p2	(TG)6	12	945	956	TGCATGTGTTTGTCCCTGTT	60.008	20	GTCGTCTACGTCTCGCATCC	60.833	20	227	812	1038	TTGCATGTGTTTGTCCCTGT	60.008	20	GTCGTCTACGTCTCGCATCC	60.833	20	228	811	1038	CCGCACATGTCGTTGTACTC	60.183	20	GTCGTCTACGTCTCGCATCC	60.833	20	155	884	1038
c29957.graph_c0	1	c	(GGA)6agaggacgatgatgaacaggaggaggaggaagaagaggagatgcgtgtaca(TG)6gaggataagccacagccacatgtgtac(GT)7	122	1203	1324	TGTAAGTGTTGGACGGGACA	60.001	20	GCAAACAATGACTACCCTCACA	60.037	22	211	1172	1382	AAGTGTTGGACGGGACAAAG	60.005	20	GCAAACAATGACTACCCTCACA	60.037	22	208	1175	1382	AGTGTTGGACGGGACAAAGA	60.545	20	GCAAACAATGACTACCCTCACA	60.037	22	207	1176	1382
c29968.graph_c0	1	p3	(AGG)7	21	1	21	--
c29968.graph_c0	2	p3	(ACC)5	15	222	236	ATCAACGGCATGTGTGATGT	59.845	20	GACTTCTTCACCTTGCGGAC	59.851	20	227	68	294	ATCAACGGCATGTGTGATGT	59.845	20	TTGCGGACAACAATTGAAGA	60.234	20	215	68	282	ATCAACGGCATGTGTGATGT	59.845	20	GCGGACAACAATTGAAGACA	59.697	20	213	68	280
c29975.graph_c0	1	p1	(A)11	11	1335	1345	TACCTGGTTCGTTCCCTGTC	59.966	20	TTGTCGATGTCCGTTCTTTG	59.691	20	238	1289	1526	CTCAGGAGAAGAAGCAGCGT	59.891	20	TTGTCGATGTCCGTTCTTTG	59.691	20	263	1264	1526	ACGAGACGCGTTCAGAACTT	60.058	20	CTGCGCCATATATTGCCTTC	60.577	20	280	1100	1379
c29986.graph_c0	1	p1	(T)10	10	811	820	TCAGGTGTTTTTGGCTAGGG	60.103	20	TATATCGGGTGGGCGTAAAA	60.165	20	267	672	938	CAGGTGTTTTTGGCTAGGGA	60.103	20	TATATCGGGTGGGCGTAAAA	60.165	20	266	673	938	GGCTAGGGAGGCTGATTTCT	59.811	20	TATATCGGGTGGGCGTAAAA	60.165	20	255	684	938
c29986.graph_c0	2	p2	(TG)7	14	1059	1072	TAGATCCGTGAGTGCTCCCT	59.827	20	TGTTCCGTCACATCACCAGT	60.005	20	183	988	1170	TAGATCCGTGAGTGCTCCCT	59.827	20	AATGTTCCGTCACATCACCA	59.812	20	185	988	1172	TAGATCCGTGAGTGCTCCCT	59.827	20	GAGAAAAATGATCGTCGCGT	60.221	20	159	988	1146
c29990.graph_c0	1	p2	(GT)8	16	1	16	--
c29991.graph_c0	1	p3	(AGC)5	15	665	679	CCTTCACCAGCACTCTCCTC	59.986	20	CTGCTGCTACTGCTGCTGTT	59.564	20	200	520	719	GAACAGCTCCTCTCCCTCCT	59.952	20	CTGCTGCTACTGCTGCTGTT	59.564	20	120	600	719	AGGAACAGCTCCTCTCCCTC	59.952	20	CTGCTGCTACTGCTGCTGTT	59.564	20	122	598	719
c29993.graph_c0	1	p2	(GA)6	12	1	12	--
c29993.graph_c0	2	p1	(T)11	11	711	721	TCTGGGAGACGCAAAAGAGT	59.989	20	ATCTGGTTATCCTGGTCCCC	60.015	20	172	663	834	GTCTGGGAGACGCAAAAGAG	59.989	20	ATCTGGTTATCCTGGTCCCC	60.015	20	173	662	834	TCTGGGAGACGCAAAAGAGT	59.989	20	CAGACTTGGTGGTGGAGGAT	59.962	20	213	663	875
c30000.graph_c0	1	p1	(T)13	13	1172	1184	--
c30003.graph_c0	1	p1	(T)10	10	252	261	GGGTCCTATTTTGTGAGGCA	59.933	20	ACAAGCTCTGGTAAGCGGAA	60.015	20	222	102	323	GGGTCCTATTTTGTGAGGCA	59.933	20	AATCCGGTTTTGTGACAAGC	59.978	20	236	102	337	GGCACCCTTCCCCTTAAATA	60.143	20	AATCCGGTTTTGTGACAAGC	59.978	20	163	175	337
c30018.graph_c0	1	p1	(A)12	12	8	19	--
c30032.graph_c0	1	p2	(GT)7	14	11	24	--
c30056.graph_c0	1	p2	(AC)6	12	1	12	--
c30059.graph_c0	1	p2	(GT)7	14	617	630	TTTTTCTGACGTACCCCCAA	60.336	20	TATATGGCGGCAACCAAAAT	60.172	20	244	419	662	TTCTGACGTACCCCCAAAAA	60.336	20	TATATGGCGGCAACCAAAAT	60.172	20	241	422	662	TTTTTCTGACGTACCCCCAA	60.336	20	ATATATGGCGGCAACCAAAA	60.172	20	245	419	663
c30095.graph_c0	1	p1	(T)13	13	344	356	TGCCTTCTCCTTCTCGTTGT	59.989	20	GTGTGAGGCGTGACAGAAAT	58.727	20	211	216	426	TGCCTTCTCCTTCTCGTTGT	59.989	20	TGTGTGAGGCGTGACAGAAA	61.504	20	212	216	427	TGTTGTTGTGGCAGTGATGA	59.705	20	GTGTGAGGCGTGACAGAAAT	58.727	20	239	188	426
c30098.graph_c0	1	p3	(AAG)5	15	81	95	CACACGTGCTTACCACCAAC	60.072	20	GGTCATCTCCTGATGCACCT	60.080	20	110	24	133	ACACGTGCTTACCACCAACA	60.072	20	GGTCATCTCCTGATGCACCT	60.080	20	109	25	133	ACACACGTGCTTACCACCAA	60.072	20	GGTCATCTCCTGATGCACCT	60.080	20	111	23	133
c30099.graph_c0	1	p2	(GA)10	20	1578	1597	--
c30111.graph_c0	1	p3	(TTG)5	15	1109	1123	TCCATTGTTTGCTAGCTCCA	59.420	20	TGACTGGCTGGCTCTTAGAA	58.749	20	106	1070	1175	AGCTCCAGGTTGACTGTTGC	60.453	20	TCTTTTATGACTGGCTGGCTC	59.467	21	100	1083	1182	TGTTTGCTAGCTCCAGGTTG	59.072	20	TGACTGGCTGGCTCTTAGAAA	60.139	21	101	1075	1175
c30114.graph_c0	1	p2	(GT)7	14	2074	2087	--
c30124.graph_c0	1	p3	(TAT)5	15	1663	1677	TGGGAACTCCCTTAGGTTCC	60.298	20	TTGACACCACGCAGTTGAAT	60.160	20	237	1619	1855	TTCAACGACACTGCCAAGTC	59.880	20	GATTCAATGCACCTCAACGA	59.654	20	263	1546	1808	GACACTGCCAAGTCACTGGA	59.872	20	GATTCAATGCACCTCAACGA	59.654	20	257	1552	1808
c30128.graph_c0	1	p1	(T)11	11	983	993	AGCACATCAGCCAAGACATAAG	59.406	22	GCTTTGTTTCCACCCACTGT	60.012	20	155	916	1070	AGCACATCAGCCAAGACATAAG	59.406	22	TTGTTTCCACCCACTGTTGA	59.976	20	152	916	1067	AGCACATCAGCCAAGACATAA	58.393	21	GCTTTGTTTCCACCCACTGT	60.012	20	155	916	1070
c30142.graph_c0	1	p2	(CA)9	18	584	601	AACAAAACATGCACACGCAC	60.628	20	AACTCATCCTCAGTGTGGGG	59.962	20	195	538	732	CTGAACAAAACATGCACACG	58.757	20	AACTCATCCTCAGTGTGGGG	59.962	20	198	535	732	AACAAAACATGCACACGCA	59.737	19	AACTCATCCTCAGTGTGGGG	59.962	20	195	538	732
c30142.graph_c0	2	p2	(AC)10	20	1486	1505	--
c30160.graph_c1	1	p1	(T)14	14	11	24	--
c30160.graph_c1	2	p1	(A)10	10	997	1006	TTCAAATTTAAATGCAGCAGTATGA	60.040	25	TCCAACCTTGACTGATTGACA	59.124	21	192	891	1082	AAGTTTCAAATTTAAATGCAGCAG	58.960	24	TCCAACCTTGACTGATTGACA	59.124	21	196	887	1082	AAAGTTTCAAATTTAAATGCAGCAG	60.071	25	TCCAACCTTGACTGATTGACA	59.124	21	197	886	1082
c30160.graph_c1	3	p2	(AT)6	12	1115	1126	--
c30170.graph_c0	1	p1	(A)10	10	25	34	--
c30194.graph_c0	1	p2	(GA)8	16	1	16	--
c30197.graph_c0	1	p1	(T)10	10	1801	1810	TTAACGCACCTGACTTGCAC	59.911	20	TTTGTCCAATGACCAAAAAGT	57.113	21	190	1664	1853	CGCATGTGGTTTTGTCTCAC	60.160	20	TTTGTCCAATGACCAAAAAGT	57.113	21	123	1731	1853	TTTTTCCTGTACGAAGCGGT	59.747	20	TTTGTCCAATGACCAAAAAGT	57.113	21	101	1753	1853
c30204.graph_c0	1	p2	(GT)10	20	2575	2594	--
c30207.graph_c0	1	p3	(CAC)5	15	11	25	--
c30253.graph_c0	1	p1	(T)13	13	1056	1068	ACGAATGACTTGCTGTGTCG	59.905	20	CAATGAAAAATCCCAGCACC	60.309	20	247	920	1166	GTTACCCGAAAACATGGTCG	60.227	20	CAATGAAAAATCCCAGCACC	60.309	20	224	943	1166	CGTTACCCGAAAACATGGTC	60.227	20	CAATGAAAAATCCCAGCACC	60.309	20	225	942	1166
c30258.graph_c0	1	c	(T)10cccaatatcatacgtagtcacattattgtattaagtag(T)11	59	1508	1566	AACTCTGTCGTACGCGTGG	59.913	19	TCCCCATTTTCTTAGGGTCC	60.124	20	253	1365	1617	ACTCTGTCGTACGCGTGGAG	61.469	20	TCCCCATTTTCTTAGGGTCC	60.124	20	252	1366	1617	TTTTTCCCCATTGCCTTATT	58.424	20	TCCCCATTTTCTTAGGGTCC	60.124	20	143	1475	1617
c30263.graph_c0	1	p2	(TC)10	20	1	20	--
c30265.graph_c0	1	p2	(AC)6	12	1	12	--
c30265.graph_c0	2	p2	(AG)10	20	1159	1178	--
c30267.graph_c0	1	p1	(A)10	10	9	18	--
c30312.graph_c0	1	p2	(TA)6	12	1130	1141	TCCCCAACAAAAAGTCGTTC	59.948	20	CGTAGATATATATAGAAAGGTGAGCCA	58.427	27	135	1038	1172	CGACGTTTCAATTTTCGTGA	59.706	20	CGTAGATATATATAGAAAGGTGAGCCA	58.427	27	263	910	1172	TGGCATCGTTGTTCTTGTTC	59.697	20	CGTAGATATATATAGAAAGGTGAGCCA	58.427	27	153	1020	1172
c30314.graph_c0	1	p1	(T)10	10	990	999	CTGCACAGCCTAGAAGCGTA	59.391	20	ATTGGGTTAGTCGAGGGTCC	60.190	20	258	896	1153	AGTACAGGGACGTGGTGGAG	60.026	20	AATCACACGTCGTCGAAAAA	59.174	20	228	820	1047	CTGCACAGCCTAGAAGCGTA	59.391	20	GAGGGTCCAGATTATGGCCT	60.293	20	246	896	1141
c30316.graph_c0	1	p1	(A)11	11	1892	1902	ACAACACGTGCTCAGAAACG	59.946	20	GCCTGTGACAGCAACCAGTA	59.905	20	219	1771	1989	ACAACACGTGCTCAGAAACG	59.946	20	CTCCATGCAAGACGCAAATA	59.833	20	257	1771	2027	ACAACACGTGCTCAGAAACG	59.946	20	GATACTCCATGCAAGACGCA	59.830	20	261	1771	2031
c30316.graph_c0	2	p2	(TA)9	18	2178	2195	TATACAATCCCATCGCGTCA	59.914	20	GAAAGGCAAGTTTCCGACTG	59.853	20	275	2123	2397	TATACAATCCCATCGCGTCA	59.914	20	AAAGGCAAGTTTCCGACTGA	59.853	20	274	2123	2396	TATACAATCCCATCGCGTCA	59.914	20	TGAGGGAAAGAGTCGAATGG	60.187	20	257	2123	2379
c30348.graph_c1	1	p1	(T)12	12	11	22	--
c30348.graph_c1	2	p2	(CA)7	14	1235	1248	--
c30357.graph_c0	1	p3	(GGC)6	18	1149	1166	GGAAACACACACCGACACAC	59.897	20	ATGCGTCATAGATTTTCGGG	59.923	20	237	1069	1305	TTTTATTTCCGTGAGGTCGG	59.931	20	AAGATGGTTGTGAAGGTGGG	59.820	20	267	934	1200	GCACCATCGCGAGTTTTATT	60.103	20	AAGATGGTTGTGAAGGTGGG	59.820	20	280	921	1200
c30368.graph_c0	1	p1	(A)11	11	307	317	CACTGTGATATGGGCAAGCA	60.687	20	GCAAGTCTTGAGGAAACACCA	60.284	21	183	248	430	ACTGTGATATGGGCAAGCAA	59.152	20	GCAAGTCTTGAGGAAACACCA	60.284	21	182	249	430	AACCACTGTGATATGGGCAAG	59.867	21	GCAAGTCTTGAGGAAACACCA	60.284	21	186	245	430
c30376.graph_c0	1	p1	(T)15	15	10	24	--
c30376.graph_c0	2	p1	(A)12	12	768	779	AGTATGCAGGGATGAGGTGC	60.104	20	TGCCTTTATCTTCCATTGCC	60.038	20	274	612	885	AGTATGCAGGGATGAGGTGC	60.104	20	GCCTTTATCTTCCATTGCCA	60.038	20	273	612	884	GATGAGGTGCATGGGTAGGT	59.810	20	TGCCTTTATCTTCCATTGCC	60.038	20	264	622	885
c30381.graph_c0	1	p3	(TTC)5	15	965	979	TGTGCTTGGTCTTGAAGTGC	60.032	20	AAAAGGTGTACCGCAACCAG	60.030	20	141	938	1078	TGTGCTTGGTCTTGAAGTGC	60.032	20	AGGAGTTACCGGCCATCTTT	59.962	20	162	938	1099	TGTGCTTGGTCTTGAAGTGC	60.032	20	AAAGGAGTTACCGGCCATCT	59.962	20	164	938	1101
c30403.graph_c0	1	p2	(AT)6	12	1003	1014	--
c30406.graph_c0	1	p1	(T)10	10	1140	1149	--
c30410.graph_c0	1	p1	(T)14	14	1108	1121	AGAGCGCGTCATAGACGAAT	60.007	20	AAATTATTTGTGCTTCGCGG	60.095	20	185	1053	1237	AGAGCGCGTCATAGACGAAT	60.007	20	ATTATTTGTGCTTCGCGGTC	60.103	20	183	1053	1235	CGAATTTCAGCGGTTTTGTT	60.110	20	AAATTATTTGTGCTTCGCGG	60.095	20	170	1068	1237
c30411.graph_c0	1	p1	(T)10	10	560	569	TTCCATAAGCAGGGGTTCTG	60.066	20	ATGGACTAACGGTCACTGCC	59.997	20	263	490	752	TCCATAAGCAGGGGTTCTGA	60.594	20	ATGGACTAACGGTCACTGCC	59.997	20	262	491	752	CATTCCATAAGCAGGGGTTC	59.387	20	ATGGACTAACGGTCACTGCC	59.997	20	265	488	752
c30434.graph_c0	1	p2	(AC)9	18	1	18	--
c30434.graph_c0	2	p1	(A)11	11	455	465	AAAAATGTCGTTGTGACGCC	60.934	20	TAGTACCCTCAGGCATGGGT	59.430	20	233	256	488	AAAAATGTCGTTGTGACGCC	60.934	20	CGTTTGCGAGTTCGTTTCTA	59.108	20	262	256	517	AAAAATGTCGTTGTGACGCC	60.934	20	TTGTAGTACCCTCAGGCATGG	60.001	21	236	256	491
c30445.graph_c0	1	p3	(TGA)5	15	1	15	--
c30459.graph_c0	1	c	(T)11aagttaaaacaggcaatgaaaaataagaaacaaa(AG)7	59	12	70	--
c30459.graph_c0	2	p1	(A)10	10	1222	1231	AAACATGCGAGGAAAGCAGT	59.882	20	AATCCTAGCTCCCTTTCCCA	60.032	20	268	1109	1376	AAACATGCGAGGAAAGCAGT	59.882	20	TATAGTGTTGGGAGTCCGGC	59.955	20	169	1109	1277	AAACATGCGAGGAAAGCAGT	59.882	20	CAGCTGCATCTTCACACCAT	59.862	20	229	1109	1337
c30467.graph_c0	1	p1	(T)11	11	1738	1748	AACTAACAGGCATTGGTGGC	60.000	20	AGGCCATACTACCATGGTTCA	59.326	21	215	1679	1893	AACTAACAGGCATTGGTGGC	60.000	20	GGCCATACTACCATGGTTCA	58.298	20	214	1679	1892	AACTAACAGGCATTGGTGGC	60.000	20	GGCCATACTACCATGGTTCATT	59.972	22	214	1679	1892
c30468.graph_c0	1	p3	(ACC)5	15	2029	2043	TGGTCGAGACAGTGAACCAG	59.864	20	TAAGGTCACGCAGCAAGATG	60.011	20	187	1988	2174	CTGGTCGAGACAGTGAACCA	59.864	20	TAAGGTCACGCAGCAAGATG	60.011	20	188	1987	2174	TGGTCGAGACAGTGAACCAG	59.864	20	CCATCCCTCGACCTTCAGTA	60.065	20	149	1988	2136
c30477.graph_c0	1	p2	(AC)6	12	945	956	TAAGGGGATGAGCAAGTTGG	60.066	20	CTGTTCCGGTATTGGTTGGT	59.711	20	207	843	1049	TAAGGGGATGAGCAAGTTGG	60.066	20	ACTGTTCCGGTATTGGTTGG	59.711	20	208	843	1050	TGGCCAGGATTTACACCTTC	59.933	20	ACTGTTCCGGTATTGGTTGG	59.711	20	191	860	1050
c30477.graph_c0	2	p1	(A)12	12	1532	1543	ACACCAAGTCTGCCACATCA	60.162	20	TGACCAAATTTCAAAACATGTGA	60.250	23	265	1479	1743	ACCCCTAACACCAAGTCTGC	59.065	20	TGAATTGAAGTGGTGTGTGAAA	59.072	22	100	1472	1571	ACCCCTAACACCAAGTCTGC	59.065	20	TTGAATTGAAGTGGTGTGTGAA	59.072	22	101	1472	1572
c30477.graph_c0	3	p3	(AGC)7	21	2439	2459	--
c30488.graph_c0	1	p2	(GT)7	14	1263	1276	--
c30542.graph_c0	1	p1	(A)11	11	449	459	AGGGATCCTCCTCCAACATT	59.755	20	CGGCCTTTATGCAATCATGT	60.857	20	276	309	584	GGTGCCAGAAGCTACAGGAG	60.012	20	TGTAAAGCATGCAATGCAAA	58.903	20	270	222	491	ACAAGGGATCCTCCTCCAAC	60.314	20	CGGCCTTTATGCAATCATGT	60.857	20	279	306	584
c30553.graph_c0	1	p3	(AAT)5	15	218	232	ATTTGACCAGCTTGAAACGG	60.110	20	TTTTTACTGCGCGATACTGA	57.235	20	218	38	255	GTGTCTAGCCGTACGCGATT	60.300	20	TTTTTACTGCGCGATACTGA	57.235	20	161	95	255	TGATTCGGTCAGTTTCTTATGG	59.087	22	GGCGAAAACAAAAGAACGTC	59.730	20	266	193	458
c30558.graph_c0	1	p1	(T)17	17	2153	2169	--
c30565.graph_c0	1	p1	(A)10	10	533	542	CATCCACTCCTTCCCAGAAA	60.042	20	ATCCCAATGAAACGCAAAAC	59.807	20	111	478	588	AACACCGAGATTCCTTGACG	60.111	20	ATCCCAATGAAACGCAAAAC	59.807	20	258	331	588	CATCCACTCCTTCCCAGAAA	60.042	20	CGTAGGATCCCAATGAAACG	60.323	20	117	478	594
c30571.graph_c0	1	p1	(T)10	10	3087	3096	GTTCGGAACGTCCGTACAAT	59.859	20	AATCGCACGCAAAAGAAAAT	59.726	20	122	3016	3137	GTTCGGAACGTCCGTACAAT	59.859	20	CAAAATAATCGCACGCAAAA	59.715	20	128	3016	3143	GTTCGGAACGTCCGTACAAT	59.859	20	GACAAAATAATCGCACGCAA	59.708	20	130	3016	3145
c30579.graph_c0	1	p1	(A)14	14	1291	1304	--
c30605.graph_c0	1	p2	(GA)6	12	1	12	--
c30605.graph_c0	2	p2	(TG)8	16	2544	2559	--
c30614.graph_c0	1	p2	(AC)11	22	1	22	--
c30614.graph_c0	2	p1	(A)13	13	1350	1362	--
c30624.graph_c0	1	p2	(GT)7	14	1	14	--
c30627.graph_c0	1	p1	(A)11	11	215	225	CTGGATGCTCCATTTGACCT	60.073	20	AGTGAGAATGGCGCTCTGTT	60.020	20	252	163	414	TCTGACTACCACCCTCCACC	59.962	20	GAGCTCCTGAAGAAGGCAAA	59.694	20	265	81	345	TGGATGCTCCATTTGACCTT	60.461	20	AGTGAGAATGGCGCTCTGTT	60.020	20	251	164	414
c30641.graph_c0	1	p1	(A)15	15	1007	1021	AAAGCGTTGAAGGTTCTGGA	59.853	20	TTTTCTCCCCGTGTTTCAAG	60.081	20	202	872	1073	TGAAGACATTGAGGGTGCTG	59.831	20	TTTTCTCCCCGTGTTTCAAG	60.081	20	127	947	1073	GGATCCTGGAAAACAGACGA	60.050	20	TCCAATATTTTCTCCCCGTG	59.756	20	179	902	1080
c30641.graph_c0	2	p1	(A)17	17	1324	1340	--
c30661.graph_c0	1	p2	(TA)6	12	1	12	--
c30707.graph_c0	1	p1	(A)10	10	56	65	GGTGAATGTATTTAACAAAACGC	57.717	23	TCGCGCTTTAATTTTGTGTG	59.880	20	259	30	288	AGGTGAATGTATTTAACAAAACGC	58.618	24	TCGCGCTTTAATTTTGTGTG	59.880	20	260	29	288	GGTGAATGTATTTAACAAAACGC	57.717	23	TTGTTCGCGCTTTAATTTTG	58.995	20	263	30	292
c30713.graph_c0	1	p2	(TA)6	12	149	160	CGGCATTTGTTCTTGGTTTT	59.975	20	TCTGCCAGTTGTCCACAGAG	60.022	20	270	22	291	CGGCATTTGTTCTTGGTTTT	59.975	20	CCAAGCGTCGTCCATAGAAT	60.096	20	221	22	242	CGGCATTTGTTCTTGGTTTT	59.975	20	GAATGCCGTGTATGGCTCTT	60.103	20	205	22	226
c30713.graph_c0	2	p1	(T)10	10	2726	2735	ACGATGCAACCCATAAAACC	59.691	20	AGGTGTGCGACCGAACATAG	61.116	20	237	2542	2778	ACGATGCAACCCATAAAACC	59.691	20	GGTGTGCGACCGAACATAG	60.128	19	236	2542	2777	ACGATGCAACCCATAAAACC	59.691	20	AGGTGTGCGACCGAACATA	60.128	19	237	2542	2778
c30739.graph_c0	1	p3	(CAG)5	15	24	38	CAGCAGCAGCAACAACAAC	59.180	19	GAGGGCTGAGAGTATGCCTG	59.973	20	245	2	246	CAGCAGCAGCAACAACAAC	59.180	19	TGAGGGCTGAGAGTATGCCT	59.973	20	246	2	247	CAGCAGCAGCAACAACAAC	59.180	19	GGACTGGCTGATGTACCCAC	60.395	20	273	2	274
c30739.graph_c0	2	p1	(T)10	10	3642	3651	CCGCCATTTTTACAGGACAT	59.823	20	GGGAAAACACCTCACTTCCA	59.943	20	270	3432	3701	CCGCCATTTTTACAGGACAT	59.823	20	TGGGAAAACACCTCACTTCC	59.943	20	271	3432	3702	CTGGCATTACGTGCAACACT	59.788	20	GGGAAAACACCTCACTTCCA	59.943	20	193	3509	3701
c30759.graph_c0	1	p2	(CA)7	14	7571	7584	GGGATGTGTGGAGTTCATCC	60.184	20	AGTCCCTCACACCTGCTGAA	60.861	20	254	7477	7730	TTTGGGATGTGTGGAGTTCA	59.935	20	TACCAGTCCCTCACACCTGC	61.134	20	261	7474	7734	TTTGGGATGTGTGGAGTTCA	59.935	20	CCCTCACACCTGCTGAAAA	59.815	19	254	7474	7727
c30764.graph_c0	1	p2	(GA)7	14	10	23	--
c30764.graph_c0	2	p2	(AG)6	12	1161	1172	--
c30769.graph_c0	1	p1	(T)10	10	597	606	CCCCTTCTAATTGCAGCCTT	60.573	20	TGTGCTGTTATGCAACAAGGA	60.309	21	270	480	749	GCAGCCTTTACCTTGTGGAT	59.198	20	TCTGCTGTCTGTCTGTGCTG	58.846	20	271	492	762	GCAGCCTTTACCTTGTGGAT	59.198	20	TCTGCTGTCTGTCTGTGCTGT	59.824	21	271	492	762
c30790.graph_c0	1	p1	(T)11	11	6	16	--
c30797.graph_c0	1	p1	(T)11	11	238	248	AAACAAGCATCTGGGACTGG	60.111	20	CTTGGCCTTCCCTCTCAAG	59.928	19	262	50	311	AAACAAGCATCTGGGACTGG	60.111	20	TGGCCTTCCCTCTCAAGACT	61.299	20	260	50	309	AAACAAGCATCTGGGACTGG	60.111	20	TGGCCTTCCCTCTCAAGAC	60.333	19	260	50	309
c30797.graph_c0	2	p1	(T)11	11	805	815	GGCTCAAATGGACCAAAGAA	60.051	20	GAGCAGTAGGGAAGGAAGGG	60.204	20	280	613	892	GGCTCAAATGGACCAAAGAA	60.051	20	AGCAGTAGGGAAGGAAGGGT	59.207	20	279	613	891	GGCTCAAATGGACCAAAGAA	60.051	20	CAGTAGGGAAGGAAGGGTGA	59.133	20	277	613	889
c30799.graph_c0	1	p1	(A)16	16	613	628	AAGTCCTCAGGCTTCTGTGC	59.604	20	TCCCAAGAAGGCTCTGATTC	59.361	20	246	480	725	GCAAGTCCTCAGGCTTCTGT	59.604	20	TCCCAAGAAGGCTCTGATTC	59.361	20	248	478	725	AGCAAAGGAAGTACCACCCA	59.592	20	TCCCAAGAAGGCTCTGATTC	59.361	20	195	531	725
c30799.graph_c0	2	p1	(A)16	16	2667	2682	--
c30835.graph_c0	1	p2	(TC)9	18	1123	1140	--
c30844.graph_c0	1	p2	(GA)6	12	1	12	--
c30848.graph_c0	1	p1	(T)15	15	1315	1329	GGAAAATTCCAATCACAGCC	59.368	20	CATGGTGATCCCATTGAGGT	60.600	20	265	1265	1529	CCAATCACAGCCTTTCTGTTC	59.726	21	CTGCAGCTTGTGCAGACTTC	59.929	20	280	1273	1552	TTGCAGGAAAATTCCAATCA	59.087	20	CATGGTGATCCCATTGAGGT	60.600	20	270	1260	1529
c30848.graph_c0	2	p2	(TG)6	12	1779	1790	--
c30878.graph_c0	1	p1	(T)14	14	1452	1465	GGTGAAGGAAACTGAGCTGC	59.997	20	ATATCGCTGTGGCTAGTCCG	60.257	20	267	1249	1515	TCGCCATTCCATTTTCTTTC	60.016	20	ATATCGCTGTGGCTAGTCCG	60.257	20	240	1276	1515	CTGAGCTGCACTGTACTCGC	59.953	20	ATATCGCTGTGGCTAGTCCG	60.257	20	256	1260	1515
c30878.graph_c0	2	p1	(A)13	13	1859	1871	--
c30884.graph_c0	1	p3	(ATG)5	15	1213	1227	ACTTTGACCACTCCCCACTG	60.002	20	AAAATTGTCGCATGCTTTGTT	59.644	21	260	1160	1419	CACTCCCCACTGCCATCTAT	59.950	20	AAAATTGTCGCATGCTTTGTT	59.644	21	252	1168	1419	ACTTTGACCACTCCCCACTG	60.002	20	AAATTGTCGCATGCTTTGTT	58.294	20	259	1160	1418
c30894.graph_c0	1	p2	(AG)7	14	541	554	GATCCGCACATGCAAGAATA	59.652	20	CAACACCCCAGACTGAACCT	60.002	20	135	506	640	GATCCGCACATGCAAGAATA	59.652	20	AACACCCCAGACTGAACCTG	60.002	20	134	506	639	GATCCGCACATGCAAGAATA	59.652	20	CCTTGGAATCTTGGTGGTGT	59.820	20	248	506	753
c30894.graph_c0	2	p1	(T)10	10	850	859	ACACCACCAAGATTCCAAGG	59.820	20	GCAGGAGGCTGAGAGAGAGA	59.969	20	187	734	920	ACACCACCAAGATTCCAAGG	59.820	20	AGCTTGTGAGGACTGGCTGT	60.057	20	233	734	966	TGACGACCTCCTGTGTGTGT	60.207	20	GCAGGAGGCTGAGAGAGAGA	59.969	20	271	650	920
c30894.graph_c0	3	p1	(T)10	10	1059	1068	TCTCTCTCTCAGCCTCCTGC	59.969	20	CCAAAACACCTCCAGCAGAT	60.111	20	269	901	1169	AGCTGGGTGGGTCTCAGTAA	59.721	20	CCAAAACACCTCCAGCAGAT	60.111	20	207	963	1169	AAGCTGGGTGGGTCTCAGTA	59.721	20	CCAAAACACCTCCAGCAGAT	60.111	20	208	962	1169
c30910.graph_c0	1	p1	(T)10	10	1075	1084	CTTGCAAAGGCACGTTTTCT	60.420	20	TAACGAGGACTGCATCACCA	60.263	20	255	856	1110	GTAGCTTGCAAAGGCACGTT	60.449	20	TAACGAGGACTGCATCACCA	60.263	20	259	852	1110	TGCAAAGGCACGTTTTCTAA	59.486	20	TAACGAGGACTGCATCACCA	60.263	20	253	858	1110
c30929.graph_c0	1	p3	(GCG)5	15	2446	2460	GTTCACCTCCGCCAGAGTAA	60.255	20	CTGGTGGTGATGGCATCTTT	60.924	20	146	2344	2489	TTCACCTCCGCCAGAGTAAT	59.694	20	CTGGTGGTGATGGCATCTTT	60.924	20	145	2345	2489	GTTCACCTCCGCCAGAGTAA	60.255	20	TGGTGGTGATGGCATCTTT	59.909	19	145	2344	2488
c30953.graph_c0	1	p3	(ACC)6	18	261	278	AACAACAACCCTGAAGCACC	60.012	20	ATTTCCACTGAAGGCCTGTG	60.111	20	215	99	313	AACAACAACCCTGAAGCACC	60.012	20	TTCAAGTGGTGGATGCAAGA	60.240	20	274	99	372	AACAACAACCCTGAAGCACC	60.012	20	TCTTCAAGTGGTGGATGCAA	60.240	20	276	99	374
c30953.graph_c0	2	p2	(TC)10	20	3389	3408	--
c30973.graph_c0	1	p1	(T)10	10	381	390	ATGAAGCGCGGAAAATAAAA	59.696	20	CACCTATGAAATGACGTGCG	60.134	20	236	339	574	AATGAAGCGCGGAAAATAAA	59.696	20	CACCTATGAAATGACGTGCG	60.134	20	237	338	574	ATGAAGCGCGGAAAATAAAA	59.696	20	CGCACCTATGAAATGACGTG	60.134	20	238	339	576
c30976.graph_c0	1	p1	(T)12	12	3	14	--
c30984.graph_c0	1	p2	(TC)9	18	1070	1087	--
c30988.graph_c0	1	p1	(A)16	16	1	16	--
c30988.graph_c0	2	p1	(A)12	12	970	981	GCAAGCCACCCATGTTACTT	60.000	20	CAGCTTTCATCTTTCTGGATTC	58.072	22	261	815	1075	GCAAGCCACCCATGTTACTT	60.000	20	CAGCTTTCATCTTTCTGGATTCT	59.036	23	261	815	1075	GCAAGCCACCCATGTTACTT	60.000	20	ACAGCTTTCATCTTTCTGGATTC	58.906	23	262	815	1076
c31000.graph_c0	1	p1	(T)11	11	1949	1959	CGCCTTTCTTTTTGTGTGGT	60.147	20	CGTGAGAGCATTTTTGCGTA	60.014	20	130	1862	1991	AAATAAAGATTGACCCCCGC	60.150	20	CGTGAGAGCATTTTTGCGTA	60.014	20	149	1843	1991	ACCCAGACCCCGACTATTTC	60.190	20	CGTGAGAGCATTTTTGCGTA	60.014	20	223	1769	1991
c31020.graph_c0	1	p1	(A)12	12	278	289	TTTTTACAACAATGAGGCCAAA	59.511	22	TCTGACACCACTCACAGGGA	60.293	20	207	186	392	TTTTTACAACAATGAGGCCAAA	59.511	22	CTGACACCACTCACAGGGAA	59.705	20	206	186	391	TTTTTACAACAATGAGGCCAAA	59.511	22	TTCTGACACCACTCACAGGG	59.705	20	208	186	393
c31024.graph_c0	1	p1	(A)10	10	1987	1996	GATTGGTAACATGGCAGGCT	59.962	20	GAGGCAAGCTCACTTGTTCA	59.165	20	255	1887	2141	AACATGGCAGGCTTTTATGC	60.103	20	GAGGCAAGCTCACTTGTTCA	59.165	20	248	1894	2141	TCCTGGATTCAGAATGCCTC	60.158	20	GAGGCAAGCTCACTTGTTCA	59.165	20	223	1919	2141
c31026.graph_c0	1	p1	(A)11	11	810	820	TTGGCAGTAACCCACATTCA	59.964	20	ATCAAGTACGGACGCTTGCT	59.904	20	247	664	910	GGAGAGACGGTTTGGCAGTA	60.255	20	ATCAAGTACGGACGCTTGCT	59.904	20	258	653	910	GGTTTGGCAGTAACCCACAT	59.717	20	ATCAAGTACGGACGCTTGCT	59.904	20	250	661	910
c31042.graph_c0	1	p1	(T)10	10	2554	2563	--
c31044.graph_c0	1	p3	(TGC)5	15	1593	1607	GACACAAGCCGAGGAGAGAC	59.993	20	GGCCAGCAAGTCTTTTTCTG	59.993	20	227	1512	1738	GACACAAGCCGAGGAGAGAC	59.993	20	TTGTATTTAGGCGTGGAGGC	60.096	20	203	1512	1714	AGACACAAGCCGAGGAGAGA	60.135	20	GGCCAGCAAGTCTTTTTCTG	59.993	20	228	1511	1738
c31082.graph_c0	1	p3	(TAG)6	18	2380	2397	ACGACTCAGAACGCGAAACT	60.058	20	TGACCAGGATTGTCACTGGA	60.088	20	269	2184	2452	ACGACTCAGAACGCGAAACT	60.058	20	GAAAGCCTAAGCAGGTGGTG	59.875	20	242	2184	2425	ACGACTCAGAACGCGAAACT	60.058	20	AAAGCCTAAGCAGGTGGTGA	59.875	20	241	2184	2424
c31085.graph_c0	1	p2	(TG)8	16	1476	1491	--
c31094.graph_c0	1	p3	(GGC)5	15	1998	2012	GCCTCCTTGGATGTCATGTT	59.934	20	GTGTCTACTGACCTCGGGGA	60.112	20	211	1857	2067	CATGTTAGGATGCATGGCTG	60.096	20	GTGTCTACTGACCTCGGGGA	60.112	20	197	1871	2067	GCCTCCTTGGATGTCATGTT	59.934	20	CTGCAGTGCCTTTCTTGGAT	60.397	20	259	1857	2115
c31097.graph_c0	1	p1	(A)11	11	64	74	ACTTTCCACACACCCACCAT	60.135	20	AGGCCTACACATTGCATTCC	59.962	20	230	2	231	TACTTTCCACACACCCACCA	59.848	20	AGGCCTACACATTGCATTCC	59.962	20	231	1	231	CCACACACCCACCATACAAG	59.720	20	AGGCCTACACATTGCATTCC	59.962	20	225	7	231
c31105.graph_c0	1	p1	(T)11	11	108	118	GCGTGTTGCTTCCATCAGT	59.853	19	CAGGTGACAGGCTATGAGCA	60.008	20	115	66	180	GCGTGTTGCTTCCATCAGT	59.853	19	GGGAAGGCAACAGTTGAGAG	59.844	20	196	66	261	CATACTCCTCGGGAAAGGC	59.638	19	CAGGTGACAGGCTATGAGCA	60.008	20	132	49	180
c31113.graph_c0	1	p1	(A)14	14	65	78	CAGCAATAGCTGAGATAGTCTGTAA	57.208	25	TCAGGGTATCAAGAGTGGGC	60.073	20	109	35	143	CAGCAATAGCTGAGATAGTCTGTAATC	59.144	27	TCAGGGTATCAAGAGTGGGC	60.073	20	109	35	143	CAGCAATAGCTGAGATAGTCTGTAA	57.208	25	GAGCAGGGCAGTAATCAAGG	59.836	20	206	35	240
c31147.graph_c0	1	p1	(A)10	10	62	71	CTTCAAGGCCTCGTGATGA	59.926	19	CCAAACGGTCGACTTCATTT	59.971	20	222	0	221	TCGTGATGAAGCTTTTTCGTT	59.875	21	CCAAACGGTCGACTTCATTT	59.971	20	212	10	221	CTTCAAGGCCTCGTGATGAA	61.316	20	CCAAACGGTCGACTTCATTT	59.971	20	222	0	221
c31158.graph_c0	1	p2	(AC)6	12	192	203	CGCGAAATGAACAACGATAG	59.325	20	GCCCCTTCCCATAGTTTGAT	60.152	20	212	134	345	CGCGAAATGAACAACGATAG	59.325	20	ATGCCCCTTCCCATAGTTTG	61.061	20	214	134	347	GCGAAATGAACAACGATAGC	58.389	20	GCCCCTTCCCATAGTTTGAT	60.152	20	211	135	345
c31158.graph_c0	2	p1	(A)10	10	1037	1046	--
c31176.graph_c0	1	p1	(T)10	10	1528	1537	--
c31184.graph_c0	1	p2	(GT)7	14	224	237	ACAGCGCAGTGTTTGTGTGT	60.428	20	CCACCATCTTCAGGTCGAAT	59.927	20	142	201	342	CCGAAACAAAGGTGGAACTC	59.569	20	CCACCATCTTCAGGTCGAAT	59.927	20	181	162	342	AGACAGCGCAGTGTTTGTGT	59.544	20	CCACCATCTTCAGGTCGAAT	59.927	20	144	199	342
c31192.graph_c0	1	p1	(A)11	11	2330	2340	ACTGCAGAAAAAGGTGGCTG	60.431	20	TCCCCCTGTGATGAAATTGT	60.173	20	232	2283	2514	ATAAAGGGAACAGCCCTTCG	60.443	20	TCCCCCTGTGATGAAATTGT	60.173	20	258	2257	2514	GACTGCAGAAAAAGGTGGCT	59.478	20	TCCCCCTGTGATGAAATTGT	60.173	20	233	2282	2514
c31216.graph_c0	1	p2	(TG)7	14	424	437	ATGTCCTCACCACTTTCCCA	60.363	20	GTGCGCGGTATGAGAAAAAT	60.103	20	156	365	520	ATGGCGAAAATGTGAGGTCT	59.556	20	GTGCGCGGTATGAGAAAAAT	60.103	20	177	344	520	ATGTCCTCACCACTTTCCCA	60.363	20	GTGATTGGTGTCATCCATGC	59.776	20	265	365	629
c31251.graph_c0	1	p1	(A)14	14	2831	2844	--
c31271.graph_c0	1	p1	(T)11	11	928	938	AAACAGTTGCACGCTCTTCA	59.640	20	GATCACATTCCAACGCACAC	59.975	20	254	733	986	AACAGTTGCACGCTCTTCAA	59.640	20	GATCACATTCCAACGCACAC	59.975	20	253	734	986	TGCAATGCTACCTGGAAAAA	59.301	20	GATCACATTCCAACGCACAC	59.975	20	175	812	986
c31271.graph_c0	2	p1	(T)11	11	1103	1113	--
c31281.graph_c0	1	p2	(TG)10	20	5302	5321	--
c31282.graph_c0	1	p2	(GA)11	22	1	22	--
c31282.graph_c0	2	p2	(GT)6	12	1317	1328	AGCAGCTTGAGGCAGTGAGT	60.352	20	CCTTGCATGACTGGTTGTTC	59.139	20	234	1176	1409	AGCAGCTTGAGGCAGTGAGT	60.352	20	CCCTTGCATGACTGGTTGTT	60.954	20	235	1176	1410	TGGGACTGAAGACCAAGGTT	59.549	20	CCTTGCATGACTGGTTGTTC	59.139	20	215	1195	1409
c31282.graph_c0	3	p2	(AC)6	12	1592	1603	--
c31288.graph_c0	1	p2	(GA)8	16	1	16	--
c31295.graph_c0	1	p1	(A)10	10	885	894	TGTGGTGGGTGCTGTACAAT	59.880	20	CGATGACAGCCATCTTGGAT	61.037	20	229	743	971	GCCGAGCTACATTTTGTGGT	60.140	20	CGATGACAGCCATCTTGGAT	61.037	20	243	729	971	TGTGGTGGGTGCTGTACAAT	59.880	20	AAATACACGCGATGACAGCC	61.063	20	238	743	980
c31295.graph_c0	2	p2	(CT)6	12	1663	1674	--
c31305.graph_c0	1	p2	(AG)7	14	1081	1094	--
c31311.graph_c0	1	p2	(GA)6	12	1	12	--
c31311.graph_c0	2	p1	(A)11	11	2113	2123	TCACCCAATACTTGCCTGTG	59.566	20	TCAACTCTGGCTACAGCTCAA	58.813	21	276	2007	2282	TCACCCAATACTTGCCTGTG	59.566	20	TGTTCAACTCTGGCTACAGCTC	59.685	22	279	2007	2285	CCCAATACTTGCCTGTGTCA	59.566	20	TGTTCAACTCTGGCTACAGCTC	59.685	22	276	2010	2285
c31336.graph_c0	1	c	(T)10ct(TC)6	24	1	24	--
c31339.graph_c0	1	p2	(CA)6	12	1769	1780	GCTGCCCCCATAACTCAATA	59.923	20	AGCCTTGAGCAAACACCAGT	59.914	20	174	1692	1865	GCTGCCCCCATAACTCAATA	59.923	20	CCTGCTGCAGTGAGTGTTGT	60.096	20	137	1692	1828	GCTGCCCCCATAACTCAATA	59.923	20	CCTTGAGCAAACACCAGTGA	59.873	20	172	1692	1863
c31364.graph_c0	1	p2	(GA)6	12	1	12	--
c31364.graph_c0	2	p1	(A)12	12	306	317	TGCTGTTATTTGCACTTGGG	59.729	20	TTTGCACTGGGAAAGAAACC	60.088	20	261	282	542	TGCTGTTATTTGCACTTGGG	59.729	20	CTCCTCTCATTCCACAAGCC	59.803	20	215	282	496	TGCTGTTATTTGCACTTGGG	59.729	20	TCCTCTCATTCCACAAGCCT	59.803	20	214	282	495
c31372.graph_c0	1	p2	(TG)7	14	1201	1214	--
c31377.graph_c0	1	p2	(TG)6	12	1448	1459	--
c31391.graph_c0	1	p2	(GC)6	12	1776	1787	GCTTATCGATCTGGCTCTGC	60.088	20	CCTTCAAGTTCCACTCCCAA	60.081	20	195	1688	1882	TTCGCTGTGGTGTGCTTATC	59.871	20	CCTTCAAGTTCCACTCCCAA	60.081	20	208	1675	1882	GCTTATCGATCTGGCTCTGC	60.088	20	TTCAAGTTCCACTCCCAAGC	60.232	20	193	1688	1880
c31416.graph_c0	1	p1	(T)10	10	142	151	AGCCTCTTCAGCTTCCTTCC	60.096	20	GTCGTCCCTTCGATGACATT	59.934	20	240	67	306	TGCATCCGATTTAAACCCTC	59.901	20	GTCGTCCCTTCGATGACATT	59.934	20	199	108	306	TGCATCCGATTTAAACCCTC	59.901	20	TCGCAGGAAGAAAGAGGAAA	60.066	20	151	108	258
c31416.graph_c0	2	p1	(T)10	10	718	727	TTGTCATGTTTCGGACTGGA	60.088	20	CTGTGTAATACGGGGCTGGT	59.875	20	256	671	926	TGTCATGTTTCGGACTGGAA	60.088	20	CTGTGTAATACGGGGCTGGT	59.875	20	255	672	926	TTGTCATGTTTCGGACTGGA	60.088	20	TGTAATACGGGGCTGGTAGG	59.839	20	253	671	923
c31426.graph_c0	1	p3	(GCC)6	18	492	509	GTGGTGGTAGGACCCGTG	59.794	18	CCCTCGGTGACAGTATTGGT	59.844	20	181	440	620	AGGCTGGAGGTGGTAGGC	60.223	18	CCCTCGGTGACAGTATTGGT	59.844	20	253	368	620	CTGGAGGTGGTAGGCACG	60.261	18	CCCTCGGTGACAGTATTGGT	59.844	20	250	371	620
c31426.graph_c0	2	p3	(CTG)6	18	1397	1414	--
c31428.graph_c0	1	p2	(AG)9	18	1	18	--
c31428.graph_c0	2	p3	(CTA)6	18	1921	1938	--
c31435.graph_c0	1	p1	(A)10	10	17	26	--
c31435.graph_c0	2	p2	(CA)6	12	1737	1748	TGGCGAAAAGTAGCCAGAGT	60.015	20	CGATAAATATTGTTTCATGTTTTTGA	58.544	26	146	1663	1808	CCTCTGGAGTGTTCCGACAT	60.112	20	CGATAAATATTGTTTCATGTTTTTGA	58.544	26	237	1572	1808	CTGGCGAAAAGTAGCCAGAG	60.147	20	CGATAAATATTGTTTCATGTTTTTGA	58.544	26	147	1662	1808
c31446.graph_c0	1	p1	(T)10	10	1356	1365	GGTGGGGAAGCCAGTAACTT	60.361	20	CCTTCCATGTAGATGGCGTT	59.955	20	249	1166	1414	AACTTCGGAAGGGAAAATCG	60.423	20	CCTTCCATGTAGATGGCGTT	59.955	20	234	1181	1414	GGTGGGGAAGCCAGTAACTT	60.361	20	CCAATGCAAAGGGTGTTTTT	59.839	20	271	1166	1436
c31446.graph_c0	2	p1	(T)10	10	1689	1698	CGCGCAAAATAACAGTCTCA	60.014	20	GCGTGCTGGACGATAGATTT	60.243	20	173	1575	1747	GGCTTTTTCACCCACTCAAA	60.088	20	GCGTGCTGGACGATAGATTT	60.243	20	226	1522	1747	CGTCCTGCAACTCAACAAAA	59.881	20	GCGTGCTGGACGATAGATTT	60.243	20	127	1621	1747
c31447.graph_c0	1	c	(T)10gagcaaag(AC)7	32	1732	1763	TTTTGCTCAGGACCGTTTTT	59.724	20	CACAAAAACCTATGCCCCAC	60.227	20	203	1624	1826	TTTTGCTCAGGACCGTTTTT	59.724	20	CACACAAAAACCTATGCCCC	60.227	20	205	1624	1828	TTTTGCTCAGGACCGTTTTT	59.724	20	ACACAAAAACCTATGCCCCA	60.227	20	204	1624	1827
c31455.graph_c0	1	c	(T)16ctattaactaattagcaatctcccttggatcacgttgatacttcccttgtaaaagtcacgttgaaagactgtacttgtaatgcttctatcaga(T)21	130	592	721	TTCAATGAGGTCTTCACATATTTTAG	57.953	26	GGAAGAGCATTAGTTAATTATGAAAAA	57.766	27	278	509	786	ATTCAATGAGGTCTTCACATATTTTAG	58.264	27	GGAAGAGCATTAGTTAATTATGAAAAA	57.766	27	279	508	786	786	786	786	786	786	786	786	786	786
c31455.graph_c0	2	p1	(T)16	16	1123	1138	--
c31457.graph_c0	1	p2	(GT)9	18	1407	1424	--
c31462.graph_c0	1	p2	(TC)8	16	1573	1588	--
c31471.graph_c0	1	p2	(AC)8	16	1	16	--
c31471.graph_c0	2	p3	(GAT)5	15	762	776	CCATCTTGGTGATCCTCCAC	60.326	20	AAACAAATCGCCAAAACAGG	59.975	20	245	583	827	CCATCTTGGTGATCCTCCAC	60.326	20	GAGGAAAACAAATCGCCAAA	60.053	20	250	583	832	CCTCTCTCTCCATCTTGCCA	60.488	20	AAACAAATCGCCAAAACAGG	59.975	20	206	622	827
c31475.graph_c0	1	c	(ACT)5atacaggttatcacctaaggctaggcctaacagagttagggcaaggctgtctctcttcctttcctttcctccttccttgtcttcttccatcccccac(CT)8	128	2233	2360	GAGCACTGGGAGTAGTGTACCA	59.281	22	CACGGGTGAGCAAACTTGTA	59.758	20	229	2169	2397	AGAGCACTGGGAGTAGTGTACCA	60.237	23	CACGGGTGAGCAAACTTGTA	59.758	20	230	2168	2397	GAGCACTGGGAGTAGTGTACCAT	59.583	23	CACGGGTGAGCAAACTTGTA	59.758	20	229	2169	2397
c31475.graph_c0	2	c	(AAT)5aagattcatac(AT)7	40	2559	2598	--
c31501.graph_c0	1	p1	(T)11	11	746	756	CAATCCTGGAGGCTCTGGTA	60.210	20	TGAGTGCTGGCTACACCTTG	60.049	20	240	669	908	TACAATCCTGGAGGCTCTGG	60.210	20	TGAGTGCTGGCTACACCTTG	60.049	20	242	667	908	CAATCCTGGAGGCTCTGGTA	60.210	20	CACTGAGTGCTGGCTACACC	59.493	20	243	669	911
c31517.graph_c0	1	p2	(CT)7	14	861	874	TAGCGTTTCGTGGTAGGGAC	60.132	20	TCGATCTACTGCCTTGGCTT	59.978	20	265	728	992	TAGCGTTTCGTGGTAGGGAC	60.132	20	CGATCTACTGCCTTGGCTTC	59.978	20	264	728	991	TAGCGTTTCGTGGTAGGGAC	60.132	20	GATCTACTGCCTTGGCTTCG	59.978	20	263	728	990
c31517.graph_c0	2	p3	(GCA)5	15	1763	1777	GGCAGCTTCTACGAGTGGTC	60.020	20	ATTGTACGCGCGTTAGGACT	59.797	20	138	1736	1873	GGCAGCTTCTACGAGTGGTC	60.020	20	AGTGATTGCACCTCTTTGGC	60.263	20	213	1736	1948	GGCAGCTTCTACGAGTGGTC	60.020	20	CCAGGGAGGCAATTAGACTG	59.688	20	118	1736	1853
c31517.graph_c0	3	p2	(GA)9	18	2653	2670	--
c31529.graph_c0	1	p2	(CT)10	20	1	20	--
c31530.graph_c0	1	c	(TG)6aag(GA)7	29	980	1008	--
c31531.graph_c0	1	p3	(ATG)5	15	1059	1073	TGCTTGCTTTCAAGAGATGG	59.148	20	CCCCAGAGGGTCCTTATCAT	60.147	20	227	933	1159	TGCTTGCTTTCAAGAGATGG	59.148	20	AGATTTTTGGCAGCACCAAG	60.249	20	248	933	1180	TGCTTGCTTTCAAGAGATGGT	60.008	21	CCCCAGAGGGTCCTTATCAT	60.147	20	227	933	1159
c31538.graph_c0	1	p3	(ATC)6	18	4189	4206	--
c31542.graph_c0	1	p1	(T)11	11	905	915	AAAGTGGAGAGAGGTGCCAA	59.844	20	AGGTCCTCTCACCCAACAGA	59.682	20	264	802	1065	TGGAGAGAGGTGCCAATCTT	59.803	20	AGGTCCTCTCACCCAACAGA	59.682	20	260	806	1065	AAAGTGGAGAGAGGTGCCAA	59.844	20	TCACCCAACAGACAAAAACG	59.585	20	256	802	1057
c31542.graph_c0	2	p4	(ATGT)5	20	2093	2112	--
c31552.graph_c0	1	p3	(GAA)7	21	1	21	--
c31552.graph_c0	2	p2	(GA)11	22	2919	2940	--
c31564.graph_c0	1	p1	(T)14	14	581	594	ACACTGCTCCTGGTGCTTTT	59.914	20	TCCCCAAATTCTTCATTTGC	59.878	20	184	534	717	TTTTGCCTTGATTGGAAAGC	60.188	20	TCCCCAAATTCTTCATTTGC	59.878	20	168	550	717	GCTTTTGCCTTGATTGGAAA	60.188	20	TCCCCAAATTCTTCATTTGC	59.878	20	170	548	717
c31565.graph_c0	1	p2	(GT)6	12	1317	1328	GTCAGAGCGCATATCCACAA	59.830	20	ACAAATACACAAGCGCCCTC	60.140	20	180	1285	1464	GTCAGAGCGCATATCCACAA	59.830	20	CAAATACACAAGCGCCCTCT	60.270	20	179	1285	1463	TCAGAGCGCATATCCACAAA	60.366	20	ACAAATACACAAGCGCCCTC	60.140	20	179	1286	1464
c31565.graph_c0	2	p2	(TG)7	14	1880	1893	TCCATTTAAGTTTCGCCAGG	60.067	20	CCGTACAGACGCAGCAATTA	59.895	20	274	1696	1969	GCCAGGTAGTGGTCTGTTCC	59.579	20	TAATTCAGACCCTTCCACCG	59.926	20	277	1710	1986	GCCAGGTAGTGGTCTGTTCC	59.579	20	CCGTACAGACGCAGCAATTA	59.895	20	260	1710	1969
c31570.graph_c0	1	p1	(A)10	10	75	84	CAAGACGAGCACAACCAAAA	59.881	20	GAAGAGGTGGCTTGTCTTCG	59.989	20	218	49	266	CAAGACGAGCACAACCAAAA	59.881	20	CTAGCCTGTTTGCACACGAA	60.050	20	125	49	173	CTACTGGCAAGACGAGCACA	60.199	20	CTAGCCTGTTTGCACACGAA	60.050	20	132	42	173
c31591.graph_c0	1	p3	(TCT)5	15	476	490	TCTCCTCCTCCATGTCTGCT	59.945	20	ACTGGTGGCATTCTTCAAGG	60.111	20	200	445	644	CTTCTCCCGCTCTTTCTCCT	60.088	20	ACTGGTGGCATTCTTCAAGG	60.111	20	238	407	644	TCTCCTCCTCCATGTCTGCT	59.945	20	CAGACTGGTGGCATTCTTCA	59.831	20	203	445	647
c31591.graph_c0	2	p2	(CT)6	12	1262	1273	TGCTGTCCACTCATAGCCTG	60.008	20	CACCGAAGTCAGAAAGAGGG	59.837	20	212	1095	1306	TGCTGCTGCTGTTCTATTGC	60.310	20	CACCGAAGTCAGAAAGAGGG	59.837	20	239	1068	1306	TGCTGCTGTTCTATTGCTGC	60.310	20	CACCGAAGTCAGAAAGAGGG	59.837	20	236	1071	1306
c31596.graph_c0	1	p3	(GCA)6	18	712	729	CACACCAGTGTTGCCTAACG	60.213	20	TAATCTCTTTGGGTCCTGCC	59.126	20	157	624	780	TATCACAGCCTTGTGTCCGA	60.263	20	TAATCTCTTTGGGTCCTGCC	59.126	20	179	602	780	TTATCACAGCCTTGTGTCCG	59.716	20	TAATCTCTTTGGGTCCTGCC	59.126	20	180	601	780
c31596.graph_c0	2	p2	(TG)10	20	1219	1238	--
c31604.graph_c0	1	p2	(AT)8	16	1652	1667	TGTGTTTGTGTGCGTGCTTA	59.944	20	AGACCGCGAGCTTCACTTT	60.149	19	276	1445	1720	CGTGCTTAACCACAACGAGA	59.904	20	AGACCGCGAGCTTCACTTT	60.149	19	264	1457	1720	AATTCCGCGCAGGATTTATT	60.770	20	TTTTGGTGGCGCAAATTACT	60.488	20	262	1602	1863
c31613.graph_c0	1	p2	(TG)9	18	1	18	--
c31616.graph_c0	1	p1	(C)10	10	1	10	--
c31616.graph_c0	2	p2	(GT)10	20	4620	4639	--
c31621.graph_c0	1	p1	(T)10	10	30	39	--
c31622.graph_c0	1	p3	(CTA)5	15	1085	1099	TTTCCTGGTTTTGATCTGGC	60.051	20	AATATCAGATGGGCTCCGTG	59.917	20	116	1016	1131	TTTCCTGGTTTTGATCTGGC	60.051	20	ATCAGATGGGCTCCGTGTAG	60.096	20	113	1016	1128	GCCGTTTGATGTGTCCTCTT	60.119	20	AATATCAGATGGGCTCCGTG	59.917	20	226	906	1131
c31625.graph_c0	1	c	(A)10gaaaaaaaaagtgatcaaacaatgtacataggatgcattaaaaaacaatttaggttatcaactacacatgtacattaaatacatgggcac(A)11	111	1958	2068	GTCAGCTGCATGTGCTCAGT	60.220	20	TCTGTGACCCAGTGTCAATCA	60.146	21	231	1865	2095	GTCAGCTGCATGTGCTCAGT	60.220	20	CTGTGACCCAGTGTCAATCAA	59.581	21	230	1865	2094	GTCAGCTGCATGTGCTCAGT	60.220	20	TGTGACCCAGTGTCAATCAA	58.449	20	229	1865	2093
c31627.graph_c0	1	p3	(TCA)5	15	3088	3102	AGACTGGCTCCTCCTCCTTC	59.952	20	ACATCGCAAGCACAGAAATG	59.871	20	263	2866	3128	GACTGGCTCCTCCTCCTTCT	59.952	20	ACATCGCAAGCACAGAAATG	59.871	20	262	2867	3128	AGACTGGCTCCTCCTCCTTC	59.952	20	CACATCGCAAGCACAGAAAT	59.871	20	264	2866	3129
c31627.graph_c0	2	p3	(CTG)5	15	3436	3450	GTCCCTGTCCTTCTTCTCCC	60.050	20	AGTGACAAGGAAAAGCACCG	60.291	20	153	3413	3565	GTCCCTGTCCTTCTTCTCCC	60.050	20	GACAAGGACAAACACCGTGA	59.571	20	189	3413	3601	GCTCCTCCTTCACCGTTACA	60.255	20	GAAGTCTCGGGACAAGGACA	60.238	20	278	3220	3497
c31634.graph_c0	1	p2	(CG)6	12	407	418	GTCGTCTCTCCTTGCCTGAC	59.993	20	GCACATGAATGACGATGAGG	60.080	20	170	280	449	GGTGGTGGACTTGTTCGACT	60.009	20	GCACATGAATGACGATGAGG	60.080	20	136	314	449	GGTGGTGGACTTGTTCGACT	60.009	20	TGTGTCCAAATCGGAAGTCA	60.088	20	220	314	533
c31637.graph_c0	1	c	(T)10aaagagtttgaatataattaaacacaaataacagcgtaacgcgattatttatttttac(T)11	79	849	927	GCAATTTTACAAAGGCCCAA	59.943	20	AAAACGTGGAGGAGATGCAC	60.119	20	236	803	1038	GCAATTTTACAAAGGCCCAA	59.943	20	GAAACACGTATTCCGAGCGT	60.140	20	193	803	995	GCAATTTTACAAAGGCCCAA	59.943	20	ACGAAACACGTATTCCGAGC	60.140	20	195	803	997
c31638.graph_c0	1	p3	(GCT)5	15	1	15	--
c31640.graph_c0	1	p1	(T)10	10	2114	2123	TTCAAAACCAGACTCCATTCA	58.187	21	TGAATTTTCATTAAGTGCCACAA	59.524	23	233	1990	2222	TTCAAAACCAGACTCCATTCA	58.187	21	TTGTGAATTTTCATTAAGTGCCA	59.524	23	236	1990	2225	TTCAAAACCAGACTCCATTCAC	59.077	22	TGAATTTTCATTAAGTGCCACAA	59.524	23	233	1990	2222
c31650.graph_c0	1	p1	(T)10	10	373	382	TGCACTTTCCTGACTTGTGC	60.032	20	CCGAATCCATGTTCTTGTCA	59.496	20	263	282	544	CCCATGCACTTTCCTGACTT	60.111	20	CCGAATCCATGTTCTTGTCA	59.496	20	267	278	544	GAGACTCCCATGCACTTTCC	59.661	20	CCGAATCCATGTTCTTGTCA	59.496	20	273	272	544
c31652.graph_c0	1	c	(T)11acattcccaacaattttgtgttccgagtgtttgacgcataatttttttatatattgctagatatctactagtg(A)10	94	5	98	--
c31663.graph_c0	1	c	(AG)6gtagaggaaaaagaataaac(AG)9aattttatgaaagatactcac(GT)9	89	56	144	TGAGAAGAAAGGAAGGGAGAGA	59.571	22	CAGCAATGAGAGATGATGCC	59.353	20	216	19	234	TGAGAAGAAAGGAAGGGAGAGA	59.571	22	TTTGGATTTTTGGTTCAGCA	59.133	20	231	19	249	TGAGAAGAAAGGAAGGGAGAGA	59.571	22	GTTTGGATTTTTGGTTCAGCA	59.967	21	232	19	250
c31673.graph_c0	1	p3	(TTC)5	15	2324	2338	CACTTGTACAGTGGCATGGG	60.025	20	CAAAGAAGGGAAACGAGCAG	59.986	20	254	2124	2377	CGAGTTTTACTCACGTGCCA	59.904	20	CAAAGAAGGGAAACGAGCAG	59.986	20	272	2106	2377	CACTTGTACAGTGGCATGGG	60.025	20	ACAAAGAAGGGAAACGAGCA	59.853	20	255	2124	2378
c31681.graph_c0	1	c	(AC)6gctttctacccttttgtttatctttttttttcatggtccatctctaagttaaaaaagtgc(AT)6	84	29	112	TGTGTTTCTAGCCTGGCACA	60.449	20	GCGGCAAAATTCTTGTTCAT	60.081	20	182	5	186	TGTGTGTTTCTAGCCTGGCA	60.449	20	GCGGCAAAATTCTTGTTCAT	60.081	20	184	3	186	TGTGTTTCTAGCCTGGCACA	60.449	20	TTGAAGAACTCCGCAAACAA	59.439	20	269	5	273
c31685.graph_c0	1	p2	(GT)6	12	7	18	--
c31690.graph_c0	1	p2	(TG)9	18	1135	1152	--
c31693.graph_c0	1	p3	(GTG)5	15	47	61	ACAGAGGCTGTGAGGAGGTG	60.458	20	AGCAGATGGTCCCTCAAATG	60.073	20	126	23	148	CACAGAGGCTGTGAGGAGGT	60.458	20	AGCAGATGGTCCCTCAAATG	60.073	20	127	22	148	ACACAGAGGCTGTGAGGAGG	60.458	20	AGCAGATGGTCCCTCAAATG	60.073	20	128	21	148
c31693.graph_c0	2	p3	(TGT)7	21	3528	3548	--
c31696.graph_c0	1	p2	(CT)6	12	1427	1438	CCTTCCTTCCTTCCTCCATT	59.508	20	TTTGCCAATGATTGTTGGAG	59.518	20	276	1236	1511	CTCTCCAAGCACCATTCACA	59.831	20	GCCAATGATTGTTGGAGGTAA	59.815	21	214	1295	1508	AATGTGCCATCTCTCCAAGC	60.226	20	GCCAATGATTGTTGGAGGTAA	59.815	21	224	1285	1508
c31696.graph_c0	2	p2	(GA)9	18	1552	1569	--
c31704.graph_c0	1	p1	(A)10	10	5	14	--
c31704.graph_c0	2	p1	(A)12	12	755	766	TATCCCATCGGCACCATACT	60.177	20	AATGTCGAACGGCATTTTTC	59.945	20	179	616	794	CTATCCCATCGGCACCATAC	60.177	20	AATGTCGAACGGCATTTTTC	59.945	20	180	615	794	AATGCGCGAAGAGCACTACT	60.183	20	AATGTCGAACGGCATTTTTC	59.945	20	201	594	794
c31704.graph_c0	3	p1	(A)10	10	1181	1190	--
c31709.graph_c0	1	p2	(AC)6	12	10	21	--
c31709.graph_c0	2	p2	(TG)9	18	1636	1653	--
c31721.graph_c0	1	p1	(T)12	12	3098	3109	GTTGCCTTCCGTTTGTTCTC	59.717	20	AATGCCCGTCTGTTACAAGG	59.993	20	277	3073	3349	GTTGCCTTCCGTTTGTTCTC	59.717	20	CGTCTGTTACAAGGTTGCCA	59.758	20	271	3073	3343	CAGTTGCCTTCCGTTTGTTC	60.668	20	AATGCCCGTCTGTTACAAGG	59.993	20	279	3071	3349
c31723.graph_c0	1	p2	(TA)7	14	431	444	GGCGTCCTCGACAAAATAAC	59.574	20	GACGAGCGCACATAAAGAGA	59.178	20	246	395	640	GGCGTCCTCGACAAAATAAC	59.574	20	ACGAGCGCACATAAAGAGAA	58.677	20	245	395	639	GGCGTCCTCGACAAAATAAC	59.574	20	GACGAGCGCACATAAAGAGAA	60.537	21	246	395	640
c31724.graph_c0	1	p1	(A)17	17	1214	1230	--
c31727.graph_c0	1	p3	(TGC)6	18	1014	1031	--
c31729.graph_c0	1	p2	(GA)6	12	1	12	--
c31735.graph_c0	1	p1	(T)11	11	59	69	--
c31737.graph_c0	1	p2	(GA)8	16	1	16	--
c31737.graph_c0	2	p3	(CCA)5	15	3070	3084	ACGCTTTACATGTGGCTGTG	59.788	20	TGAATAACATGTCCGCCAAA	59.930	20	140	3047	3186	ACGCTTTACATGTGGCTGTG	59.788	20	AACAGGGTATGGGTAAGGGC	60.074	20	215	3047	3261	ACGCTTTACATGTGGCTGTG	59.788	20	TAACATGTCCGCCAAAGTGA	60.111	20	136	3047	3182
c31750.graph_c0	1	p2	(AG)10	20	1	20	--
c31756.graph_c0	1	p2	(AT)6	12	872	883	GCCACAGGGCAATAATGTTC	60.339	20	AACCATATCCTCCCCTCCAC	60.015	20	276	693	968	AAGTGCAGCAGCATTGAAAA	59.614	20	AACCATATCCTCCCCTCCAC	60.015	20	182	787	968	AAAGTGCAGCAGCATTGAAA	59.614	20	AACCATATCCTCCCCTCCAC	60.015	20	183	786	968
c31757.graph_c0	1	p3	(CCA)5	15	7	21	--
c31757.graph_c0	2	p2	(AC)7	14	1282	1295	--
c31764.graph_c0	1	p3	(TGC)7	21	1	21	--
c31764.graph_c0	2	p1	(T)12	12	576	587	GTAAAACCGAAACAACCCGA	59.839	20	AGCTGGTGTGTTCTGTGCTG	60.096	20	245	463	707	GTAAAACCGAAACAACCCGA	59.839	20	CAGCTGGTGTGTTCTGTGCT	60.096	20	246	463	708	GTAAAACCGAAACAACCCGA	59.839	20	AGCAGCTGGTGTGTTCTGTG	60.096	20	248	463	710
c31765.graph_c0	1	p2	(CA)10	20	1	20	--
c31770.graph_c0	1	p1	(A)14	14	1108	1121	--
c31792.graph_c0	1	p2	(AC)9	18	1	18	--
c31793.graph_c0	1	p1	(A)10	10	2898	2907	GGTACTTCTCTGCAGCTGTGC	60.216	21	TTGGTTGTTTTTCCGAGTGA	59.145	20	135	2874	3008	GGTACTTCTCTGCAGCTGTGC	60.216	21	TGGTTGTTTTTCCGAGTGAA	59.145	20	134	2874	3007	GGTACTTCTCTGCAGCTGTGC	60.216	21	AACAATGGTGACACACCAACA	59.760	21	178	2874	3051
c31804.graph_c0	1	p1	(T)12	12	13	24	--
c31807.graph_c0	1	p1	(T)10	10	1176	1185	GCCAAAGGGCTTAGGCTTAT	59.722	20	TGGCCTCTCATATTCAGGGT	59.508	20	131	1081	1211	GCCAAAGGGCTTAGGCTTAT	59.722	20	GGCCTCTCATATTCAGGGTG	59.508	20	130	1081	1210	TAAAGAGGCGTTTACGGAGC	59.496	20	TGGCCTCTCATATTCAGGGT	59.508	20	232	980	1211
c31807.graph_c0	2	p1	(T)15	15	1302	1316	ACCCTGAATATGAGAGGCCA	59.508	20	ATCCGATTTATCCACGTTGC	59.791	20	262	1192	1453	CCCTGAATATGAGAGGCCAT	58.959	20	ATCCGATTTATCCACGTTGC	59.791	20	261	1193	1453	GAGGCCATAAGAAGTTGGAGG	60.082	21	ATCCGATTTATCCACGTTGC	59.791	20	249	1205	1453
c31814.graph_c0	1	c	(GT)8acatttgtgtgtgggcatgcacgtt(TG)6	53	1	53	--
c31816.graph_c0	1	p2	(AC)9	18	1	18	--
c31818.graph_c0	1	p1	(T)12	12	5255	5266	TGATGAATGTTCCGTCCAGA	60.048	20	GGCCACTAGTTAATCAGGGAAA	59.502	22	277	5047	5323	TGATGAATGTTCCGTCCAGA	60.048	20	GGCCACTAGTTAATCAGGGAA	58.200	21	277	5047	5323	TGATGAATGTTCCGTCCAGA	60.048	20	AGGCCACTAGTTAATCAGGGAA	59.155	22	278	5047	5324
c31825.graph_c1	1	p4	(TACA)5	20	339	358	TGGGGATCTATTTGGTGAGG	59.744	20	CTGGCTGGAGTCTGTGTCAG	59.597	20	230	274	503	TGGGGATCTATTTGGTGAGG	59.744	20	GGAGTCTGTGTCAGCTGTGG	59.442	20	224	274	497	GCAGTTGGGGATCTATTTGG	59.387	20	CTGGCTGGAGTCTGTGTCAG	59.597	20	235	269	503
c31828.graph_c0	1	p2	(AC)10	20	1153	1172	--
c31835.graph_c0	1	p2	(AT)6	12	141	152	AAAGAGGAGAGGGTGGGAAA	60.045	20	TCTCCCAATTCACCATCACA	59.893	20	174	34	207	GAGGGTGGGAAAGAGAAAGG	60.045	20	TCTCCCAATTCACCATCACA	59.893	20	166	42	207	AGAGGAGAGGGTGGGAAAGA	60.186	20	TCTCCCAATTCACCATCACA	59.893	20	172	36	207
c31835.graph_c0	2	p1	(A)10	10	460	469	TGCTTCACATGTCAGCATCA	59.986	20	TACAGCCAGTGGATTCACCA	60.112	20	278	379	656	TGCTTCACATGTCAGCATCA	59.986	20	ATCAAAGACTCACCAGGCGT	59.727	20	259	379	637	TGCTTCACATGTCAGCATCA	59.986	20	CTCTCCTGGAAAACCTGTGG	59.691	20	238	379	616
c31840.graph_c0	1	p2	(GA)10	20	1	20	--
c31849.graph_c0	1	p1	(A)10	10	132	141	ACGAGAAGGGAACGTCAATG	60.111	20	CCCTAAAGCAACCTCCCAAT	60.312	20	106	70	175	CGCACGTCATAAAAACGAGA	59.872	20	CCCTAAAGCAACCTCCCAAT	60.312	20	120	56	175	ACGAGAAGGGAACGTCAATG	60.111	20	TAAAACACACACGCCTTTGG	59.627	20	205	70	274
c31851.graph_c0	1	p2	(TG)9	18	1	18	--
c31864.graph_c0	1	p2	(TA)6	12	4491	4502	CCATGTGATGCCTAGTGTGG	59.984	20	GACTCAAGCTGGGCAAGACT	59.604	20	278	4342	4619	TTAATCTGGCAAGGCTCAGG	60.344	20	ATGAAACGACTCAAGCTGGG	60.255	20	257	4370	4626	TTAATCTGGCAAGGCTCAGG	60.344	20	GACTCAAGCTGGGCAAGACT	59.604	20	250	4370	4619
c31865.graph_c0	1	p1	(T)15	15	273	287	AACATGGCAAGTAGCAAGGC	60.278	20	CATCCCTCCATTTTCATTGG	60.126	20	260	244	503	ATGGCAAGTAGCAAGGCAAG	60.407	20	CATCCCTCCATTTTCATTGG	60.126	20	257	247	503	AACATGGCAAGTAGCAAGGC	60.278	20	GCATCCCTCCATTTTCATTG	60.274	20	261	244	504
c31870.graph_c0	1	p1	(T)14	14	40	53	TGTGAGGCGATACAGTTAAGTTG	59.344	23	CCGTGGACAGAATTAAGGGA	59.926	20	226	3	228	TGTGAGGCGATACAGTTAAGTTG	59.344	23	GCAGCTCTTAAACCGTGGAC	59.882	20	238	3	240	TGTGTGAGGCGATACAGTTAAG	57.989	22	CCGTGGACAGAATTAAGGGA	59.926	20	228	1	228
c31870.graph_c0	2	c	(A)11ctcataacacaaacaggtagaaggaaaacatcggagt(A)12	60	732	791	AAGACCCTTAACGGCAACCT	59.998	20	TTCCCCCATGTTTAGCTTTG	59.931	20	202	615	816	GGCCTAGAATGACCCCAAAT	60.152	20	TTCCCCCATGTTTAGCTTTG	59.931	20	263	554	816	AAGACCCTTAACGGCAACCT	59.998	20	GGCTTAATTGTCGTTCTCGG	59.708	20	276	615	890
c31870.graph_c0	3	p2	(GA)10	20	1037	1056	--
c31873.graph_c0	1	p2	(GT)7	14	1	14	--
c31874.graph_c0	1	p2	(GA)6	12	1	12	--
c31878.graph_c0	1	p3	(GGC)5	15	484	498	GATGTCTGGGGTCGTGGG	62.434	18	AACAAGTACGCCCTCAAGGA	59.734	20	145	406	550	GGATGTCTGGGGTCGTGG	62.434	18	AACAAGTACGCCCTCAAGGA	59.734	20	146	405	550	GATGTCTGGGGTCGTGGG	62.434	18	GCGCCAAGATGTTCAAAAAC	60.626	20	162	406	567
c31878.graph_c0	2	p3	(GCT)6	18	839	856	--
c31881.graph_c0	1	p2	(AG)7	14	949	962	CCCCTACCGATGTGTGTCTT	59.844	20	AGGAGCTGAAGGGGGATAAA	60.032	20	203	926	1128	CCCCTACCGATGTGTGTCTT	59.844	20	GGAGCTGAAGGGGGATAAAG	60.032	20	202	926	1127	CCCCTACCGATGTGTGTCTT	59.844	20	AAGGAGCTGAAGGGGGATAA	60.032	20	204	926	1129
c31890.graph_c0	1	p1	(C)10	10	429	438	TGTTTTCATAGCGCCAAGTG	59.872	20	TTGAGGCTCTCGATCTTCGT	60.096	20	165	379	543	TGTTTTCATAGCGCCAAGTG	59.872	20	GTTGAGGCTCTCGATCTTCG	60.096	20	166	379	544	TTTATACTGACCGCGTGCTG	59.895	20	TGTATATGCGTGTGTGTGCG	60.209	20	241	247	487
c31898.graph_c0	1	p2	(GA)10	20	1	20	--
c31898.graph_c0	2	p1	(T)10	10	413	422	GGTGAAAGAGCGGAGTGAAG	59.989	20	CGAACCACCTCCTATTCCTG	59.545	20	223	375	597	AGGTGAAAGAGCGGAGTGAA	59.989	20	CGAACCACCTCCTATTCCTG	59.545	20	224	374	597	AGGTGAAAGAGCGGAGTGAA	59.989	20	CACGAACCACCTCCTATTCC	59.405	20	226	374	599
c31912.graph_c0	1	c	(A)10cagaaaataacaatgaagacatctttaaaatatcacctcttctttctcttcctcttcctcttctttttgctccctgt(CAC)6	105	889	993	AAATGGACAGACTGACACATGA	58.058	22	AGGTAAACCGAAGACTCCCG	60.488	20	250	793	1042	CAAATGGACAGACTGACACATGA	61.000	23	AGGTAAACCGAAGACTCCCG	60.488	20	251	792	1042	AGAGACAAATGGACAGACTGACA	58.858	23	AGGTAAACCGAAGACTCCCG	60.488	20	256	787	1042
c31923.graph_c0	1	p1	(T)11	11	1936	1946	AACATGCGAGAGGCTACGAT	59.866	20	GCAGGATGAGAGGGAAACAG	59.803	20	236	1763	1998	AACATGCGAGAGGCTACGAT	59.866	20	AGCAGGATGAGAGGGAAACA	59.803	20	237	1763	1999	AACATGCGAGAGGCTACGAT	59.866	20	CAGCAGGATGAGAGGGAAAC	59.803	20	238	1763	2000
c31925.graph_c0	1	p2	(TA)7	14	1709	1722	CTAAAACAGGCGCCGTAAAG	59.904	20	GCAGTCCATGCTACGACAAA	59.871	20	182	1681	1862	CTAAAACAGGCGCCGTAAAG	59.904	20	AATGGGCGGACCTACATACA	60.214	20	218	1681	1898	TAAAACAGGCGCCGTAAAGT	59.779	20	GCAGTCCATGCTACGACAAA	59.871	20	181	1682	1862
c31928.graph_c1	1	p1	(T)10	10	806	815	TGTGCAGGGTATAATTGCCA	59.953	20	TGGATTGTAGGGGTGAGGAG	59.920	20	184	782	965	TGTGCAGGGTATAATTGCCA	59.953	20	CTGGATTGTAGGGGTGAGGA	59.920	20	185	782	966	TGTGCAGGGTATAATTGCCA	59.953	20	CATCACCTGGATTGTAGGGG	60.187	20	191	782	972
c31931.graph_c0	1	p1	(T)13	13	2274	2286	TCCATTTTCTGATCGTTCTGG	60.059	21	GCCTCATAACAGCATGGACA	59.679	20	252	2093	2344	TCCATTTTCTGATCGTTCTGG	60.059	21	AACAGCATGGACAGGAGAGC	60.418	20	245	2093	2337	CCATTTTCTGATCGTTCTGG	58.145	20	CAGCCTCATAACAGCATGGA	59.823	20	253	2094	2346
c31940.graph_c0	1	p3	(GAT)6	18	789	806	CAGACTCTGACGATGAAGCG	59.726	20	TTGTCTGAGTCTTCCGGGAC	60.238	20	178	714	891	GATGAAGCGCCACTGTTACC	60.667	20	TTGTCTGAGTCTTCCGGGAC	60.238	20	167	725	891	TGACAATGACAATGACAGCG	59.248	20	TTGTCTGAGTCTTCCGGGAC	60.238	20	279	613	891
c31943.graph_c0	1	p1	(T)10	10	1232	1241	GTGTCAAGCGGCTTCCTAAG	60.015	20	GGGAAGATACGTTTTGTAAACCC	60.001	23	264	1015	1278	GGAGTGCTCTTCAGTCCTCG	60.135	20	GGGAAGATACGTTTTGTAAACCC	60.001	23	210	1069	1278	ATGAGCGATTTCTTTGCGTT	59.851	20	GGGAAGATACGTTTTGTAAACCC	60.001	23	186	1093	1278
c31944.graph_c0	1	p2	(TG)7	14	1880	1893	TGGATGCTTATGCCTCTGTG	59.823	20	TCATTCTTGCCATGCTTCTG	59.948	20	280	1647	1926	GAAGTTCAGAGCACCTCCCA	60.386	20	GAGAGGATCATTGCCTCAGC	59.917	20	230	1856	2085	TGAAGTTCAGAGCACCTCCC	60.386	20	GAGAGGATCATTGCCTCAGC	59.917	20	231	1855	2085
c31944.graph_c0	2	p1	(T)22	22	3035	3056	--
c31946.graph_c1	1	p3	(CTG)5	15	1344	1358	--
c31964.graph_c0	1	p3	(CAC)5	15	532	546	AGCCTTCAATCACCACCATC	59.934	20	GACACCTGCGTCAGCTACAA	60.056	20	185	401	585	ACCCATCACCACCACATCTT	60.096	20	GACACCTGCGTCAGCTACAA	60.056	20	109	477	585	ATGTCTTGCCTTCAGCCACT	59.874	20	GACACCTGCGTCAGCTACAA	60.056	20	224	362	585
c31976.graph_c0	1	p3	(TTC)5	15	286	300	GGCAGGATTAAATGGCTTCA	60.038	20	GTCCTGTGGAGTCTTCCGAG	59.835	20	252	190	441	GGCAGGATTAAATGGCTTCA	60.038	20	AGTCCTGTGGAGTCTTCCGA	59.835	20	253	190	442	TGGCAGGATTAAATGGCTTC	60.038	20	GTCCTGTGGAGTCTTCCGAG	59.835	20	253	189	441
c31991.graph_c0	1	p2	(GA)9	18	1	18	--
c31991.graph_c0	2	p1	(A)10	10	600	609	GGAGGAAAAAGAGAAGATGAGAAA	59.403	24	AGGTCAAGTCACGGAAATGG	59.966	20	247	447	693	GGAGGAAAAAGAGAAGATGAGAAA	59.403	24	TCAAGTCACGGAAATGGTCA	60.088	20	244	447	690	GGAGGAAAAAGAGAAGATGAGAAA	59.403	24	GGTCAAGTCACGGAAATGGT	59.827	20	246	447	692
c31991.graph_c0	3	p3	(TGT)6	18	982	999	--
c32014.graph_c0	1	p1	(T)13	13	164	176	ATGCTTTCAATGCTTTTGGC	60.217	20	AAAAGTTGGTGTTGGTTGCC	59.875	20	227	138	364	ATGCTTTCAATGCTTTTGGC	60.217	20	AGTTGGTGTTGGTTGCCAGT	60.466	20	224	138	361	ATGCTTTCAATGCTTTTGGC	60.217	20	GGATTCCTTCAGTGGTGTGC	60.520	20	164	138	301
c32029.graph_c0	1	p1	(A)11	11	564	574	TGGGATGTGGATTAAAGCCT	59.387	20	GCAAAAGCAAGTAGCAAGGG	60.018	20	276	509	784	TGGGATGTGGATTAAAGCCT	59.387	20	AAGTAGCAAGGGACTGGCAA	59.875	20	268	509	776	TGGGATGTGGATTAAAGCCT	59.387	20	TAGCAAGGGACTGGCAAGAT	59.836	20	265	509	773
c32034.graph_c0	1	p1	(T)11	11	1566	1576	--
c32036.graph_c0	1	p2	(TA)6	12	55	66	ATACAATATGCGCCTTTCGC	60.089	20	CACTTATTTACATGTTTTGCATTCG	59.856	25	247	3	249	GCCTTTCGCAAGAACAAAAA	60.356	20	CACTTATTTACATGTTTTGCATTCG	59.856	25	236	14	249	ATACAATATGCGCCTTTCGC	60.089	20	TTTACATGTTTTGCATTCGTAGA	57.499	23	241	3	243
c32036.graph_c0	2	p1	(C)11	11	409	419	CATCCACCATTTCCAGTGTG	59.806	20	CGCAATTCCTTTCAGTTGGT	60.110	20	233	352	584	CATCCACCATTTCCAGTGTG	59.806	20	ACGCAATTCCTTTCAGTTGG	60.110	20	234	352	585	CATCCACCATTTCCAGTGTG	59.806	20	GTCACAAACGCGGTCTTTTT	60.154	20	112	352	463
c32037.graph_c0	1	p1	(T)10	10	419	428	GCAGAGTGGAGAAGTTGCCT	59.604	20	TCCACCTATCTGGCATCACA	60.072	20	123	357	479	AGCAGAGTGGAGAAGTTGCC	59.604	20	TCCACCTATCTGGCATCACA	60.072	20	124	356	479	TGCAGTTTGAAGCAGAGTGG	60.175	20	TGTCAAGTGCCAGCAGATTT	59.445	20	220	346	565
c32037.graph_c0	2	p2	(GT)7	14	1238	1251	--
c32047.graph_c0	1	p1	(A)10	10	278	287	CCAGTTTGTCGCCAAGAAGT	60.291	20	GACAGCGGATCGGTTAAGAA	60.214	20	230	251	480	CCAGTTTGTCGCCAAGAAGT	60.291	20	CAGCGGATCGGTTAAGAAGA	60.344	20	228	251	478	TTTCCACATCCAGTTTGTCG	59.541	20	GACAGCGGATCGGTTAAGAA	60.214	20	239	242	480
c32052.graph_c0	1	p1	(T)10	10	1321	1330	GCACACGAATGAGTGTCGAT	59.714	20	TGGACATCACGGAGTACCAC	59.393	20	265	1201	1465	ATGAGTGTCGATGTGGCTTG	59.707	20	TGGACATCACGGAGTACCAC	59.393	20	257	1209	1465	TGAGTGTCGATGTGGCTTGT	60.319	20	TGGACATCACGGAGTACCAC	59.393	20	256	1210	1465
c32056.graph_c0	1	p2	(CA)6	12	1	12	--
c32056.graph_c0	2	p4	(CTTT)5	20	197	216	GTTGAGCACTGGGTACAGCA	59.905	20	AGGGAGGGAGGAGAATGAAA	60.008	20	211	42	252	GTTGAGCACTGGGTACAGCA	59.905	20	AAGGGAGGGAGGAGAATGAA	60.008	20	212	42	253	TGTTGAGCACTGGGTACAGC	59.905	20	AGGGAGGGAGGAGAATGAAA	60.008	20	212	41	252
c32065.graph_c0	1	p2	(TC)9	18	2527	2544	--
c32067.graph_c0	1	p2	(TG)6	12	388	399	TTCTTTCCACGTGTGTGCTC	59.880	20	CACGGTAGTGTCCTCCAGGT	60.026	20	259	177	435	GTACACCGTAAGGCGAAGGA	60.132	20	CACGGTAGTGTCCTCCAGGT	60.026	20	118	318	435	CACAGTACACCGTAAGGCGA	59.781	20	CACGGTAGTGTCCTCCAGGT	60.026	20	122	314	435
c32072.graph_c0	1	p2	(TG)7	14	1390	1403	--
c32080.graph_c0	1	p1	(A)11	11	894	904	GAGCACGAAGATGTTGACGA	59.992	20	ACGTAGCGTAAAAGCCATGC	60.293	20	131	851	981	GCACGAAGATGTTGACGAAA	59.847	20	ACGTAGCGTAAAAGCCATGC	60.293	20	129	853	981	GAGCACGAAGATGTTGACGA	59.992	20	CTCCGCAACAAAAATGATCC	60.448	20	214	851	1064
c32085.graph_c0	1	p1	(T)11	11	292	302	TCCCAAAGCTGTGTTGTGTC	59.726	20	CCTCTGAAGCGGTTTCTCAC	59.989	20	279	254	532	TCCCAAAGCTGTGTTGTGTC	59.726	20	ATTCGCGGGTATGTTTCTTG	59.960	20	163	254	416	TCCCAAAGCTGTGTTGTGTC	59.726	20	CATTCGCGGGTATGTTTCTT	59.960	20	164	254	417
c32097.graph_c0	1	p3	(GCT)7	21	186	206	TAGCAGCTGCAGCACACAC	59.936	19	ACAAGACGCGACCAGTAGGT	59.792	20	256	1	256	GTAGCAGCTGCAGCACACA	59.936	19	ACAAGACGCGACCAGTAGGT	59.792	20	257	0	256	GGCACTTATCAAGACTGCCA	58.877	20	ACAAGACGCGACCAGTAGGT	59.792	20	199	58	256
c32097.graph_c0	2	p3	(GCT)5	15	2390	2404	AGCTGCTCCCATCTCAGTGT	60.017	20	CCACAACAGCAGCAACAACT	59.946	20	267	2162	2428	GGTTGAAGTGGTGTAGGCGT	60.035	20	CCACAACAGCAGCAACAACT	59.946	20	147	2282	2428	AAGCCTTGGTTGAAGTGGTG	60.149	20	CCACAACAGCAGCAACAACT	59.946	20	154	2275	2428
c32097.graph_c0	3	p2	(GT)6	12	3715	3726	--
c32099.graph_c0	1	p1	(A)10	10	177	186	TTTTTGGGAGAAAGCCTTGA	59.795	20	ACAGCACAGCTGAAGCAGAA	59.929	20	186	86	271	TTTTTGGGAGAAAGCCTTGA	59.795	20	GCTGTGTGTTGTTCTGTGGG	60.203	20	152	86	237	TTTTTGGGAGAAAGCCTTGA	59.795	20	GGCTGTGTGTTGTTCTGTGG	60.203	20	153	86	238
c32099.graph_c0	2	p1	(T)10	10	1738	1747	--
c32105.graph_c0	1	p3	(ATG)6	18	1424	1441	TGAGGGTGAGGAAGTGAACC	60.088	20	ACCTTTCATGCTGTGTGCTG	59.905	20	265	1355	1619	TGAGGGTGAGGAAGTGAACC	60.088	20	ATACCTGCTGACAGGGATGC	60.104	20	209	1355	1563	TGAGGGTGAGGAAGTGAACC	60.088	20	ACAGGGATGCAAGAAAGGTG	60.111	20	199	1355	1553
c32108.graph_c0	1	p2	(TG)10	20	1412	1431	--
c32120.graph_c0	1	p2	(CA)7	14	4216	4229	--
c32126.graph_c0	1	p1	(A)10	10	99	108	TCCAATAGTGGGCTCACACA	60.112	20	CGCGCTCTTATGTGTTGAAA	60.014	20	196	44	239	TCCAATAGTGGGCTCACACA	60.112	20	AAGCGACAGAGGGGGTTAAT	59.962	20	176	44	219	TCCAATAGTGGGCTCACACA	60.112	20	TCCCGCTGTCGCTTAGTATT	59.867	20	105	44	148
c32129.graph_c0	1	p2	(TG)6	12	390	401	AAAACGGCCAAAGTCAGTTG	60.147	20	GCATATTGTACGCGAGAGCA	60.006	20	192	247	438	CAATGGTAAAACGGCCAAAG	60.348	20	GCATATTGTACGCGAGAGCA	60.006	20	199	240	438	ACTCAATGGTAAAACGGCCA	60.365	20	GCATATTGTACGCGAGAGCA	60.006	20	202	237	438
c32129.graph_c0	2	p6	(TCATCG)8	48	4648	4695	--
c32131.graph_c0	1	p1	(A)15	15	973	987	CATCCTTCACGCGGATTACT	60.096	20	GTAGGTTTCCCGAGGCTTTT	59.593	20	191	882	1072	TCCTTCACGCGGATTACTTC	60.214	20	GTAGGTTTCCCGAGGCTTTT	59.593	20	189	884	1072	GATTACTTCCACTGCCTGCC	59.700	20	GTAGGTTTCCCGAGGCTTTT	59.593	20	178	895	1072
c32141.graph_c0	1	p1	(T)19	19	1969	1987	--
c32160.graph_c0	1	p3	(TAA)5	15	259	273	CAATTGCAGTGGAACCAAAA	59.561	20	CTATGTGGGATTGCCGATCT	59.917	20	227	97	323	TGGCAAATTTTAGGAGAGGG	59.155	20	CTATGTGGGATTGCCGATCT	59.917	20	141	183	323	TGGCAAATTTTAGGAGAGGG	59.155	20	GAGACGGGGCTAAGAGTGTG	59.867	20	203	183	385
c32160.graph_c0	2	p1	(A)10	10	655	664	CTGGCCACACACATCCATAG	59.984	20	TTTGGCTTTCTTTCATCACATTT	59.997	23	270	429	698	CTGGCCACACACATCCATAG	59.984	20	TTTGGCTTTCTTTCATCACATT	58.742	22	270	429	698	CTGGCCACACACATCCATAG	59.984	20	TTGGCTTTCTTTCATCACATTT	58.742	22	269	429	697
c32161.graph_c0	1	p2	(TG)6	12	1404	1415	--
c32172.graph_c0	1	p3	(CCA)6	18	1263	1280	--
c32177.graph_c0	1	c*	(A)10(AC)7*	23	415	437	GCAGCTGTGCGTTCACTAAA	60.203	20	TGAGTGGTGAAAACATCCCA	59.935	20	147	387	533	GCAGCTGTGCGTTCACTAAA	60.203	20	GGTGAAAACATCCCAACAGG	60.210	20	142	387	528	GCAGCTGTGCGTTCACTAAA	60.203	20	ACAGCAAGACACGCAGACAG	60.251	20	252	387	638
c32179.graph_c0	1	p3	(ATT)5	15	2148	2162	GGGTCAGACCACTGAGGTATTG	60.797	22	AACTGCATTGTTGGCAGATG	59.722	20	259	1943	2201	GGGTCAGACCACTGAGGTATTG	60.797	22	ATGAACTGCATTGTTGGCAG	59.722	20	262	1943	2204	AGGGTCAGACCACTGAGGTA	57.118	20	AACTGCATTGTTGGCAGATG	59.722	20	260	1942	2201
c32180.graph_c0	1	p2	(CA)8	16	1	16	--
c32181.graph_c0	1	p2	(AG)8	16	1	16	--
c32189.graph_c0	1	p1	(T)10	10	103	112	TGTTCGTCTGGCAGTTCAAG	60.025	20	CCCACAGATCGGAAGAAAAA	60.044	20	117	19	135	TCACTCAGTGTTCGTCTGGC	60.030	20	CCCACAGATCGGAAGAAAAA	60.044	20	125	11	135	GTGTTCGTCTGGCAGTTCAA	59.880	20	CCCACAGATCGGAAGAAAAA	60.044	20	118	18	135
c32189.graph_c0	2	p2	(AG)7	14	1964	1977	TTTGCTGTGCCTTCTTGATG	59.988	20	AAGGGTCTCATCAGGTGTGG	59.962	20	227	1884	2110	TTTGCTGTGCCTTCTTGATG	59.988	20	CCTGTGAACCTAACGGCCTA	60.125	20	193	1884	2076	TTTGCTGTGCCTTCTTGATG	59.988	20	TCTGTTTGTGTCCCCTGTGA	60.129	20	206	1884	2089
c32194.graph_c0	1	p1	(A)13	13	3299	3311	--
c32196.graph_c0	1	c	(GACT)5gagaaactgactgactgacggagaa(ACTG)5	65	742	806	GGTCTTGGCGACAGAGAAAG	59.989	20	CGAAGTGCTGGAACCTGAGT	60.444	20	276	702	977	GGTCTTGGCGACAGAGAAAG	59.989	20	ACGAAGTGCTGGAACCTGAG	60.444	20	277	702	978	GGTCTTGGCGACAGAGAAAG	59.989	20	GGAACCTGAGTGACTTTGGG	59.549	20	267	702	968
c32196.graph_c0	2	p2	(GT)9	18	1101	1118	--
c32201.graph_c0	1	p1	(C)10	10	3124	3133	CTGGAAATCAAGGGCGAATA	60.031	20	AAAACACGCCCGACTTTCTA	59.747	20	260	2938	3197	CTGCGGTAAGTCAAACCCTC	59.734	20	AAAACACGCCCGACTTTCTA	59.747	20	221	2977	3197	AACTGTGCCTGCGGTAAGTC	60.321	20	AAAACACGCCCGACTTTCTA	59.747	20	229	2969	3197
c32206.graph_c0	1	p2	(GA)9	18	4487	4504	--
c32209.graph_c0	1	p2	(GT)9	18	1	18	--
c32211.graph_c1	1	p2	(CA)9	18	1	18	--
c32212.graph_c0	1	p2	(CT)11	22	1	22	--
c32217.graph_c0	1	p2	(GT)8	16	1	16	--
c32217.graph_c0	2	p3	(AGG)5	15	444	458	TCCGGCCTGAAGATGTAGTC	60.218	20	CAGAGACCTTACCTGGAGCG	60.005	20	263	362	624	TCCGGCCTGAAGATGTAGTC	60.218	20	GAGACTTCCACCACCTCCAA	60.088	20	191	362	552	GCTGTACACGTCAAACACGG	60.222	20	GAGACTTCCACCACCTCCAA	60.088	20	219	334	552
c32223.graph_c0	1	p3	(GTG)5	15	3	17	--
c32227.graph_c0	1	c	(TGG)5tcgtggtggggggagga(GTG)6	50	1	50	--
c32227.graph_c0	2	c	(GTG)5gttga(GGT)6	38	357	394	TACTCTGCCACGATGGACTG	59.855	20	GGCAACGAGTACTACACGCA	59.935	20	251	284	534	TACTCTGCCACGATGGACTG	59.855	20	ACACGCAGGACACTATGCAG	59.929	20	238	284	521	TACTCTGCCACGATGGACTG	59.855	20	CTACTACGGCGGCGACTACT	59.562	20	273	284	556
c32230.graph_c0	1	p1	(A)11	11	24	34	--
c32232.graph_c0	1	p2	(TC)9	18	1388	1405	--
c32234.graph_c0	1	p3	(ATC)6	18	1	18	--
c32237.graph_c0	1	p1	(A)10	10	43	52	GCGCACGCAAAGATTATGA	60.912	19	GGACGGTTGATGAGAAGGAA	60.050	20	191	9	199	GCGCACGCAAAGATTATGA	60.912	19	GGTGATGCAGCAGATGAAAA	59.805	20	136	9	144	GCGCACGCAAAGATTATGA	60.912	19	ATGGTGATGCAGCAGATGAA	60.233	20	138	9	146
c32239.graph_c0	1	p2	(TA)6	12	1586	1597	--
c32241.graph_c0	1	p1	(T)15	15	1306	1320	--
c32249.graph_c0	1	p1	(A)14	14	5	18	--
c32252.graph_c0	1	p3	(ATT)6	18	41	58	TGTTATTGTTTGTTTGGCAGTT	57.312	22	AGCATCCACAGCCATTCATT	60.492	20	172	14	185	CTGTTATTGTTTGTTTGGCAGTT	58.297	23	AGCATCCACAGCCATTCATT	60.492	20	173	13	185	ACTGTTATTGTTTGTTTGGCAGTT	59.079	24	AGCATCCACAGCCATTCATT	60.492	20	174	12	185
c32252.graph_c0	2	p1	(A)14	14	1214	1227	TCAAACCCATTTTTACCCCA	60.024	20	AAGGTCACCTCCAACACAGG	60.002	20	132	1176	1307	TCAAACCCATTTTTACCCCA	60.024	20	TCCAACACAGGTTGGCAATA	59.964	20	123	1176	1298	TCAAACCCATTTTTACCCCA	60.024	20	GAGCCCACATGCCTCACTAT	60.104	20	197	1176	1372
c32257.graph_c0	1	p2	(AC)8	16	866	881	TATGGGTATTCCCTTGCACC	59.645	20	TGCTCTTCACACCAAATCCA	60.240	20	242	753	994	CCGAGGAACACTGAACCATC	60.510	20	TGCTCTTCACACCAAATCCA	60.240	20	216	779	994	CCAGCCACTCCTATGGGTAT	58.886	20	TGCTCTTCACACCAAATCCA	60.240	20	253	742	994
c32261.graph_c0	1	p2	(TG)6	12	1848	1859	--
c32269.graph_c0	1	p1	(T)17	17	1607	1623	GCACTAATGGCAGTCATGGA	59.679	20	GGTCAGTCTCCTCCCACCTA	59.101	20	274	1442	1715	GCACTAATGGCAGTCATGGA	59.679	20	AATGGTCAGTCTCCTCCCAC	58.950	20	277	1442	1718	GCACTAATGGCAGTCATGGA	59.679	20	ACAATGGTCAGTCTCCTCCC	58.950	20	279	1442	1720
c32281.graph_c0	1	p2	(TG)10	20	1388	1407	--
c32289.graph_c0	1	p3	(TCC)5	15	666	680	CCATCTCTTCAACAGCCTCC	59.803	20	GGAACCAGTTTCTGCTGAGG	59.844	20	269	561	829	CCATCACTGCCTTCCTCAAT	60.073	20	ACCTGCTGAAGAGGAACAGC	59.604	20	252	473	724	ACCCTCATCCTCATCACTGC	60.080	20	GCTGAAGAGGAACAGCCAGT	59.604	20	228	493	720
c32289.graph_c0	2	p3	(GGT)5	15	1305	1319	CAGACTGCACAGGAGGTTCA	60.022	20	CTGAGGTGGGAGAGGAGATG	59.785	20	213	1137	1349	GCTGATAATGGCTCTGGCTC	59.946	20	CTGAGGTGGGAGAGGAGATG	59.785	20	130	1220	1349	CAGACTGCACAGGAGGTTCA	60.022	20	GAGCTACGAGGCAAGGAGAA	59.717	20	262	1137	1398
c32296.graph_c0	1	p1	(A)19	19	1173	1191	--
c32296.graph_c1	1	p1	(A)10	10	1730	1739	CAACATTTCTGACCAGCCCT	60.111	20	CACGCAGATTTGCCTTACAA	59.872	20	249	1585	1833	TCTGACCAGCCCTTTAGGAA	59.807	20	CACGCAGATTTGCCTTACAA	59.872	20	242	1592	1833	TTCTGACCAGCCCTTTAGGA	59.807	20	CACGCAGATTTGCCTTACAA	59.872	20	243	1591	1833
c32296.graph_c1	2	p1	(T)18	18	3264	3281	--
c32301.graph_c0	1	p1	(A)11	11	1279	1289	--
c32305.graph_c0	1	p2	(CA)7	14	955	968	GAGCAGCTTGTTCACTTCCC	59.997	20	TGTCTTTGTGTGTTCCTCGC	59.880	20	182	894	1075	GGAGCAGCTTGTTCACTTCC	59.997	20	TGTCTTTGTGTGTTCCTCGC	59.880	20	183	893	1075	GAGCAGCTTGTTCACTTCCC	59.997	20	AATGCAGCCAGAAGAGTGGT	59.874	20	263	894	1156
c32305.graph_c0	2	p1	(A)15	15	1475	1489	--
c32314.graph_c0	1	p3	(AGG)6	18	186	203	TTCCCTAACCCAGCCTCTTT	60.068	20	GACCATTGACAGGAGACCGT	59.969	20	205	22	226	TTTCCCTAACCCAGCCTCTT	60.068	20	GACCATTGACAGGAGACCGT	59.969	20	206	21	226	TTTTCCCTAACCCAGCCTCT	60.068	20	GACCATTGACAGGAGACCGT	59.969	20	207	20	226
c32331.graph_c0	1	p2	(AC)10	20	1	20	--
c32331.graph_c0	2	p3	(TGC)5	15	1439	1453	AGTTCTGGCACCACCTGTTC	60.159	20	TTCATTGCCAATTACAGCCA	60.073	20	249	1236	1484	GTTCTGGCACCACCTGTTCT	60.159	20	TTCATTGCCAATTACAGCCA	60.073	20	248	1237	1484	GAACAGTTCTGGCACCACCT	60.159	20	TTCATTGCCAATTACAGCCA	60.073	20	253	1232	1484
c32333.graph_c0	1	p1	(A)16	16	2	17	--
c32342.graph_c0	1	p2	(CA)6	12	1	12	--
c32349.graph_c0	1	p3	(ACT)6	18	683	700	GCCAGGAAGGTACCTCAGC	59.818	19	ATCCCCCTCATCATCATCAA	60.096	20	257	575	831	GCCAGGAAGGTACCTCAGC	59.818	19	CCTCCTCATCCTCATCCTCA	60.152	20	276	575	850	GGCCAGGAAGGTACCTCAG	59.664	19	ATCCCCCTCATCATCATCAA	60.096	20	258	574	831
c32351.graph_c0	1	p1	(A)10	10	721	730	TAGCATTTTTCCAACCCAGC	60.074	20	TTCTCCACCTTGACCAGGAC	60.088	20	168	616	783	TGCCTTTTACAACATGCAGC	59.879	20	TTCTCCACCTTGACCAGGAC	60.088	20	199	585	783	CTGAATGTGATGCCAGGCTA	59.823	20	TTCTCCACCTTGACCAGGAC	60.088	20	146	638	783
c32352.graph_c0	1	p2	(TA)7	14	48	61	TGTTATATCGTTTTGTTGCGTTTT	59.849	24	TGATAGTGCGCGTAAGTTGC	60.044	20	109	16	124	TGTTATATCGTTTTGTTGCGTTTT	59.849	24	AGCACTGTGATCGTTTCGTG	59.905	20	273	16	288	TGTTATATCGTTTTGTTGCGTTTT	59.849	24	GACAACAATGAGGAAGGGGA	59.903	20	228	16	243
c32352.graph_c0	2	p1	(T)10	10	1322	1331	TAAGTGATTGCGCGTGAAAA	60.390	20	CCTTCATAGCACTTACCGGC	59.730	20	241	1131	1371	CTACGTGCGCATACCCATAA	59.608	20	CCTTCATAGCACTTACCGGC	59.730	20	258	1114	1371	TACGTGCGCATACCCATAAG	59.608	20	CCTTCATAGCACTTACCGGC	59.730	20	257	1115	1371
c32354.graph_c0	1	p1	(A)11	11	631	641	ACAAAATGGGGGTGAGACAA	60.210	20	CCCATGGTTGCCTTTATGTT	59.685	20	280	590	869	CAAAATGGGGGTGAGACAAT	59.647	20	TCCCATGGTTGCCTTTATGT	60.192	20	280	591	870	CAAAATGGGGGTGAGACAAT	59.647	20	CCCATGGTTGCCTTTATGTT	59.685	20	279	591	869
c32354.graph_c0	2	c	(TGA)6tc(ATG)5	35	1003	1037	CCACTTTCCTGCTGTGGAAT	60.111	20	TGCAGTGGACTGGGAACATA	60.112	20	161	975	1135	CCACTTTCCTGCTGTGGAAT	60.111	20	ATGCAGTGGACTGGGAACAT	60.395	20	162	975	1136	TTGCTGGGATGACCTCAAAT	60.461	20	TGCAGTGGACTGGGAACATA	60.112	20	216	920	1135
c32354.graph_c0	3	p1	(T)11	11	1249	1259	TGCAATATGTTCCCAGTCCA	59.924	20	CGGCAGCTTCAGTCTCATTT	60.538	20	263	1111	1373	ATGTTCCCAGTCCACTGCAT	60.395	20	CGGCAGCTTCAGTCTCATTT	60.538	20	257	1117	1373	CCAGTCCACTGCATCAAAAG	59.288	20	CGGCAGCTTCAGTCTCATTT	60.538	20	251	1123	1373
c32356.graph_c0	1	p2	(TA)7	14	1222	1235	CTCAATCGGTCAGTCAGCAA	59.984	20	TGACAACCTTCTTCATGGGA	59.059	20	225	1198	1422	CTCAATCGGTCAGTCAGCAA	59.984	20	CTGACAACCTTCTTCATGGGA	60.096	21	226	1198	1423	ACTCAATCGGTCAGTCAGCA	59.420	20	TTGGCTGACAACCTTCTTCA	59.415	20	231	1197	1427
c32358.graph_c0	1	p1	(A)15	15	1618	1632	AGAGCTGGACGGTCAAGAAG	59.598	20	ACCTTGCGACTCACTGTCCT	59.907	20	173	1493	1665	GAGCTGGACGGTCAAGAAGT	59.455	20	ACCTTGCGACTCACTGTCCT	59.907	20	172	1494	1665	TCAAAGAACAGAGCTGGACG	59.161	20	ACCTTGCGACTCACTGTCCT	59.907	20	182	1484	1665
c32360.graph_c0	1	p2	(AC)6	12	13	24	--
c32363.graph_c0	1	p2	(CA)6	12	135	146	AGACTTTAATGAGGCGTGCG	60.407	20	TGTGGTGTACATTGGCGTTT	59.888	20	242	35	276	AGACTTTAATGAGGCGTGCG	60.407	20	TTGTGGTGTACATTGGCGTT	59.888	20	243	35	277	AGACTTTAATGAGGCGTGCG	60.407	20	TGGCGTTTATGAGGCTCTTC	60.352	20	230	35	264
c32363.graph_c0	2	p1	(A)10	10	1533	1542	--
c32373.graph_c0	1	p1	(A)10	10	377	386	AAAAGAAAACGAGGCGCTAA	59.143	20	CTAGACGCGTGGACATGGTA	59.740	20	270	298	567	AAAAAGAAAACGAGGCGCTA	59.143	20	CTAGACGCGTGGACATGGTA	59.740	20	271	297	567	AAAAGAAAACGAGGCGCTAA	59.143	20	GACATGGTACCGTTGCTTCC	60.384	20	259	298	556
c32382.graph_c0	1	p1	(T)10	10	759	768	CCTGCATTTTCATTGGGACT	59.933	20	CAACATTCTGCTGCACTTCA	58.571	20	176	688	863	CCTGCATTTTCATTGGGACT	59.933	20	CAACATTCTGCTGCACTTCAC	59.505	21	176	688	863	CCTGCATTTTCATTGGGACT	59.933	20	AACATTCTGCTGCACTTCACA	59.505	21	175	688	862
c32385.graph_c0	1	p2	(TG)8	16	525	540	GTGTCAGCGACTCAGGATGA	59.988	20	CAAAAACTCAGCACACACGG	60.338	20	280	328	607	GGAGAGAGGAGGCCAGCTAC	60.498	20	TGAAGATGGCCAAACACAAA	60.088	20	137	487	623	GGAGAGAGGAGGCCAGCTAC	60.498	20	TGGCCAAACACAAAAACTCA	60.127	20	131	487	617
c32386.graph_c0	1	p2	(CT)9	18	1	18	--
c32386.graph_c0	2	p2	(TG)7	14	3191	3204	--
c32389.graph_c0	1	p3	(TAT)5	15	237	251	TTGTGGAGGGTTGATGTTCA	59.935	20	TTTCATGACATGGGGTTTCA	59.750	20	245	90	334	CATGGCTTTTGTGGAACTGA	59.691	20	TTTCATGACATGGGGTTTCA	59.750	20	280	55	334	TTGTGGAGGGTTGATGTTCA	59.935	20	TTCATGACATGGGGTTTCAG	59.343	20	244	90	333
c32389.graph_c0	2	p1	(T)12	12	365	376	CCCCATGTCATGAAAACTGA	59.343	20	CATGCTGAATCACTCCATTACC	59.457	22	242	320	561	CCCCATGTCATGAAAACTGA	59.343	20	AACTCATGCTGAATCACTCCA	58.301	21	246	320	565	CCCCATGTCATGAAAACTGA	59.343	20	AACTCATGCTGAATCACTCCATT	60.018	23	246	320	565
c32389.graph_c0	3	p2	(TG)7	14	723	736	TTGAGACAACGCTGAACCAG	60.025	20	GAACTTTGTCCCAGGGGAAT	60.169	20	169	609	777	TTGAGACAACGCTGAACCAG	60.025	20	TGTAACCATCTTGGGAAGGG	59.784	20	200	609	808	TTGAGACAACGCTGAACCAG	60.025	20	CTTTGTCCCAGGGGAATACA	59.784	20	166	609	774
c32389.graph_c0	4	p1	(T)10	10	1067	1076	CAAAACTGCAGCAGGAACAA	60.027	20	ATGCTTCGAATGCAGGAACT	59.843	20	189	1004	1192	CAAAACTGCAGCAGGAACAA	60.027	20	CACATGTACAGGGCGACAAG	60.175	20	265	1004	1268	CAAAACTGCAGCAGGAACAA	60.027	20	ACAGGGCGACAAGGTACAGT	59.646	20	258	1004	1261
c32390.graph_c0	1	p3	(AGA)5	15	1837	1851	CTTCACTGACCTGGAGGAGC	59.986	20	AGGACTGTGTGGGACCAGAG	60.153	20	266	1720	1985	AGGAGCAGCTCAGGAATGAA	60.096	20	AGGACTGTGTGGGACCAGAG	60.153	20	252	1734	1985	CCTTCACTGACCTGGAGGAG	59.828	20	AGGACTGTGTGGGACCAGAG	60.153	20	267	1719	1985
c32390.graph_c0	2	p2	(GT)6	12	2322	2333	--
c32393.graph_c0	1	p1	(A)10	10	21	30	--
c32394.graph_c0	1	p1	(T)11	11	1234	1244	CTGGGTCACAACCCAAAGTT	59.861	20	GACCCAAAATCCTGTCCAGA	59.903	20	269	1164	1432	CTTAACCCCTGGGTCACAAC	59.304	20	GACCCAAAATCCTGTCCAGA	59.903	20	277	1156	1432	CTGGGTCACAACCCAAAGTT	59.861	20	GTGACCCAAAATCCTGTCCA	60.758	20	271	1164	1434
c32394.graph_c0	2	p1	(A)10	10	1587	1596	TCTGGACAGGATTTTGGGTC	59.903	20	ATATCTTGCTGGTGGGAGGA	59.508	20	271	1413	1683	TCTGGACAGGATTTTGGGTC	59.903	20	TATCTTGCTGGTGGGAGGAA	60.594	20	270	1413	1682	CTGCAGGTATGAGGGAAGGA	60.210	20	ATATCTTGCTGGTGGGAGGA	59.508	20	160	1524	1683
c32394.graph_c0	3	p1	(A)12	12	1757	1768	TTCCTCCCACCAGCAAGATA	60.594	20	CTGGGAGAACTCATGCCATC	60.622	20	150	1663	1812	TTCCTCCCACCAGCAAGATA	60.594	20	GGGAGAACTCATGCCATCAA	61.016	20	148	1663	1810	TAACTGTCCTTCCTCCCACC	58.989	20	CTGGGAGAACTCATGCCATC	60.622	20	159	1654	1812
c32395.graph_c0	1	p2	(AG)10	20	2855	2874	--
c32399.graph_c0	1	p1	(T)10	10	78	87	TTCTTTTCTTTGCGTGGGAT	59.685	20	TGCAGTCCAGTCTCGTTCAC	60.030	20	189	18	206	TTCTTTTCTTTGCGTGGGAT	59.685	20	CCGATCCTCATTAGCAGAGC	59.939	20	259	18	276	TCTTCTTTTCTTTGCGTGGG	60.357	20	TGCAGTCCAGTCTCGTTCAC	60.030	20	191	16	206
c32400.graph_c0	1	p2	(TA)8	16	712	727	ATTTGCAGACTAATTGGCGG	60.096	20	ATGGTTGCCAAGAAAGCAAC	60.118	20	111	669	779	ATTTGCAGACTAATTGGCGG	60.096	20	CAATGGAGTGAGCAGGTCAA	59.831	20	232	669	900	ATTTGCAGACTAATTGGCGG	60.096	20	TGGCCACAACTAAGGAGAGG	60.246	20	268	669	936
c32400.graph_c0	2	p1	(A)16	16	1147	1162	--
c32402.graph_c0	1	p1	(T)10	10	2382	2391	TGTGCAAAAGCACCTTTCAG	60.027	20	AAAAACCTTCAGCCACATCG	60.110	20	256	2240	2495	TGTGCAAAAGCACCTTTCAG	60.027	20	CATCGAGGGGAGAGACAAAA	60.187	20	241	2240	2480	TGTGCAAAAGCACCTTTCAG	60.027	20	AAAACTTATCCCGCCGAAAT	59.808	20	207	2240	2446
c32410.graph_c0	1	p3	(GCC)5	15	1060	1074	TGTCAATGCAAGGATTCGAG	59.799	20	CCGAAGTCGGAATCGTAGTT	59.195	20	253	893	1145	ACGTTCAAGAAAGAAGCGGA	59.993	20	TAGTTGAAATCCACCAGCGG	61.021	20	275	856	1130	CGTTCAAGAAAGAAGCGGAC	59.993	20	TAGTTGAAATCCACCAGCGG	61.021	20	274	857	1130
c32410.graph_c0	2	p1	(T)10	10	1563	1572	ATCGGAAAACACGTCCAAAG	59.971	20	GTCACGAACGAGGTGTGGTA	59.597	20	115	1533	1647	ATCGGAAAACACGTCCAAAG	59.971	20	CACACACACACACGCAGAAA	60.412	20	204	1533	1736	ATCGGAAAACACGTCCAAAG	59.971	20	CACGCAGAAAGTGTCATTCG	60.449	20	194	1533	1726
c32410.graph_c0	3	p2	(GT)6	12	1725	1736	TACCACACCTCGTTCGTGAC	59.597	20	AACGACGCTTAACCCAAAAA	59.625	20	253	1628	1880	GTACCACACCTCGTTCGTGA	59.597	20	AAACGACGCTTAACCCAAAA	59.625	20	255	1627	1881	TACCACACCTCGTTCGTGAC	59.597	20	AAACGACGCTTAACCCAAAA	59.625	20	254	1628	1881
c32414.graph_c0	1	p1	(T)10	10	1114	1123	GAGGGGGATTGGAGTAGTCG	60.842	20	TCTGTAACGCCAAAAACACG	59.769	20	105	1053	1157	GAGGGGGATTGGAGTAGTCG	60.842	20	AGTGCGCATTTGTTTCATTG	59.735	20	276	1053	1328	CGAAGCAGGATCTGTTACGA	59.024	20	TCTGTAACGCCAAAAACACG	59.769	20	260	898	1157
c32415.graph_c0	1	p2	(CT)6	12	158	169	CAGTCAGTCGCTCTGTCAGC	59.922	20	TGATTATGCGATGGCAATGT	59.921	20	156	124	279	GGCCAACAACAAAAAGCACT	60.154	20	TGATTATGCGATGGCAATGT	59.921	20	280	0	279	CAGTCAGTCGCTCTGTCAGC	59.922	20	GACTCCTGAGCAACAGTCCC	59.841	20	135	124	258
c32422.graph_c1	1	p1	(A)11	11	2276	2286	TTGGCAAACATCAAGAGCAG	59.988	20	GCAGCTTGCATCCCTAACTC	59.985	20	255	2106	2360	TTGGCAAACATCAAGAGCAG	59.988	20	GCACATTATCACATGGGCAG	59.955	20	271	2106	2376	TTGGCAAACATCAAGAGCAG	59.988	20	AGCACATTATCACATGGGCA	59.955	20	272	2106	2377
c32424.graph_c0	1	p2	(GT)8	16	1188	1203	--
c32432.graph_c0	1	p3	(GTG)6	18	946	963	ATCTGCACAGGTCGGAGAAG	60.408	20	AAGAGAGACATGGCCACCAC	60.120	20	130	880	1009	CGACTTCACCTTGGATCTGC	60.801	20	AAGAGAGACATGGCCACCAC	60.120	20	144	866	1009	CAATGCCACGACTTCACCTT	61.096	20	AAGAGAGACATGGCCACCAC	60.120	20	152	858	1009
c32435.graph_c0	1	p3	(ACC)5	15	1	15	--
c32436.graph_c0	1	p2	(TG)6	12	1105	1116	GATTGAGGATGATGCGGAGT	60.042	20	ACGCAAATGGAACAACAACA	60.011	20	206	980	1185	GAGGATGATGCGGAGTGTTT	60.081	20	ACGCAAATGGAACAACAACA	60.011	20	202	984	1185	GATTGAGGATGATGCGGAGT	60.042	20	TATCGTCAACGCAAATGGAA	60.073	20	214	980	1193
c32437.graph_c0	1	p1	(T)15	15	955	969	GTTCCTGACAGAAGTGGGGA	60.088	20	TGTTCACCCACATGCAATTT	59.823	20	264	806	1069	TTCCTGACAGAAGTGGGGAG	60.229	20	TGTTCACCCACATGCAATTT	59.823	20	263	807	1069	TCCTGACAGAAGTGGGGAGT	59.682	20	TGTTCACCCACATGCAATTT	59.823	20	262	808	1069
c32442.graph_c0	1	p2	(TA)9	18	366	383	ATGCGTGTACAAATGTGCGT	60.065	20	AAACGGACACACGCAATACA	60.035	20	213	230	442	GCACCTTCTGCGTCTGTGTA	60.056	20	CATGCTCCACGCAATTTTTA	59.702	20	239	330	568	AAAGCACCTTCTGCGTCTGT	60.058	20	CATGCTCCACGCAATTTTTA	59.702	20	242	327	568
c32443.graph_c0	1	p3	(GCG)5	15	1987	2001	AACCAACCGATGGAACTCTG	59.966	20	GGCTCATCGAGGTAATGAGG	59.653	20	197	1928	2124	AGCAAAGACGCGAAACAACT	60.059	20	GGCTCATCGAGGTAATGAGG	59.653	20	247	1878	2124	GTGAACCAACCGATGGAACT	59.827	20	GGCTCATCGAGGTAATGAGG	59.653	20	200	1925	2124
c32448.graph_c0	1	p2	(CA)6	12	1081	1092	--
c32451.graph_c0	1	p2	(AT)6	12	1195	1206	CATTTGAACTTCCCTGGACC	59.381	20	CACAACTGGTCCACATTTGC	60.008	20	233	1003	1235	CATTTGAACTTCCCTGGACC	59.381	20	TAAAACAGGCAATGGCACAA	60.111	20	272	1003	1274	CATTTGAACTTCCCTGGACC	59.381	20	CAACTGGTCCACATTTGCTG	60.152	20	231	1003	1233
c32451.graph_c0	2	p2	(TG)8	16	1476	1491	--
c32459.graph_c0	1	p2	(TG)7	14	1799	1812	TAACAGGAGATTTGCCACCC	59.933	20	ACACACAAGCACACTGCACA	59.984	20	168	1738	1905	TAACAGGAGATTTGCCACCC	59.933	20	TGCCTTCCGTCATTACAACA	60.111	20	140	1738	1877	GTGGTGCATGGTTCACATTC	59.819	20	ACACACAAGCACACTGCACA	59.984	20	190	1716	1905
c32460.graph_c0	1	p1	(A)11	11	1047	1057	CATGAAAATCATGCGCAAAC	60.081	20	TTTGTGTTCGTAAAAAGTTTTGTTTT	59.505	26	145	961	1105	CATGAAAATCATGCGCAAAC	60.081	20	TTGTGTTCGTAAAAAGTTTTGTTTT	58.396	25	144	961	1104	GAAACATGGTCATGGTGGTG	59.656	20	TTTGTGTTCGTAAAAAGTTTTGTTTT	59.505	26	176	930	1105
c32468.graph_c0	1	p1	(T)10	10	935	944	ACAACGGACTCCCCTCTCTT	60.111	20	GTGCGTTGGTCAGTAGCAGA	60.056	20	259	870	1128	ACAACGGACTCCCCTCTCTT	60.111	20	AAAATGCGGAAGAACAAACG	60.110	20	138	870	1007	GGACTCCCCTCTCTTTTTGC	60.190	20	GTGCGTTGGTCAGTAGCAGA	60.056	20	254	875	1128
c32476.graph_c0	1	p3	(GCT)5	15	1915	1929	--
c32476.graph_c1	1	p2	(AG)7	14	5	18	--
c32476.graph_c1	2	p1	(A)14	14	766	779	TCCTGGTTGATTTCTATGAATGC	60.326	23	GCCTTAATCAGAGCAGAGATTTG	59.536	23	229	631	859	CCTGGTTGATTTCTATGAATGC	58.582	22	GCCTTAATCAGAGCAGAGATTTG	59.536	23	228	632	859	CCTGGTTGATTTCTATGAATGCT	59.515	23	GCCTTAATCAGAGCAGAGATTTG	59.536	23	228	632	859
c32481.graph_c0	1	p1	(A)12	12	5	16	--
c32485.graph_c0	1	p1	(T)14	14	981	994	CCAGGCATTGGAAGGACTTA	60.066	20	TTCAACACTACGATTCACACACA	59.158	23	263	794	1056	CACATGGAGGGAGGGAGATA	59.879	20	TTCAACACTACGATTCACACACA	59.158	23	194	863	1056	CCAGGCATTGGAAGGACTTA	60.066	20	CTTCAACACTACGATTCACACACA	60.131	24	264	794	1057
c32485.graph_c0	2	p1	(A)10	10	1121	1130	TGTGTGTGAATCGTAGTGTTGAA	59.158	23	TTCTTTCTTGAACAAAAACTTCCA	59.345	24	159	1034	1192	TTGCTGTAAACTCTGTCCTTTCTG	59.982	24	TTTTTCTGCTTCTTTCTTGAACA	58.358	23	257	945	1201	TTGCTGTAAACTCTGTCCTTTCTG	59.982	24	TTCTTTCTTGAACAAAAACTTCCA	59.345	24	248	945	1192
c32485.graph_c0	3	p2	(CA)8	16	2498	2513	--
c32486.graph_c0	1	p1	(T)15	15	2277	2291	TGAACACGGATTTGCCTACA	60.111	20	GTTTCCCCAATGAATGTGCT	59.797	20	188	2148	2335	TGAACACGGATTTGCCTACA	60.111	20	AGTTTCCCCAATGAATGTGC	59.797	20	189	2148	2336	TGAACACGGATTTGCCTACA	60.111	20	TTTCCCCAATGAATGTGCTT	60.309	20	187	2148	2334
c32489.graph_c0	1	p2	(CT)10	20	1661	1680	--
c32497.graph_c0	1	p3	(CGG)5	15	211	225	GCCTCAATGTGATTGTGTGG	59.967	20	GGTATGGGCATGATCCAAGT	59.635	20	179	130	308	CCTCAATGTGATTGTGTGGC	59.967	20	GGTATGGGCATGATCCAAGT	59.635	20	178	131	308	GCCTCAATGTGATTGTGTGG	59.967	20	ACATCTCCATTGGTATGGGC	59.635	20	190	130	319
c32502.graph_c0	1	p2	(CA)6	12	13	24	--
c32507.graph_c0	1	p2	(AC)6	12	1808	1819	TGAGACACGGAACCTTGAAA	59.262	20	TCCTGGTTCACCTGACATTG	59.520	20	279	1734	2012	TTGAGACACGGAACCTTGAA	59.262	20	TCCTGGTTCACCTGACATTG	59.520	20	280	1733	2012	CAGCCTGCTTCCTAAATGTTG	59.890	21	TCCTGGTTCACCTGACATTG	59.520	20	250	1763	2012
c32512.graph_c0	1	p1	(A)10	10	1027	1036	TGTCGCTGTGAAAAACTGGA	60.427	20	TGAGCTCAGCCTATGGCTCT	60.263	20	152	922	1073	TCGCTGTGAAAAACTGGAAA	59.439	20	TGAGCTCAGCCTATGGCTCT	60.263	20	150	924	1073	GTGTCGCTGTGAAAAACTGG	59.339	20	TGAGCTCAGCCTATGGCTCT	60.263	20	153	921	1073
c32520.graph_c0	1	p2	(TG)8	16	1315	1330	--
c32521.graph_c0	1	p2	(AT)7	14	661	674	TGCAATGTTCTTTAGCCAGC	59.066	20	TGGGAACTTTTCATCCCAGT	59.381	20	240	530	769	TGCAATGTTCTTTAGCCAGC	59.066	20	ACTGGGAACTTTTCATCCCA	59.381	20	242	530	771	CTGCAATGTTCTTTAGCCAGC	60.032	21	TGGGAACTTTTCATCCCAGT	59.381	20	241	529	769
c32525.graph_c0	1	p3	(AGA)6	18	1349	1366	ACGCCTCAGCTGAAATCTGT	60.020	20	ATTCTTCCCTTGCCATCCTT	59.903	20	119	1308	1426	CCAACTTACCACCCTGTGCT	60.028	20	ATTCTTCCCTTGCCATCCTT	59.903	20	227	1200	1426	ACCCAACTTACCACCCTGTG	59.739	20	ATTCTTCCCTTGCCATCCTT	59.903	20	229	1198	1426
c32525.graph_c0	2	p1	(A)11	11	3133	3143	CACAGCCAAAGGAAAGGAAA	60.220	20	GTAACTAGCAGGGCGGAGTG	59.898	20	270	2968	3237	TTTCACAGCCAAAGGAAAGG	60.220	20	GTAACTAGCAGGGCGGAGTG	59.898	20	273	2965	3237	CACAGCCAAAGGAAAGGAAA	60.220	20	GAGGTGCTCCAATGGAAAGA	60.195	20	251	2968	3218
c32534.graph_c0	1	p2	(AT)6	12	1933	1944	TTCGATTGAAGCGTTGATGA	60.343	20	GGAAATAAAAGACAAATGGCAA	58.176	22	146	1824	1969	TTCGATTGAAGCGTTGATGA	60.343	20	AGGAAATAAAAGACAAATGGCAA	59.080	23	147	1824	1970	TTCGATTGAAGCGTTGATGA	60.343	20	AAGGAAATAAAAGACAAATGGCA	59.080	23	148	1824	1971
c32549.graph_c0	1	p1	(A)12	12	1455	1466	--
c32569.graph_c0	1	p2	(CT)6	12	1837	1848	--
c32570.graph_c0	1	p2	(CT)9	18	1506	1523	--
c32578.graph_c0	1	p2	(TC)6	12	1538	1549	ACTTGAGGCCAAAACACACC	60.012	20	TTGGTGAGCTGACGAGACAC	60.030	20	244	1477	1720	ACTTGAGGCCAAAACACACC	60.012	20	TTAAGCAAAATTCCCGAACG	60.068	20	179	1477	1655	CAACTTGAGGCCAAAACACA	59.734	20	TTGGTGAGCTGACGAGACAC	60.030	20	246	1475	1720
c32612.graph_c0	1	p2	(TG)6	12	1605	1616	ACATGTTGGTGCATGCTTGT	60.040	20	AGGCTGACCTGACATCCCTA	59.679	20	149	1526	1674	ACACATGTTGGTGCATGCTT	60.040	20	AGGCTGACCTGACATCCCTA	59.679	20	151	1524	1674	TGAATCAGTTGTGCTGCCAT	60.272	20	AGGCTGACCTGACATCCCTA	59.679	20	201	1474	1674
c32613.graph_c0	1	p2	(AC)9	18	1	18	--
c32613.graph_c0	2	p1	(A)14	14	455	468	ATGTCCACGGACCAACTCTC	59.969	20	CACCTGGTATGAGCGTGTGA	60.745	20	274	279	552	CCAACATTTGACTCCCGACT	59.966	20	CACCTGGTATGAGCGTGTGA	60.745	20	190	363	552	CCAACATTTGACTCCCGACT	59.966	20	ACAATTAAAAGCGACCTGGC	59.229	20	210	363	572
c32613.graph_c0	3	p3	(ATT)5	15	964	978	GGCCCGATATTCTTTTGTCA	59.901	20	GGCTTAGCGAAGAGAGACGA	59.859	20	168	867	1034	CATTGAACGGAGAGCAACAA	59.840	20	GGCTTAGCGAAGAGAGACGA	59.859	20	134	901	1034	TCATTGAACGGAGAGCAACA	60.390	20	GGCTTAGCGAAGAGAGACGA	59.859	20	135	900	1034
c32615.graph_c0	1	p1	(T)13	13	924	936	AGCAGGAAAAGCGGAGTACA	60.015	20	CGAGAGGAGGTATTCTTGCG	59.971	20	227	844	1070	GCGGAGTACAAGAAAAAGCG	60.018	20	CGAGAGGAGGTATTCTTGCG	59.971	20	217	854	1070	ACGCGCCTTTTTAAATCCTT	60.095	20	CGAGAGGAGGTATTCTTGCG	59.971	20	192	879	1070
c32625.graph_c0	1	p3	(CGC)5	15	1126	1140	AGAATCAGGGTCGATTCCCT	59.896	20	CCTCGTCTCCCAACCATTC	60.459	19	197	1063	1259	AAGAATCAGGGTCGATTCCC	60.272	20	CCTCGTCTCCCAACCATTC	60.459	19	198	1062	1259	GATGCCTTTAGTGGTGGTGG	60.375	20	CCTCGTCTCCCAACCATTC	60.459	19	236	1024	1259
c32625.graph_c0	2	p3	(TGC)5	15	1605	1619	GTGTGACGCCTTCAGCCT	59.988	18	GCCGTGTTTACATGATGACG	59.995	20	242	1558	1799	GACTGGATGACGCCTGCT	59.944	18	GCCGTGTTTACATGATGACG	59.995	20	216	1584	1799	GTGTGACGCCTTCAGCCT	59.988	18	CCTCGGATATCACCATGGAC	60.158	20	119	1558	1676
c32627.graph_c0	1	c	(AC)9agg(ACC)6	39	6	44	--
c32631.graph_c0	1	p1	(A)10	10	1436	1445	TCTTTGTAAGCCGTGCAGTG	60.050	20	CGTGTTCTGTTATGGCAACG	60.172	20	219	1258	1476	GTCTTGTCGTGTGCTGCATT	59.912	20	CGTGTTCTGTTATGGCAACG	60.172	20	192	1285	1476	ATTGTCTTGTCGTGTGCTGC	59.912	20	CGTGTTCTGTTATGGCAACG	60.172	20	195	1282	1476
c32631.graph_c0	2	p1	(A)12	12	1714	1725	GGGTCTTTCACAACAGCTCC	59.703	20	AACTGCATCTCCATTAATTGCTC	59.648	23	202	1567	1768	TATGTTCCAGGCATCTCACG	59.673	20	AACTGCATCTCCATTAATTGCTC	59.648	23	171	1598	1768	GTGATATTATTTGCCGGGGA	59.621	20	AACTGCATCTCCATTAATTGCTC	59.648	23	253	1516	1768
c32634.graph_c0	1	p1	(A)11	11	1	11	--
c32636.graph_c0	1	p2	(GT)10	20	1	20	--
c32636.graph_c0	2	p1	(T)10	10	788	797	ACAGCGCTCAAGTGGTTTTT	59.920	20	CGTCACGAAGGCTACACTTG	59.510	20	239	659	897	ACAGCGCTCAAGTGGTTTTT	59.920	20	CCTGTGGACCAGTCCTCTCT	59.270	20	205	659	863	AACCCACGTGATGGTTTTGT	60.134	20	CCTGTGGACCAGTCCTCTCT	59.270	20	254	610	863
c32646.graph_c0	1	p2	(CT)6	12	310	321	GTGTTCGAGCCTTTCTCAGG	59.989	20	GCCTTCAATCCTGCTCAGAC	59.957	20	189	183	371	GTGTTCGAGCCTTTCTCAGG	59.989	20	AAAGCCTTCAATCCTGCTCA	59.955	20	192	183	374	GTGTTCGAGCCTTTCTCAGG	59.989	20	AGCCTTCAATCCTGCTCAGA	60.096	20	190	183	372
c32651.graph_c0	1	p1	(T)13	13	5596	5608	--
c32655.graph_c0	1	p1	(T)13	13	1821	1833	TGGCCTTTTTGAAAATCTGA	58.334	20	TCAGACACGACTACAGTTCTACTTAAA	57.963	27	150	1733	1882	GTGGCCTTTTTGAAAATCTGA	59.192	21	TCAGACACGACTACAGTTCTACTTAAA	57.963	27	151	1732	1882	TGTGGCCTTTTTGAAAATCT	57.338	20	TCAGACACGACTACAGTTCTACTTAAA	57.963	27	152	1731	1882
c32660.graph_c0	1	p1	(A)10	10	1459	1468	--
c32662.graph_c0	1	p1	(A)12	12	238	249	TTTCAGGGAGGTACACGAGG	60.103	20	GTCGCCTTGGACATACTGGT	59.997	20	255	141	395	TTCTGCTCCCACACACTCAC	59.872	20	GTCGCCTTGGACATACTGGT	59.997	20	276	120	395	TGATTTGAACAGCACAAGGC	59.847	20	GTCGCCTTGGACATACTGGT	59.997	20	207	189	395
c32663.graph_c0	1	p3	(TCC)6	18	4	21	--
c32663.graph_c0	2	p4	(GGAA)5	20	1224	1243	--
c32664.graph_c0	1	p3	(GTG)7	21	1	21	--
c32666.graph_c0	1	c	(GTG)5cagcagcaacaggtggtggtggcagtgcagcagcaggagcagcaggagcaggtgttggtggtgggggtggtggtggt(GCA)5	107	1063	1169	GCAAAGACAAGACCTCCTGG	59.844	20	GCAAGCTGTTGTGCATCATT	59.878	20	229	1019	1247	GCAAAGACAAGACCTCCTGG	59.844	20	TGCTGGTGAAAAAGATGTGC	59.847	20	255	1019	1273	CAAAGACAAGACCTCCTGGG	59.691	20	TTACAAGGCACCAGAGGGAC	60.111	20	173	1020	1192
c32667.graph_c0	1	c	(T)11agtgtgaaacctgaatagtaagcaagacattttgtctt(CA)7	63	1222	1284	--
c32670.graph_c0	1	p1	(A)10	10	674	683	TGTGACGTAAAAGTTGCCCA	60.149	20	ACTTTCATCTTCACACCGCC	60.119	20	264	444	707	GTTGCCCAATGTCTTTTGGT	59.836	20	ACTTTCATCTTCACACCGCC	60.119	20	252	456	707	TGCCCAATGTCTTTTGGTTT	60.344	20	ACTTTCATCTTCACACCGCC	60.119	20	250	458	707
c32671.graph_c0	1	p1	(T)10	10	37	46	--
c32671.graph_c0	2	p1	(T)10	10	389	398	GAGTCTGGCGAGAACCTTGA	60.533	20	CCAAAGCGAAAAAGGATGAG	59.817	20	128	340	467	GAGTCTGGCGAGAACCTTGA	60.533	20	GCGAGTGGGAGATTCAGTTC	59.810	20	251	340	590	GAGTCTGGCGAGAACCTTGA	60.533	20	GACACCAAAGCGAAAAAGGA	60.227	20	132	340	471
c32678.graph_c0	1	p2	(AT)10	20	122	141	GGGAATGTTTATTTTTGGGGA	59.882	21	GGTTGCAAGCAGCACAATAA	59.879	20	212	7	218	GGGAATGTTTATTTTTGGGGA	59.882	21	GTCCCCAGTGTGTGGAATTT	59.679	20	239	7	245	GGGAATGTTTATTTTTGGGGA	59.882	21	ATTTTGTCCCCAGTGTGTGG	60.668	20	244	7	250
c32678.graph_c0	2	c	(T)11agttaataaatttgatcctataaaaaaaagaaaaattaatcctactttctagtttttc(T)11	80	1055	1134	GCTTCATCATGACACCCAAA	59.502	20	TGCACTGTGGTCATACACCTC	59.612	21	202	966	1167	TGCTGCTTGAGATGCTGTGT	60.778	20	TGCACTGTGGTCATACACCTC	59.612	21	232	936	1167	GTTGCTGCTTGAGATGCTGT	59.195	20	TGCACTGTGGTCATACACCTC	59.612	21	234	934	1167
c32682.graph_c0	1	p2	(AT)6	12	1528	1539	CCCTGGTGAACAAGACAACA	59.565	20	AACACAAATGCCTTCCACCT	59.454	20	181	1435	1615	GTCTCTCCACCACCTCATGG	60.527	20	AACACAAATGCCTTCCACCT	59.454	20	201	1415	1615	GCCCTGGTGAACAAGACAAC	60.555	20	AACACAAATGCCTTCCACCT	59.454	20	182	1434	1615
c32686.graph_c0	1	p1	(A)10	10	437	446	TTGAAGAGGAGGATGAGCGT	59.950	20	TTGGCTTCCTCCATCATTTC	60.014	20	255	404	658	TTGAAGAGGAGGATGAGCGT	59.950	20	CGAACCACCAACTGATTCCT	59.966	20	277	404	680	CTTGAAGAGGAGGATGAGCG	60.088	20	CGAACCACCAACTGATTCCT	59.966	20	278	403	680
c32692.graph_c0	1	p1	(A)11	11	1	11	--
c32696.graph_c0	1	p2	(GA)10	20	1	20	--
c32698.graph_c0	1	p3	(ATC)5	15	536	550	GCCTTGGGATGTTTTCCTTT	60.299	20	TGTGATTTTCGCCGTTGTTA	60.111	20	234	490	723	GCCTTGGGATGTTTTCCTTT	60.299	20	TTACAAGGGATGGAAATGGC	59.762	20	217	490	706	GCCTTGGGATGTTTTCCTTT	60.299	20	GAAATGGCAAAGAAAGGTGC	59.691	20	205	490	694
c32698.graph_c0	2	p1	(A)10	10	1011	1020	CAAGGAAGCAAAATGCACAA	59.849	20	CATTGATTGAGTGTTTGCGG	60.111	20	135	985	1119	CAAGGAAGCAAAATGCACAA	59.849	20	CCATTGATTGAGTGTTTGCG	60.111	20	136	985	1120	CCAGACAGCTGAAAAGCACA	60.175	20	CATTGATTGAGTGTTTGCGG	60.111	20	244	876	1119
c32698.graph_c0	3	p1	(T)10	10	1445	1454	CGGCATCGACATACAAAGTG	60.134	20	TGCCACGGTAAAGACACTGA	60.301	20	193	1380	1572	CGGCATCGACATACAAAGTG	60.134	20	GGTTCTGCCACGGTAAAGAC	59.598	20	198	1380	1577	CGGCATCGACATACAAAGTG	60.134	20	GTGGTTCTGCCACGGTAAAG	60.550	20	200	1380	1579
c32705.graph_c0	1	p2	(GA)7	14	1	14	--
c32709.graph_c0	1	p1	(T)10	10	3696	3705	TGTTTAATGCTGCCAAGGTG	59.729	20	CAGAGTGATGAGTGGAGGCA	59.980	20	162	3651	3812	TGTGTTTAATGCTGCCAAGG	59.729	20	CAGAGTGATGAGTGGAGGCA	59.980	20	164	3649	3812	TGTTTAATGCTGCCAAGGTG	59.729	20	TTTTTGCTCACTGCTTGTGG	60.027	20	203	3651	3853
c32710.graph_c0	1	p3	(GTG)5	15	275	289	GACTTCCAGTTTGCCGACTC	59.851	20	GGGGAAATCCCTCTCATCAT	60.096	20	264	177	440	TCTGCTTCCCATTGACTTCC	60.195	20	GGGGAAATCCCTCTCATCAT	60.096	20	277	164	440	CCATTGACTTCCAGTTTGCC	60.495	20	GGGGAAATCCCTCTCATCAT	60.096	20	269	172	440
c32710.graph_c0	2	p2	(TG)9	18	1094	1111	--
c32718.graph_c0	1	p2	(GT)6	12	977	988	GGGAAACAAAGGCTTCTCAA	59.288	20	ATCCCAGTTCCCACACAAGA	60.363	20	241	772	1012	GGGAAACAAAGGCTTCTCAA	59.288	20	TATATGCCATCCCAGTTCCC	59.605	20	249	772	1020	CACACAAATGCTGACACTGC	58.871	20	ATCCCAGTTCCCACACAAGA	60.363	20	108	905	1012
c32721.graph_c0	1	p2	(GT)6	12	772	783	CACCCACATGTCACACACAA	59.878	20	GCTGCTTCAGACACCAGTGA	60.187	20	190	667	856	ACCACCCACATGTCACACAC	60.191	20	GCTGCTTCAGACACCAGTGA	60.187	20	192	665	856	ATTTCAACACGACGGGACAT	60.240	20	GCTGCTTCAGACACCAGTGA	60.187	20	227	630	856
c32726.graph_c0	1	p2	(GA)6	12	1	12	--
c32732.graph_c0	1	p1	(T)14	14	5	18	--
c32733.graph_c0	1	p1	(A)10	10	2840	2849	TGCTTTCATGCACATTTTCTG	59.864	21	TGCCTCATTACAGCTTTTTGC	60.391	21	275	2669	2943	CCTGCTTTCATGCACATTTT	58.773	20	TGCCTCATTACAGCTTTTTGC	60.391	21	277	2667	2943	ACCTGCTTTCATGCACATTTT	59.629	21	TGCCTCATTACAGCTTTTTGC	60.391	21	278	2666	2943
c32734.graph_c0	1	p2	(AG)7	14	1	14	--
c32738.graph_c0	1	p3	(CAG)7	21	2964	2984	TTCAGCCCTATGTCACCTCC	60.073	20	GTGGAGGTTCAGGCATCATT	59.934	20	262	2915	3176	TTCAGCCCTATGTCACCTCC	60.073	20	ACTGTTGTGGAGGTTCAGGC	60.159	20	268	2915	3182	TTCAGCCCTATGTCACCTCC	60.073	20	AGGCACAGATGAGTCCAAGG	60.261	20	126	2915	3040
c32738.graph_c0	2	p2	(AG)10	20	4253	4272	--
c32739.graph_c0	1	p1	(T)10	10	1676	1685	TCTGGTAAGAAGCATGGACTCA	59.875	22	CAAACAATAGAAGGCAGCCA	58.917	20	114	1615	1728	TCTGGTAAGAAGCATGGACTCA	59.875	22	AAACAATAGAAGGCAGCCACA	59.761	21	113	1615	1727	TCTGGTAAGAAGCATGGACTCA	59.875	22	CAAACAATAGAAGGCAGCCAC	59.761	21	114	1615	1728
c32751.graph_c0	1	p1	(T)10	10	4	13	--
c32762.graph_c0	1	p1	(A)15	15	1	15	--
c32782.graph_c0	1	p2	(GT)9	18	1637	1654	ACTAAATGACGGATCCAGCG	60.096	20	GTTTCTAACAAATGCCCCCA	59.801	20	280	1471	1750	ACTAAATGACGGATCCAGCG	60.096	20	TTTCTAACAAATGCCCCCAC	59.801	20	279	1471	1749	ACTAAATGACGGATCCAGCG	60.096	20	ACAAATGCCCCCACTATTTG	59.685	20	273	1471	1743
c32785.graph_c0	1	p2	(TG)7	14	1508	1521	--
c32789.graph_c0	1	p2	(AC)7	14	1194	1207	--
c32791.graph_c0	1	p4	(GTCT)5	20	1105	1124	GACGAAAAGAGCGGTAGTCG	60.015	20	ATGCAACAGCCAAAAGGAAG	60.249	20	178	998	1175	GACGAAAAGAGCGGTAGTCG	60.015	20	GCAACAGCCAAAAGGAAGAA	60.365	20	176	998	1173	TCGATCACCTCCTTACCTCG	60.210	20	ATGCAACAGCCAAAAGGAAG	60.249	20	161	1015	1175
c32794.graph_c0	1	p1	(A)10	10	88	97	ACAACAAAACGGGAAAAACG	59.876	20	TTTACCACAAGAAGCCCTCG	60.241	20	122	22	143	ACAACAAAACGGGAAAAACG	59.876	20	TTACCACAAGAAGCCCTCGT	59.734	20	121	22	142	ACAACAAAACGGGAAAAACG	59.876	20	ATCACACATGTCGAAGCACG	60.756	20	265	22	286
c32794.graph_c0	2	p1	(A)11	11	419	429	TTTTGTTGTGTGCGTTCGTT	60.195	20	CTTTTTGATCGCGCACTGTA	60.014	20	168	310	477	TTTTGTTGTGTGCGTTCGTT	60.195	20	GTCGTGTGCTTGCAAAGTGT	59.953	20	277	310	586	TTTTGTTGTGTGCGTTCGTT	60.195	20	CGTGGAATGAACGAGGAACT	60.111	20	214	310	523
c32816.graph_c0	1	p1	(T)10	10	1677	1686	CCAAAAGCAGTAGCTGGAGG	60.008	20	CCACCAAAGCTGTTACCATGT	59.906	21	245	1634	1878	CAAAAGCAGTAGCTGGAGGC	60.154	20	CCACCAAAGCTGTTACCATGT	59.906	21	244	1635	1878	AAAGCAGTAGCTGGAGGCTG	59.780	20	CCACCAAAGCTGTTACCATGT	59.906	21	242	1637	1878
c32821.graph_c0	1	p2	(GT)6	12	2188	2199	TGAAAAGCCAGGAACAGTGA	59.415	20	TAGGGTAACAGCTGGCTTGG	60.262	20	133	2114	2246	TGAAAAGCCAGGAACAGTGA	59.415	20	CGTAGGGTAACAGCTGGCTT	59.401	20	135	2114	2248	TCTTGAAGTGAAAAGCCAGGA	59.978	21	TAGGGTAACAGCTGGCTTGG	60.262	20	141	2106	2246
c32838.graph_c0	1	p1	(A)11	11	2192	2202	--
c32845.graph_c0	1	p1	(T)10	10	1880	1889	AGGTGTACTTTGACGCCACC	60.035	20	ATGTTCAGACGAATAGGGCG	60.096	20	210	1712	1921	ATAGTCCTGGCAAACAAGCG	60.270	20	ATGTTCAGACGAATAGGGCG	60.096	20	116	1806	1921	AGGTGTACTTTGACGCCACC	60.035	20	TAGTTCGACACCAAGCGAGA	59.591	20	251	1712	1962
c32847.graph_c0	1	p3	(TGG)6	18	1131	1148	CTTCTCCCTCAGGACACAGC	59.986	20	GGAGAGGATGTGGGTCTCAA	60.048	20	251	1006	1256	CTTCTCCCTCAGGACACAGC	59.986	20	AAGCAGCACTCTTAGCGGAG	59.920	20	267	1006	1272	CTTCTCCCTCAGGACACAGC	59.986	20	AGAGGATGTGGGTCTCAACG	60.112	20	249	1006	1254
c32851.graph_c0	1	p1	(T)11	11	76	86	GGGGCCGAGATTGTTTTAGT	60.320	20	CTGCGCAGAACAAAACATGA	60.988	20	181	2	182	GGGGCCGAGATTGTTTTAGT	60.320	20	TGCGCAGAACAAAACATGA	59.974	19	180	2	181	GGGGCCGAGATTGTTTTAGT	60.320	20	CTTTGAATCGCTCTGCCTTG	61.041	20	259	2	260
c32860.graph_c0	1	p2	(CG)6	12	1635	1646	CAGTTTGCGCTTCGACATAA	60.014	20	GCGAACAAATTAGATGCACG	59.329	20	237	1439	1675	ATCCACAAGATGCATGGTCA	59.925	20	GCGAACAAATTAGATGCACG	59.329	20	263	1413	1675	GATGCAAGCAATCCACAAGA	59.805	20	GCGAACAAATTAGATGCACG	59.329	20	273	1403	1675
c32862.graph_c0	1	p1	(A)15	15	1	15	--
c32869.graph_c0	1	p2	(TG)7	14	1	14	--
c32869.graph_c0	2	p2	(GT)10	20	316	335	ACTGACTGTGGCCGAGTGTA	59.336	20	ATTTGCTGTTGCCATTCCTC	60.081	20	270	196	465	GGCATGACTGGGAGTTCTCT	59.258	20	ATTTGCTGTTGCCATTCCTC	60.081	20	220	246	465	TAACATTCCTTGACGCTGGG	61.021	20	ATTTGCTGTTGCCATTCCTC	60.081	20	190	276	465
c32874.graph_c0	1	p1	(A)10	10	78	87	CAGGCGAGATGATATTAAGAGG	58.000	22	CCTTTGTTTGACTCGTGGGT	60.005	20	230	41	270	CAGGCGAGATGATATTAAGAGGTT	60.013	24	CCTTTGTTTGACTCGTGGGT	60.005	20	230	41	270	CAGGCGAGATGATATTAAGAGGT	58.814	23	CCTTTGTTTGACTCGTGGGT	60.005	20	230	41	270
c32874.graph_c0	2	p2	(CA)11	22	1001	1022	--
c32890.graph_c0	1	p1	(T)10	10	3357	3366	--
c32893.graph_c0	1	p3	(CAG)5	15	1	15	--
c32893.graph_c0	2	p3	(GGC)7	21	657	677	TACGACACGATGGGCTACTG	59.740	20	TCAAACATTTCACGCACGTT	60.157	20	263	516	778	TACGACACGATGGGCTACTG	59.740	20	ACTCAAACATTTCACGCACG	59.764	20	265	516	780	TGTACTACGACACGATGGGC	59.596	20	TCAAACATTTCACGCACGTT	60.157	20	268	511	778
c32893.graph_c0	3	p2	(GT)6	12	1164	1175	TCGAGTGAAACCAAAGAGGG	60.224	20	TCGCACACATGGGAATTCTA	60.073	20	266	1012	1277	GAGTGAAACCAAAGAGGGCA	60.232	20	TCGCACACATGGGAATTCTA	60.073	20	264	1014	1277	GTGAAACCAAAGAGGGCAAG	59.711	20	TCGCACACATGGGAATTCTA	60.073	20	262	1016	1277
c32893.graph_c1	1	p3	(CAG)6	18	2462	2479	GCGTCGGAAAAGATTCAAGA	60.331	20	CATCATGACTCCTCCCTGCT	60.223	20	268	2298	2565	GCGTCGGAAAAGATTCAAGA	60.331	20	CTGCATCATGACTCCTCCCT	60.223	20	271	2298	2568	GCGTCGGAAAAGATTCAAGA	60.331	20	ATCATGACTCCTCCCTGCTG	60.223	20	267	2298	2564
c32901.graph_c0	1	p1	(A)13	13	566	578	TTCGGAGGAAGATGCCTTTA	59.778	20	CTCTTCACCTTCCCACCAGA	60.229	20	262	466	727	TTCGGAGGAAGATGCCTTTA	59.778	20	CTTCACCTTCCCACCAGAGA	60.229	20	260	466	725	TTCGGAGGAAGATGCCTTTA	59.778	20	TCTTCACCTTCCCACCAGAG	60.229	20	261	466	726
c32901.graph_c1	1	p1	(A)10	10	2417	2426	ATAGCTGGTCTCCAAGGGCT	60.233	20	TGCACAGTCATCAAGCATCA	59.986	20	208	2380	2587	CTGGTCTCCAAGGGCTTATG	59.688	20	TGCACAGTCATCAAGCATCA	59.986	20	204	2384	2587	GAGGCATCCCTCACTGAGAC	59.799	20	TGAACCAGCATGTCTCAACC	59.682	20	266	2299	2564
c32902.graph_c0	1	p1	(T)14	14	1469	1482	CTACCCTTCCCTCCTCTGCT	59.834	20	TTGTTTCATTGCTGGACAGG	59.691	20	265	1351	1615	TCCTCTGCTCCATATTTCCG	60.170	20	TTGTTTCATTGCTGGACAGG	59.691	20	254	1362	1615	ACTACCCTTCCCTCCTCTGC	59.699	20	TTGTTTCATTGCTGGACAGG	59.691	20	266	1350	1615
c32909.graph_c0	1	p2	(GT)7	14	1327	1340	TCCATTAATTGAGGCTCTGTGA	59.708	22	CCTCCTTGTGATGCCTCAGT	60.261	20	271	1152	1422	TCCATTAATTGAGGCTCTGTGAT	59.979	23	CCTCCTTGTGATGCCTCAGT	60.261	20	271	1152	1422	TCCATTAATTGAGGCTCTGTG	57.836	21	CCTCCTTGTGATGCCTCAGT	60.261	20	271	1152	1422
c32909.graph_c0	2	p1	(A)13	13	1506	1518	CTGAGGCATCACAAGGAGGT	60.261	20	CAGAAAGCATAAGGAACGGC	59.845	20	242	1404	1645	ACTGAGGCATCACAAGGAGG	60.261	20	CAGAAAGCATAAGGAACGGC	59.845	20	243	1403	1645	CTGAGGCATCACAAGGAGGT	60.261	20	AAGCATAAGGAACGGCTTCA	59.845	20	238	1404	1641
c32913.graph_c0	1	p2	(TG)8	16	1085	1100	TTGTTAACATCCTTGCGTGC	59.735	20	GGAATTGTTTGAAGGGATGC	59.368	20	277	1042	1318	CGTGCCATCAGTCCATCTTA	59.673	20	GGAATTGTTTGAAGGGATGC	59.368	20	262	1057	1318	CGTGCCATCAGTCCATCTTA	59.673	20	GAATTGTTTGAAGGGATGCAA	59.930	21	261	1057	1317
c32916.graph_c0	1	p1	(T)10	10	268	277	TGCACACTGTAGAGCCGGTA	60.472	20	AGTGGCTGCCTAGTTCAGGA	60.012	20	240	129	368	TGCACACTGTAGAGCCGGTA	60.472	20	GTGGCTGCCTAGTTCAGGAC	59.874	20	239	129	367	AATTGCACACTGTAGAGCCG	58.952	20	AGTGGCTGCCTAGTTCAGGA	60.012	20	243	126	368
c32920.graph_c0	1	p1	(A)11	11	120	130	GAGGGTCGAACAAAAATGGA	59.910	20	GCCACGCGACATTGATAATA	59.549	20	192	74	265	GAGGGTCGAACAAAAATGGA	59.910	20	CCGTACATACTGCTCTTGCG	59.512	20	140	74	213	AAGCAACACAAACCCAGAGG	60.149	20	GCCACGCGACATTGATAATA	59.549	20	208	58	265
c32926.graph_c0	1	p2	(GT)9	18	1	18	--
c32933.graph_c0	1	p1	(T)10	10	223	232	CCTACAGAACGCCTGACCTC	59.867	20	TAAAGAATGGGCCGAAAATG	59.901	20	184	78	261	CCTACAGAACGCCTGACCTC	59.867	20	CGTATGCCAATGAACGCTAA	59.725	20	255	78	332	TAACGTTGCTCAATGCCTCA	60.401	20	TGGCTTTTGCTTTCGCTAAT	59.985	20	273	135	407
c32935.graph_c0	1	p1	(A)10	10	993	1002	CACTTTGACAGCTTCACGGA	60.025	20	ACACGCAATGAGCATGAAAG	59.871	20	103	956	1058	CACTTTGACAGCTTCACGGA	60.025	20	CACGCAATGAGCATGAAAGT	59.871	20	102	956	1057	AACGTCCCATAATTTGCTGC	59.967	20	ACACGCAATGAGCATGAAAG	59.871	20	264	795	1058
c32937.graph_c0	1	p3	(TGA)5	15	738	752	CCACAGAAATTTAGCTCGCC	59.845	20	ACGAATGCTTCTCTTCTCGC	59.723	20	206	584	789	CCACAGAAATTTAGCTCGCC	59.845	20	TTATCGTGTCAACCTGTGGC	59.572	20	278	584	861	GTTCAAGAGTCGTGTGCAGG	59.467	20	ACGAATGCTTCTCTTCTCGC	59.723	20	176	614	789
c32940.graph_c0	1	p3	(CCA)5	15	3533	3547	AGGAGGCATGGATGAGTGAC	60.080	20	CTCTTTCTCAGCTTGCGCTT	60.037	20	136	3494	3629	ATGGATGAGTGACCCTGAGC	60.080	20	CTCTTTCTCAGCTTGCGCTT	60.037	20	129	3501	3629	AGGAGGCATGGATGAGTGAC	60.080	20	GTCTCCACTTGAGGAGCAGC	60.143	20	196	3494	3689
c32940.graph_c0	2	p1	(T)15	15	6943	6957	GTTCGACGATGATGTCCCTT	59.934	20	TTTCACTGGCAAGCAGTTTC	59.050	20	213	6834	7046	GTTCGACGATGATGTCCCTT	59.934	20	TCACTGGCAAGCAGTTTCCT	60.975	20	211	6834	7044	GTTCGACGATGATGTCCCTT	59.934	20	CACTGGCAAGCAGTTTCCTC	60.975	20	210	6834	7043
c32943.graph_c0	1	p2	(GT)10	20	1	20	--
c32943.graph_c0	2	c	(TCA)5ttatcatttg(TCA)5	40	795	834	GTGACTGCCAGCCTGTATCA	59.862	20	TGTCTTGAGTGTGAACCCCA	60.129	20	176	722	897	TGCCAGCCTGTATCAAATCA	60.220	20	TGTCTTGAGTGTGAACCCCA	60.129	20	171	727	897	AAACAGTTCCACAGGCAAGC	60.299	20	TGTCTTGAGTGTGAACCCCA	60.129	20	221	677	897
c32943.graph_c0	3	p1	(A)15	15	1069	1083	TGGGGTTCACACTCAAGACA	60.129	20	TGTTAGGAGGCCAACCAAGT	59.592	20	260	878	1137	TATAATAAGCGCTGCTGGGG	60.205	20	TGTTAGGAGGCCAACCAAGT	59.592	20	275	863	1137	TATAATAAGCGCTGCTGGGG	60.205	20	CTGATGTTAGGAGGCCAACC	59.550	20	279	863	1141
c32943.graph_c0	4	p4	(ATAA)5	20	1368	1387	GCCCAAGTCAGTCACAGGAT	60.120	20	CCATATACCAGGCAGGCAAT	59.807	20	251	1269	1519	TTGATGCCAAACACTAGCCA	60.257	20	TTTCTTGCTAACGCCATGTG	59.872	20	257	1300	1556	TGATGCCAAACACTAGCCAC	59.722	20	TTTCTTGCTAACGCCATGTG	59.872	20	256	1301	1556
c32949.graph_c0	1	p1	(T)10	10	833	842	ACTGTCCAAAGGCTGTCACC	60.159	20	TGGAATTCCTCGCCTATCTG	60.170	20	259	693	951	ACTGTCCAAAGGCTGTCACC	60.159	20	CTGATGGAATTCCTCGCCTA	60.170	20	263	693	955	GCTGTCACCTGCTCTAGGCT	59.775	20	TGGAATTCCTCGCCTATCTG	60.170	20	248	704	951
c32950.graph_c0	1	p4	(TTTA)5	20	656	675	GTGTTACACCATGGGAAGCC	60.240	20	TTCAGCCTGTTCAGCATCAG	60.136	20	207	611	817	GATTCCATAGGTGTGCTGGG	60.340	20	TTCAGCCTGTTCAGCATCAG	60.136	20	246	572	817	TGCTGGGGAAGAAACAGAAG	60.366	20	TTCAGCCTGTTCAGCATCAG	60.136	20	233	585	817
c32955.graph_c0	1	p2	(CA)8	16	1	16	--
c32955.graph_c0	2	p3	(AGG)5	15	1682	1696	TGTGTGCAGAGGTGGAAGAG	60.022	20	GGGCGAGCTACTTGACTTTG	60.015	20	276	1653	1928	TGTGTGCAGAGGTGGAAGAG	60.022	20	GGATGCAGGGAACGTAGGTA	59.955	20	239	1653	1891	GTGTGTGCAGAGGTGGAAGA	59.872	20	GGGCGAGCTACTTGACTTTG	60.015	20	277	1652	1928
c32963.graph_c0	1	p1	(T)12	12	648	659	GTGTGCTGTGACCTTCATGG	60.162	20	TTTGTTCCCTTGGCAATGTT	60.344	20	119	567	685	GTGTGCTGTGACCTTCATGG	60.162	20	TTTTGTTCCCTTGGCAATGT	60.344	20	120	567	686	TACTTGTTTTGGGTGAGGGG	59.824	20	TTTGTTCCCTTGGCAATGTT	60.344	20	179	507	685
c32968.graph_c0	1	p1	(T)10	10	178	187	ATTGTTTGGGCAGTTTTTCG	59.975	20	TGCTGTCGACGTAAAGTTGG	59.904	20	177	70	246	CACGTGTATTGTTTGGGCAG	60.027	20	TGCTGTCGACGTAAAGTTGG	59.904	20	184	63	246	ATTGTTTGGGCAGTTTTTCG	59.975	20	AGACCCGAACCCTAACCCTA	59.821	20	263	70	332
c32975.graph_c0	1	p2	(GA)10	20	1	20	--
c32975.graph_c0	2	p1	(T)12	12	773	784	TCACTCCTTCATTTCCTCGC	60.340	20	CCATGCCGTCCTGAATAAAC	60.331	20	205	639	843	TCACTCCTTCATTTCCTCGC	60.340	20	CATGCCGTCCTGAATAAACA	59.542	20	204	639	842	TCACTCCTTCATTTCCTCGC	60.340	20	TTTCAAAACTTCCATGCCGT	60.481	20	216	639	854
c32975.graph_c0	3	p2	(AG)9	18	1060	1077	--
c32981.graph_c0	1	p2	(GT)9	18	1	18	--
c32995.graph_c0	1	p3	(GGC)6	18	7	24	--
c33008.graph_c0	1	p5	(TTGTA)5	25	316	340	GATTGTCGGTTGAGCTGGTT	60.119	20	CAATGTTGCGGAGCCTTATT	60.096	20	235	140	374	GTTGAGCTGGTTTGTGTCCA	59.726	20	CAATGTTGCGGAGCCTTATT	60.096	20	227	148	374	ATTGTCGGTTGAGCTGGTTT	59.598	20	CAATGTTGCGGAGCCTTATT	60.096	20	234	141	374
c33008.graph_c0	2	p1	(A)10	10	1459	1468	--
c33031.graph_c0	1	p1	(A)10	10	1085	1094	TTCACTGCCTTCCATGTCAC	59.682	20	AACACTTGTGGTGCCTTTCA	59.187	20	247	879	1125	TTCACTGCCTTCCATGTCAC	59.682	20	ACACTTGTGGTGCCTTTCAA	59.187	20	246	879	1124	CTGCCTTCCATGTCACAAAG	59.288	20	AACACTTGTGGTGCCTTTCA	59.187	20	243	883	1125
c33035.graph_c0	1	p2	(CA)8	16	1	16	--
c33035.graph_c0	2	p2	(CA)7	14	535	548	GTGCTCTGTGGATTCGATCA	59.794	20	CCCCTTGCTCATTCTTTCAA	60.184	20	268	420	687	ATTACTCATGCACGCACACG	60.753	20	AGTTGTATGCCCTGTTTGGC	60.000	20	266	504	769	GTGCTCTGTGGATTCGATCA	59.794	20	TCCCCTTGCTCATTCTTTCA	60.713	20	269	420	688
c33035.graph_c0	3	p2	(TG)6	12	1620	1631	TCTCACAGGACCCATGGAAT	60.326	20	TGCCAAAGATGCAAACTCAC	59.847	20	279	1439	1717	TCTCACAGGACCCATGGAAT	60.326	20	GCCAAAGATGCAAACTCACA	59.847	20	278	1439	1716	TCTCACAGGACCCATGGAAT	60.326	20	GTGCCAAAGATGCAAACTCA	59.847	20	280	1439	1718
c33035.graph_c0	4	p2	(GT)6	12	1784	1795	--
c33041.graph_c0	1	p1	(T)13	13	622	634	TCAGCTGAACACCCTGCTTT	60.975	20	TAACCCACACTTCAATCCCC	59.647	20	268	430	697	TCAGCTGAACACCCTGCTTT	60.975	20	ACACTTCAATCCCCCATCAC	59.636	20	262	430	691	TCAGCTGAACACCCTGCTTT	60.975	20	CTTCAATCCCCCATCACATT	59.605	20	259	430	688
c33041.graph_c0	2	p1	(A)12	12	1041	1052	GATATCTTGCCAATGGTGGG	60.155	20	TCAGCATCTTATCTTCCGTTCA	59.845	22	255	936	1190	GGATATCTTGCCAATGGTGG	60.155	20	TCAGCATCTTATCTTCCGTTCA	59.845	22	256	935	1190	GGATATCTTGCCAATGGTGG	60.155	20	CAGTAATTTGTCATTCACCCCA	59.724	22	144	935	1078
c33044.graph_c0	1	p1	(A)11	11	130	140	TCAGGGAAACAATTTCTGGTG	59.956	21	TCACCTAGTCATGCTCATCTCC	59.313	22	248	30	277	TCAGGGAAACAATTTCTGGTG	59.956	21	TGCTCATCTCCTTACACAACCA	60.689	22	237	30	266	TCAGGGAAACAATTTCTGGTG	59.956	21	TTCCATTTAACTTCTGCCTTCAA	60.115	23	210	30	239
c33053.graph_c0	1	c	(A)11taattatttatttagattttttgaattttttggtggagtaacgacaaaaaacatatataaaatatcatcatc(AT)7	97	40	136	CGCATACAATTTATCCTTATAGTTTTG	58.689	27	AACGAAAATCGGAAGGGAGT	59.940	20	199	1	199	CAATTTATCCTTATAGTTTTGTTGACG	58.670	27	AACGAAAATCGGAAGGGAGT	59.940	20	193	7	199	CGCATACAATTTATCCTTATAGTTTTG	58.689	27	GGTCGACAATGTGAGTGACG	60.162	20	245	1	245
c33053.graph_c0	2	p1	(A)12	12	1090	1101	GCAAATGGAGCTTGTCCTTC	59.820	20	TTGGGAGGGGTAGCTTTTCT	60.068	20	220	1002	1221	TTGTCCTTCTTCCTGATGGC	60.195	20	TTGGGAGGGGTAGCTTTTCT	60.068	20	209	1013	1221	GCAAATGGAGCTTGTCCTTC	59.820	20	ACAATTGGGAGGGGTAGCTT	59.827	20	224	1002	1225
c33054.graph_c0	1	p1	(A)10	10	410	419	TTGCATTTACTGGTTGCATTG	59.617	21	TTCTTGGCTTCTCCAGCTTC	59.694	20	112	375	486	TGCATTTACTGGTTGCATTG	58.201	20	TTCTTGGCTTCTCCAGCTTC	59.694	20	111	376	486	TTGCATTTACTGGTTGCATTG	59.617	21	TACCCATTCTTGGCTTCTCC	59.126	20	118	375	492
c33054.graph_c0	2	p2	(GA)7	14	2757	2770	--
c33058.graph_c0	1	p4	(ATGT)5	20	1980	1999	GCATGTATTCCCTGTGGCTT	59.962	20	CTTTTTCCTCACACCAACGA	58.746	20	268	1844	2111	TCCCTGTGGCTTGTTAAAGG	60.103	20	CTTTTTCCTCACACCAACGA	58.746	20	260	1852	2111	GGCTTGTTAAAGGCAACCAA	60.110	20	CTTTTTCCTCACACCAACGA	58.746	20	253	1859	2111
c33061.graph_c0	1	p2	(AT)7	14	6	19	--
c33068.graph_c0	1	p2	(GA)7	14	1	14	--
c33081.graph_c0	1	p1	(A)10	10	3511	3520	GATGGGAGCGCATAAAGGTA	60.060	20	CCCTCTCCCCTAAAATCTCG	60.025	20	138	3406	3543	GATGGGAGCGCATAAAGGTA	60.060	20	TGCCCTCTCCCCTAAAATCT	60.032	20	140	3406	3545	GATGGGAGCGCATAAAGGTA	60.060	20	ATAAAGCTCCCCATCGAGGT	59.925	20	225	3406	3630
c33081.graph_c0	2	p1	(A)10	10	3684	3693	ACCTCGATGGGGAGCTTTAT	59.925	20	TAAAGCAAAAGGGGTTGCAC	60.110	20	233	3611	3843	ACCTCGATGGGGAGCTTTAT	59.925	20	GGGTTGCACGAAATAAGTGG	60.365	20	222	3611	3832	ACCTCGATGGGGAGCTTTAT	59.925	20	GGGGTTGCACGAAATAAGTG	60.365	20	223	3611	3833
c33084.graph_c0	1	p1	(A)10	10	475	484	AAGCAGGAGGTTTTCAGGGT	60.110	20	TTCTCTCACCACAGCCCTCT	59.986	20	271	301	571	AAGCAGGAGGTTTTCAGGGT	60.110	20	CTTTTCTCTCACCACAGCCC	59.844	20	274	301	574	AAGCAGGAGGTTTTCAGGGT	60.110	20	TTTTCTCTCACCACAGCCCT	59.844	20	273	301	573
c33091.graph_c0	1	p3	(GGT)6	18	4	21	--
c33097.graph_c0	1	p1	(A)19	19	5	23	--
c33097.graph_c0	2	p1	(A)16	16	207	222	AGTGTTTTGGACCTGATGCC	59.973	20	TGGGGCTTATAATCCATTGC	59.757	20	207	133	339	AGTGTTTTGGACCTGATGCC	59.973	20	GGGCTTATAATCCATTGCCA	59.757	20	205	133	337	GCCCGATTGTGGAAGATTTA	59.901	20	TGGGGCTTATAATCCATTGC	59.757	20	190	150	339
c33099.graph_c0	1	p1	(A)11	11	166	176	ACCCTTCTTCGTGTGTGGAC	60.009	20	TAAAAAGACGACATCGTGCG	59.872	20	259	32	290	CCCTTCTTCGTGTGTGGACT	60.151	20	ACAAAGATGCACGAGCACAC	59.912	20	224	33	256	CCCTTCTTCGTGTGTGGACT	60.151	20	TAAAAAGACGACATCGTGCG	59.872	20	258	33	290
c33102.graph_c0	1	p3	(CGA)5	15	246	260	TACCCGTCTTCTCCACCAAC	59.966	20	CGCAAGTTTTCTCGTCTGTG	59.634	20	235	56	290	GTACCCGTCTTCTCCACCAA	59.966	20	CGCAAGTTTTCTCGTCTGTG	59.634	20	236	55	290	TACCCGTCTTCTCCACCAAC	59.966	20	CCGCAAGTTTTCTCGTCTGT	60.431	20	236	56	291
c33106.graph_c1	1	p1	(A)11	11	991	1001	--
c33108.graph_c0	1	p2	(GC)9	18	1	18	--
c33115.graph_c0	1	p3	(TGG)5	15	2881	2895	TGATGAAAGCTGACGTCCTG	59.984	20	AGGCAAAGGAAAAGGGTTGT	59.976	20	253	2814	3066	TGATGAAAGCTGACGTCCTG	59.984	20	GTCCCAGGGAAGGGTAAGAG	59.928	20	156	2814	2969	TGATGAAAGCTGACGTCCTG	59.984	20	AGTCCCAGGGAAGGGTAAGA	59.928	20	157	2814	2970
c33122.graph_c0	1	p2	(AC)6	12	296	307	CAAGAAGACAGTGGCGACAA	60.025	20	ACTGAGTTAGGGAGGCGTCA	59.867	20	234	133	366	GAATCGAGGATAAGCATCGC	59.774	20	TTACCCTCCTGTCTGGGTTG	59.959	20	236	244	479	AAACACGCGGAGATCAAGAC	60.263	20	TTACCCTCCTGTCTGGGTTG	59.959	20	207	273	479
c33122.graph_c0	2	p2	(TG)6	12	1915	1926	CATTCATGTCTCTGGGTGGA	59.473	20	TTCTGGATGTTGGGTGTTCA	59.935	20	242	1715	1956	TGTCTCTGGGTGGATTAGCA	59.241	20	TTCTGGATGTTGGGTGTTCA	59.935	20	236	1721	1956	CATTGCTGCCTTTTTGAGAA	59.037	20	TTCTGGATGTTGGGTGTTCA	59.935	20	212	1745	1956
c33124.graph_c1	1	p3	(GGT)5	15	1544	1558	--
c33133.graph_c0	1	p2	(AC)6	12	1520	1531	CGCATAAAATGTGTGCCAAG	60.133	20	TAAGCAGCATGGAGTGAAGG	59.024	20	251	1324	1574	CGCATAAAATGTGTGCCAAG	60.133	20	CTAAGCAGCATGGAGTGAAGG	60.023	21	252	1324	1575	TACAGGCGCAAAATTGTGAA	60.251	20	TAAGCAGCATGGAGTGAAGG	59.024	20	147	1428	1574
c33146.graph_c0	1	p3	(GCA)6	18	27	44	GCACTCACTCAGCACTGCC	60.801	19	GGTTGAATTCTTGTCCCCAA	59.767	20	202	5	206	AGCACTCACTCAGCACTGCC	61.809	20	GGTTGAATTCTTGTCCCCAA	59.767	20	203	4	206	GCACTCACTCAGCACTGCC	60.801	19	CCCTGTGCTGTCCACAAGTA	59.745	20	253	5	257
c33146.graph_c0	2	p3	(CTG)5	15	557	571	GTCCCAGCTCCTTGTGAGAG	59.986	20	CCTTGCTGCAAAAGTCTTCC	59.993	20	262	516	777	AGTCCCAGCTCCTTGTGAGA	59.986	20	CCTTGCTGCAAAAGTCTTCC	59.993	20	263	515	777	GACTCAGTCCCAGCTCCTTG	59.986	20	CCTTGCTGCAAAAGTCTTCC	59.993	20	268	510	777
c33150.graph_c0	1	p1	(A)13	13	1999	2011	--
c33154.graph_c0	1	p1	(G)10	10	704	713	TGGTTTGGCAAAATGCACTA	60.111	20	AAAAACGAAAGAAAGGCGCT	60.364	20	243	597	839	TGGTTTGGCAAAATGCACTA	60.111	20	AAAACGAAAGAAAGGCGCTC	60.849	20	242	597	838	AATTTGTTTCGCAACGTTCA	59.206	20	TGCCAAACCAAGCTACACAC	59.764	20	250	654	903
c33155.graph_c0	1	c	(TA)6t(TA)6	25	1622	1646	TTGCTGTGTTGAGTGAAGGG	59.873	20	ACCGTACCGTGTTGTTGTGA	59.922	20	246	1454	1699	CACGAGGACACGTCTTCAAA	59.873	20	ACCGTACCGTGTTGTTGTGA	59.922	20	117	1583	1699	CACTTCCCCACTTTCTCCAG	59.691	20	ACCGTACCGTGTTGTTGTGA	59.922	20	137	1563	1699
c33160.graph_c0	1	p3	(CAG)6	18	1006	1023	--
c33164.graph_c0	1	c	(A)10caaaacaaaaaacactatatcgcgcgcg(A)12	50	100	149	GGCGGAGGTAACGTGATAAA	59.960	20	ACTATTGCCCCCACTCTCCT	59.957	20	164	41	204	GGCGGAGGTAACGTGATAAA	59.960	20	ACGCCCTCCTTCCTATCTGT	60.096	20	191	41	231	GGCGGAGGTAACGTGATAAA	59.960	20	GCCCCTCCTTGAGAAAACTC	60.190	20	240	41	280
c33167.graph_c0	1	p2	(GT)10	20	3983	4002	--
c33168.graph_c0	1	p1	(A)10	10	1079	1088	CAAAGGCAACAAAGAGGAGG	59.846	20	TCTTGTGGAGCGTGAAGATG	59.984	20	229	913	1141	CAAAGGCAACAAAGAGGAGG	59.846	20	CAAATCTTGTGGAGCGTGAA	59.840	20	233	913	1145	GAGGAGGCAACACAATCCTG	60.656	20	TCTTGTGGAGCGTGAAGATG	59.984	20	216	926	1141
c33188.graph_c0	1	p3	(GTG)5	15	7	21	--
c33192.graph_c0	1	p1	(T)10	10	346	355	ATTTTTCTGGGTTGTTTGCG	59.975	20	CACATCAACTGTGGACCAGG	59.997	20	158	243	400	CTCGTGAGTTTTTGTTGCGA	60.027	20	CACATCAACTGTGGACCAGG	59.997	20	230	171	400	TCTCGTGAGTTTTTGTTGCG	60.027	20	CACATCAACTGTGGACCAGG	59.997	20	231	170	400
c33196.graph_c0	1	p2	(AG)6	12	69	80	TTGAAATGCCTGAATGGTGA	60.049	20	TCATGCATGTGTCAGAGCAA	59.986	20	240	40	279	AATGCCTGAATGGTGATTCC	59.756	20	TCATGCATGTGTCAGAGCAA	59.986	20	236	44	279	TTGAAATGCCTGAATGGTGA	60.049	20	GTGTATCCCATGGCTCCCTA	59.773	20	261	40	300
c33196.graph_c0	2	p2	(TG)6	12	229	240	TTGAAATGCCTGAATGGTGA	60.049	20	TCATGCATGTGTCAGAGCAA	59.986	20	240	40	279	AATGCCTGAATGGTGATTCC	59.756	20	TCATGCATGTGTCAGAGCAA	59.986	20	236	44	279	TTGAAATGCCTGAATGGTGA	60.049	20	GTGTATCCCATGGCTCCCTA	59.773	20	261	40	300
c33196.graph_c0	3	p1	(T)15	15	802	816	GCAAAGGCTGCTTGATCTTT	59.597	20	ACGAAAGGCGTGTTTTGTCT	59.780	20	135	705	839	TCTCTCAGCAAAGGCTGCTT	60.419	20	ACGAAAGGCGTGTTTTGTCT	59.780	20	142	698	839	TGCTTGATCTTTTCTTGGCA	59.542	20	ACGAAAGGCGTGTTTTGTCT	59.780	20	127	713	839
c33198.graph_c0	1	p2	(GA)10	20	1	20	--
c33198.graph_c0	2	p1	(A)10	10	1599	1608	CTGAAAACCTTCCCTTGGGT	60.332	20	GGCCTGAGTATTCCAAAGCA	60.214	20	237	1538	1774	CTGAAAACCTTCCCTTGGGT	60.332	20	TGGCCTGAGTATTCCAAAGC	60.214	20	238	1538	1775	GATGCATGATAAGGCATTCG	59.094	20	GGCCTGAGTATTCCAAAGCA	60.214	20	200	1575	1774
c33198.graph_c0	3	p2	(CA)10	20	2087	2106	--
c33219.graph_c0	1	p3	(AAG)5	15	817	831	TGTAAATGCTGTGAGCCTCG	60.011	20	TTCTTTTGCTTCATGGGCTT	59.823	20	275	654	928	TGTAAATGCTGTGAGCCTCG	60.011	20	TTTCTTTTGCTTCATGGGCT	59.823	20	276	654	929	GGCCTTGGTGTAAATGCTGT	60.000	20	GCTTCATGGGCTTCTCATTC	59.780	20	276	646	921
c33226.graph_c0	1	p2	(AT)6	12	679	690	GAACGCGTACTCGCCTAATC	59.873	20	AGGCCTTTTACGAGAGAGCC	59.983	20	181	558	738	ACGCGTACTCGCCTAATCAT	59.758	20	AGGCCTTTTACGAGAGAGCC	59.983	20	179	560	738	GAACGCGTACTCGCCTAATC	59.873	20	TTGCGATACTTTGAAGGGCT	59.845	20	280	558	837
c33230.graph_c0	1	p1	(A)10	10	16	25	--
c33233.graph_c0	1	p1	(A)11	11	1195	1205	ACATGGTGTGCCTGGTCAT	59.818	19	GACCCATCTCTGCACCAAAT	59.934	20	278	957	1234	ACATGGTGTGCCTGGTCAT	59.818	19	AGACCCATCTCTGCACCAAA	60.656	20	279	957	1235	ACATGGTGTGCCTGGTCAT	59.818	19	AAGACCCATCTCTGCACCAA	60.656	20	280	957	1236
c33233.graph_c0	2	p2	(GA)7	14	1735	1748	TAACAGCTTGCAGTCCCCTT	59.875	20	TCAATCCAGTCGGAGTGAAA	59.215	20	132	1643	1774	CTCAGGAGGCTACACAAGGG	59.861	20	TCAATCCAGTCGGAGTGAAA	59.215	20	167	1608	1774	CCTCAGGAGGCTACACAAGG	59.861	20	TCAATCCAGTCGGAGTGAAA	59.215	20	168	1607	1774
c33239.graph_c0	1	p2	(TG)6	12	66	77	TTGCTGGCTTCCTACTGCTT	60.154	20	TTAATGGCCAGTCCTGCTTC	60.214	20	248	6	253	CTTGCTGGCTTCCTACTGCT	59.780	20	TTAATGGCCAGTCCTGCTTC	60.214	20	249	5	253	TTGCTGGCTTCCTACTGCTT	60.154	20	TTTAATGGCCAGTCCTGCTT	59.708	20	249	6	254
c33245.graph_c0	1	p2	(TA)6	12	145	156	GCTGCCCAAAATACCTCACA	61.032	20	CCAGATTGCTTGACTCACCA	59.831	20	269	16	284	CTGGCTGCCCAAAATACCT	60.081	19	CCAGATTGCTTGACTCACCA	59.831	20	272	13	284	CTGCCCAAAATACCTCACAA	58.623	20	CCAGATTGCTTGACTCACCA	59.831	20	268	17	284
c33245.graph_c0	2	p3	(GGA)6	18	2923	2940	--
c33245.graph_c1	1	p3	(GGA)7	21	1	21	--
c33245.graph_c1	2	p3	(TGC)6	18	1230	1247	TTGTGGTACTGAGGCTGCTG	60.049	20	AATAATGGAGGAGGTGTGCG	59.955	20	167	1157	1323	CGTACCTGTACCCCATGTCC	60.111	20	AATAATGGAGGAGGTGTGCG	59.955	20	205	1119	1323	TTGTGGTACTGAGGCTGCTG	60.049	20	CAGGTGTACGGCCTCAACTT	60.171	20	248	1157	1404
c33247.graph_c0	1	p1	(A)14	14	4	17	--
c33249.graph_c0	1	p1	(T)16	16	4	19	--
c33251.graph_c0	1	p2	(GA)7	14	1229	1242	TGTGTCAGCAAGAAAGGGTG	59.873	20	CTAGGCTTCTTGCAGCTTCC	59.359	20	251	1017	1267	TGTGTGTCAGCAAGAAAGGG	59.873	20	CTAGGCTTCTTGCAGCTTCC	59.359	20	253	1015	1267	GAGGGCACTGGAGGAGAGAT	60.759	20	CTAGGCTTCTTGCAGCTTCC	59.359	20	113	1155	1267
c33252.graph_c0	1	p1	(A)15	15	1	15	--
c33265.graph_c0	1	p2	(TG)6	12	212	223	TACATGCGTGGTAGACAGCG	60.887	20	GTATGGGCCCAAGTGTTTTT	58.812	20	267	78	344	TGTACATGCGTGGTAGACAGC	59.803	21	GTATGGGCCCAAGTGTTTTT	58.812	20	269	76	344	TACATGCGTGGTAGACAGCG	60.887	20	TGATGTTCTCGCGTATTTCAA	59.315	21	234	78	311
c33265.graph_c0	2	p1	(T)11	11	557	567	AAAAGTACGCACAAAGCACG	59.038	20	CTGTACATGCGCGAGAAAAA	60.014	20	259	429	687	AAGTACGCACAAAGCACGC	60.073	19	CTGTACATGCGCGAGAAAAA	60.014	20	257	431	687	AAAAGTACGCACAAAGCACG	59.038	20	GCGTGATATTGGTGGATGTG	59.805	20	204	429	632
c33266.graph_c0	1	p2	(TC)10	20	1567	1586	--
c33270.graph_c0	1	c	(A)15caaaaaaat(A)13	37	1	37	--
c33275.graph_c0	1	p2	(TA)6	12	1415	1426	--
c33276.graph_c0	1	p2	(GA)10	20	1	20	--
c33277.graph_c0	1	p1	(T)14	14	1185	1198	--
c33280.graph_c0	1	c	(AT)6aggctacggttttccttaaatacccaaacctaacccttactctagccctaattcttaccctaaccctaacgtaaactattttgtgc(A)11	109	3714	3822	--
c33291.graph_c0	1	p1	(T)10	10	972	981	--
c33295.graph_c0	1	p1	(T)11	11	1	11	--
c33295.graph_c0	2	p2	(TG)6	12	1002	1013	AGGCATCAGGGTTAGGGTCT	59.957	20	GACGCTCCCTGTGAAACAAG	60.833	20	151	899	1049	TACGTTCGCACACACAACCT	60.222	20	GACGCTCCCTGTGAAACAAG	60.833	20	279	771	1049	AGGCATCAGGGTTAGGGTCT	59.957	20	TATGTGATGAGGACGCTCCC	61.037	20	162	899	1060
c33300.graph_c1	1	c	(T)12cttcttccatgacttcgtgttcac(TGAT)5	56	333	388	TTCACTGCACAAGATACCGC	59.871	20	CGTGAGGTGAGACTGTGGTG	60.358	20	221	257	477	TTCACTGCACAAGATACCGC	59.871	20	TGGTGGATGGTCTTCCAAGT	60.363	20	180	257	436	TTCACTGCACAAGATACCGC	59.871	20	GGTGGATGGTCTTCCAAGTG	60.363	20	179	257	435
c33300.graph_c1	2	p3	(CCA)5	15	493	507	CACCACAGTCTCACCTCACG	60.358	20	CAAGACTGAGTAAAGGCCGC	60.015	20	200	458	657	CTTGGAAGACCATCCACCAC	60.363	20	CAAGACTGAGTAAAGGCCGC	60.015	20	240	418	657	CACTTGGAAGACCATCCACC	60.363	20	CAAGACTGAGTAAAGGCCGC	60.015	20	242	416	657
c33300.graph_c1	3	p3	(ACT)6	18	1053	1070	--
c33316.graph_c0	1	p1	(A)10	10	127	136	TCATCTTTGGTCACTGTCCCT	59.564	21	CAGGCTGTACTTGGTTGGCT	60.312	20	193	40	232	TCATCTTTGGTCACTGTCCCT	59.564	21	AGGCTGTACTTGGTTGGCTG	60.312	20	192	40	231	TCATCTTTGGTCACTGTCCCT	59.564	21	AGCCAGGCTGTACTTGGTTG	60.312	20	196	40	235
c33316.graph_c0	2	p2	(AG)8	16	1087	1102	--
c33334.graph_c0	1	p1	(T)10	10	444	453	TCCTACCCCCTCCGTTATTC	60.145	20	TCGTCTTTCGCAATCATTTG	59.809	20	185	362	546	TCGATTTTTCCTACCCCCTC	60.258	20	TCGTCTTTCGCAATCATTTG	59.809	20	193	354	546	TTCCTACCCCCTCCGTTATT	59.661	20	TCGTCTTTCGCAATCATTTG	59.809	20	186	361	546
c33334.graph_c0	2	p1	(T)10	10	932	941	CGCTGTGTCCGACATGATAA	60.687	20	TTTCTTGTCCGTGGTCTGTG	59.720	20	116	907	1022	GGTTTTGAGTACTGTGGCCTG	59.648	21	TGCATTTTTCGCAATGGTAA	60.074	20	210	795	1004	TGGTTTTGAGTACTGTGGCCT	59.648	21	TGCATTTTTCGCAATGGTAA	60.074	20	211	794	1004
c33335.graph_c0	1	p1	(A)15	15	1	15	--
c33342.graph_c0	1	p3	(GCA)6	18	1	18	--
c33342.graph_c0	2	p3	(GAT)5	15	1232	1246	CAAGACCAGTCCCTGGGATA	59.920	20	CCATCATCCTCCTCGTGTTT	59.927	20	258	1029	1286	AAATTCCCTGGAAGGTTTGG	60.159	20	CCATCATCCTCCTCGTGTTT	59.927	20	171	1116	1286	CAAGACCAGTCCCTGGGATA	59.920	20	TCCCACCCCTTACGTTATCA	60.184	20	278	1029	1306
c33342.graph_c0	3	p3	(CAG)6	18	1541	1558	--
c33347.graph_c0	1	p2	(GT)11	22	1	22	--
c33352.graph_c0	1	p3	(TTA)6	18	1	18	--
c33352.graph_c0	2	p1	(A)10	10	1099	1108	--
c33353.graph_c0	1	p1	(T)10	10	2446	2455	--
c33362.graph_c0	1	p3	(GAG)6	18	1	18	--
c33362.graph_c0	2	p3	(GCA)6	18	3434	3451	--
c33364.graph_c0	1	p3	(ATG)6	18	63	80	CACATGGCAAAAGGATGCTA	59.688	20	ACACAGGGTTTGAGCTGTCC	60.159	20	245	39	283	CACATGGCAAAAGGATGCTA	59.688	20	CAACAGCAACACAGGGTTTG	60.190	20	253	39	291	CACATGGCAAAAGGATGCTA	59.688	20	CACAGGGTTTGAGCTGTCCT	60.298	20	244	39	282
c33367.graph_c0	1	p2	(CA)7	14	135	148	TATCTTGATTCGAAGGCGGA	60.681	20	GTGTCGCTGCGGTACAGTTA	59.935	20	158	45	202	TATCTTGATTCGAAGGCGGA	60.681	20	TGTCGCTGCGGTACAGTTAG	60.073	20	157	45	201	ATATCTTGATTCGAAGGCGG	59.138	20	GTGTCGCTGCGGTACAGTTA	59.935	20	159	44	202
c33370.graph_c0	1	p3	(CAG)6	18	922	939	CCAATATAGCGTCGGGACAT	59.807	20	GTAGCGCTTCGGATAAGTGC	60.010	20	244	755	998	AACAAGTCTGCGCTCGAAGT	60.201	20	GTAGCGCTTCGGATAAGTGC	60.010	20	208	791	998	AGAACGAACAAGTCTGCGCT	60.201	20	GTAGCGCTTCGGATAAGTGC	60.010	20	214	785	998
c33370.graph_c0	2	p1	(A)10	10	2526	2535	TGGTAGCAACGTTACCCCTC	59.993	20	GCGATGCCATTTCTTCATTT	60.045	20	149	2493	2641	TGGTAGCAACGTTACCCCTC	59.993	20	ATGCCATTTCTTCATTTCGC	60.045	20	146	2493	2638	CCGCACTCTACGTTCACAGA	60.049	20	ATGCCATTTCTTCATTTCGC	60.045	20	280	2359	2638
c33376.graph_c0	1	p3	(AGG)5	15	129	143	GCGTCATCGTGTCAAAAAGA	59.847	20	CATATCCTGTAACCCGGTGG	60.066	20	201	102	302	GCGTCATCGTGTCAAAAAGA	59.847	20	ACCTGGAGCATCTCATACGG	60.096	20	169	102	270	GCGTCATCGTGTCAAAAAGA	59.847	20	CGACGCGCATTGATTAGATA	59.825	20	236	102	337
c33403.graph_c0	1	p2	(CT)10	20	1657	1676	--
c33416.graph_c1	1	p1	(A)10	10	2573	2582	GGTGATTGCGTGAATGAATG	59.931	20	TGGATCGCTACAGTCCAACA	60.263	20	173	2447	2619	GTGAATGAATGTGTCACGGG	59.812	20	TGGATCGCTACAGTCCAACA	60.263	20	164	2456	2619	TTGCGTGAATGAATGTGTCA	59.676	20	TGGATCGCTACAGTCCAACA	60.263	20	168	2452	2619
c33419.graph_c0	1	p2	(AC)8	16	1165	1180	TCAGACCAGCATCACCTCTG	59.980	20	GTTAGCGCTGGTTTGCATTC	60.782	20	193	1046	1238	TCAGACCAGCATCACCTCTG	59.980	20	TAGCGCTGGTTTGCATTCTT	60.905	20	191	1046	1236	TCAGACCAGCATCACCTCTG	59.980	20	TTAGCGCTGGTTTGCATTCT	60.905	20	192	1046	1237
c33422.graph_c0	1	p2	(GA)10	20	1	20	--
c33422.graph_c0	2	p1	(T)13	13	259	271	TCAAGACTGTACTGCTGTTCAAA	57.763	23	ACATTCAGACCCCAAAGCAG	60.111	20	279	172	450	TCAAGACTGTACTGCTGTTCAAA	57.763	23	TTCAGACCCCAAAGCAGAAC	60.232	20	276	172	447	GTCAAGACTGTACTGCTGTTCAAA	58.634	24	ACATTCAGACCCCAAAGCAG	60.111	20	280	171	450
c33425.graph_c0	1	p3	(GTA)7	21	1	21	--
c33429.graph_c0	1	p2	(GT)8	16	54	69	CCTGTGGGGATGTAGCTGAT	59.950	20	AGAAAGACTTGGGGTTTGGC	60.476	20	264	20	283	TGTGGGGATGTAGCTGATGA	60.072	20	AGAAAGACTTGGGGTTTGGC	60.476	20	262	22	283	CCTGTGGGGATGTAGCTGAT	59.950	20	AAGACTTGGGGTTTGGCAAT	60.723	20	261	20	280
c33430.graph_c0	1	p2	(AG)8	16	14	29	--
c33430.graph_c0	2	p1	(A)12	12	637	648	TGGGGTGTTAAGCCAAAATC	59.801	20	TAGTCCAGGCTGATGCAGTG	60.008	20	228	603	830	TGGGGTGTTAAGCCAAAATC	59.801	20	TGATGCAGTGATGCATGAAA	59.789	20	218	603	820	CGTTTTGTAACCATTGGGGT	59.587	20	TAGTCCAGGCTGATGCAGTG	60.008	20	242	589	830
c33430.graph_c0	3	p1	(T)10	10	1027	1036	GTGCCATGGTATTGTGATGG	59.654	20	CCATCCAAGAGGACACCCTA	59.920	20	228	937	1164	GTCAGCTGTCCAGTGTGACG	60.527	20	CCATCCAAGAGGACACCCTA	59.920	20	275	890	1164	CACTGCATCAGCCTGGACTA	60.008	20	TCCTGTTGTTTCATGATGGG	59.343	20	253	811	1063
c33444.graph_c0	1	p1	(A)10	10	1067	1076	--
c33445.graph_c0	1	p1	(A)12	12	1521	1532	CCAGCCTCAAAGGACATGAT	60.073	20	TTTGAAGCACTTGACTCCCC	60.232	20	274	1494	1767	CCAGCCTCAAAGGACATGAT	60.073	20	CGTGTATTGCAGGTGCTCAT	59.746	20	128	1494	1621	CCAGCCTCAAAGGACATGAT	60.073	20	GAAGCACTTGACTCCCCAAC	59.703	20	271	1494	1764
c33446.graph_c0	1	p2	(TG)10	20	1	20	--
c33446.graph_c0	2	p3	(ATT)7	21	1341	1361	--
c33448.graph_c0	1	p3	(AGC)5	15	803	817	AACCATCCACAGTCCTGCTC	60.120	20	ACTGGTATTGGTGGCAGAGG	59.989	20	257	641	897	TCACCAACACAACCATCCAC	60.270	20	ACTGGTATTGGTGGCAGAGG	59.989	20	267	631	897	ACCAGCCACTCCTACACCAG	60.174	20	CAGACCGACAGCAGACTGAG	59.757	20	266	675	940
c33448.graph_c0	2	p2	(GT)11	22	1709	1730	--
c33451.graph_c0	1	p2	(AC)10	20	1	20	--
c33452.graph_c0	1	p3	(TTA)7	21	2098	2118	--
c33455.graph_c0	1	p1	(T)10	10	1920	1929	TCATACGTCACGAATCCGAA	60.073	20	CTCAAGGGGCAGCGTTTT	61.316	18	205	1760	1964	TTCCACTGTTTTGCCATCAA	60.088	20	CTCAAGGGGCAGCGTTTT	61.316	18	275	1690	1964	ATACGTCACGAATCCGAAGC	60.103	20	CTCAAGGGGCAGCGTTTT	61.316	18	203	1762	1964
c33457.graph_c0	1	p3	(AGC)5	15	1808	1822	GGACAGTGGTCCTGAAGAGG	59.682	20	TCCTGTCTGGCATTGAGTTG	59.831	20	272	1699	1970	GGACAGTGGTCCTGAAGAGG	59.682	20	CCTGTCTGGCATTGAGTTGA	59.831	20	271	1699	1969	GGAGGACAGTGGTCCTGAAG	59.682	20	TCCTGTCTGGCATTGAGTTG	59.831	20	275	1696	1970
c33461.graph_c0	1	p1	(T)10	10	115	124	TTGGAACTCTGCCTGCTTCT	60.134	20	AGAAAGGCCCACTTAATGCC	60.451	20	146	30	175	CTTTGGAACTCTGCCTGCTT	59.615	20	AGAAAGGCCCACTTAATGCC	60.451	20	148	28	175	TTTGGAACTCTGCCTGCTTC	60.517	20	AGAAAGGCCCACTTAATGCC	60.451	20	147	29	175
c33464.graph_c0	1	p1	(T)10	10	2234	2243	CCCGTGCGTATGTATCTCCT	59.978	20	GCTGTAGTCGGATTTTCGGA	60.214	20	102	2178	2279	ACCCGTGCGTATGTATCTCC	59.843	20	GCTGTAGTCGGATTTTCGGA	60.214	20	103	2177	2279	CATGGAATGACGAGCAAAAA	59.664	20	GTCGGATTTTCGGAACACAT	59.797	20	194	2080	2273
c33468.graph_c0	1	p1	(A)10	10	353	362	CTTTGGCTTTGAATGGGCTA	60.202	20	GGCTCTGAGTGCAACCATTT	60.263	20	253	209	461	TTTGGCTTTGAATGGGCTAT	59.547	20	GGCTCTGAGTGCAACCATTT	60.263	20	252	210	461	AATCTTTGGCTTTGAATGGG	59.019	20	GGCTCTGAGTGCAACCATTT	60.263	20	256	206	461
c33468.graph_c0	2	p3	(GCA)5	15	518	532	AAATGGTTGCACTCAGAGCC	60.263	20	TCAACACTTTTCCTCCCACC	59.943	20	253	442	694	AAATGGTTGCACTCAGAGCC	60.263	20	CCTCATGCCAAATGAGGAGT	60.073	20	149	442	590	AAATGGTTGCACTCAGAGCC	60.263	20	ACCTCATGCCAAATGAGGAG	60.073	20	150	442	591
c33474.graph_c0	1	p3	(GCT)5	15	2778	2792	CCCCTTGTTGAGCATGAACT	60.111	20	ATTCCCTGCCACTCACACTT	59.579	20	258	2644	2901	CTCAACCCCTTGTTGAGCAT	60.111	20	ATTCCCTGCCACTCACACTT	59.579	20	263	2639	2901	TTGTTGAGCATGAACTTGCC	59.847	20	ATTCCCTGCCACTCACACTT	59.579	20	254	2648	2901
c33487.graph_c0	1	p2	(TG)10	20	2636	2655	--
c33488.graph_c0	1	p2	(GA)6	12	1	12	--
c33492.graph_c0	1	p1	(T)10	10	1157	1166	TTTTTGTGATTGGTTTGTGGA	58.903	21	AAGTGGGTCAAGGTCAACCA	60.399	20	263	1109	1371	GTTTTTGTGATTGGTTTGTGGA	59.747	22	AAGTGGGTCAAGGTCAACCA	60.399	20	264	1108	1371	TTTTGTGATTGGTTTGTGGA	57.415	20	AAGTGGGTCAAGGTCAACCA	60.399	20	262	1110	1371
c33492.graph_c0	2	p1	(T)11	11	1490	1500	GTGGTTGACCTTGACCCACT	59.859	20	ATGCATGTTTCATAATGCGG	59.405	20	261	1351	1611	GTTTGCTGTGATCATGCTGG	60.272	20	ATGCATGTTTCATAATGCGG	59.405	20	227	1385	1611	TTTGCTGTGATCATGCTGGT	60.272	20	ATGCATGTTTCATAATGCGG	59.405	20	226	1386	1611
c33492.graph_c0	3	p2	(GT)7	14	2536	2549	--
c33499.graph_c0	1	p1	(A)14	14	980	993	GTCAATGTGAAAACCTGCGA	59.697	20	GGACATTGTTGGGAAGAGGA	59.903	20	223	933	1155	TGTCAATGTGAAAACCTGCG	60.699	20	GGACATTGTTGGGAAGAGGA	59.903	20	224	932	1155	TCAATGTGAAAACCTGCGAT	59.127	20	GGACATTGTTGGGAAGAGGA	59.903	20	222	934	1155
c33499.graph_c0	2	p3	(ATG)7	21	1181	1201	--
c33502.graph_c0	1	p1	(T)15	15	193	207	CCTCTTTGTGAACCTGAGGC	59.844	20	ATTCCTAAGCCGTGCAAAAA	59.720	20	246	147	392	CCGCAATACGGCCTAAACTA	60.109	20	CCATAACATGCTGGTGGTGA	60.390	20	214	65	278	CCGCAATACGGCCTAAACTA	60.109	20	TCCATAACATGCTGGTGGTG	60.390	20	215	65	279
c33514.graph_c0	1	p1	(T)10	10	880	889	ACCCTGCAACATTGCACATA	59.995	20	GAGGATGACCAGCAGAGGAG	59.945	20	229	740	968	ACCCTGCAACATTGCACATA	59.995	20	AGAGGATGACCAGCAGAGGA	59.945	20	230	740	969	ACCCTGCAACATTGCACATA	59.995	20	GATAAGCCACAGGCGGATAA	60.060	20	181	740	920
c33518.graph_c0	1	p1	(T)10	10	1237	1246	TCATTGGTGTCAGAAAGGCA	60.240	20	GTTTGTGCTGCAAGGTGAAG	59.490	20	252	1195	1446	TGGTGTCAGAAAGGCAAATG	59.691	20	GTTTGTGCTGCAAGGTGAAG	59.490	20	248	1199	1446	CATTGGTGTCAGAAAGGCAA	59.691	20	GTTTGTGCTGCAAGGTGAAG	59.490	20	251	1196	1446
c33520.graph_c0	1	p1	(T)10	10	808	817	TTTGCTCCTGTTTTTCCTCC	59.288	20	GAAGAGGAAGAGGAGGTGAGG	59.425	21	263	775	1037	TTTGCTCCTGTTTTTCCTCC	59.288	20	GGAAGAGGAGGTGAGGATAAGG	60.438	22	258	775	1032	TTTTGCTCCTGTTTTTCCTCC	60.579	21	GAAGAGGAAGAGGAGGTGAGG	59.425	21	264	774	1037
c33521.graph_c0	1	p2	(TC)7	14	1	14	--
c33524.graph_c0	1	p1	(T)13	13	1	13	--
c33533.graph_c0	1	p3	(GCA)6	18	2019	2036	GACCTCTTCTGCTGTCTGCC	60.143	20	TGTGTCCTTCCTGGTACGGT	60.422	20	168	1968	2135	GACCTCTTCTGCTGTCTGCC	60.143	20	GTCCTTCCTGGTACGGTCAG	59.574	20	165	1968	2132	GACCTCTTCTGCTGTCTGCC	60.143	20	CTGTGTCCTTCCTGGTACGG	60.557	20	169	1968	2136
c33536.graph_c0	1	p4	(TTCG)5	20	82	101	TGCACAACAAAATCTTATCCACA	60.403	23	CAGGCCTAATTGTTGGCATT	59.960	20	228	20	247	TGCACAACAAAATCTTATCCACA	60.403	23	GAAAAGGAGAGAGCAGTGCG	60.277	20	105	20	124	TGCACAACAAAATCTTATCCACA	60.403	23	CAACAGGCCTAATTGTTGGC	60.502	20	231	20	250
c33536.graph_c0	2	p1	(A)12	12	276	287	CGCACTGCTCTCTCCTTTTC	60.277	20	CTTCAGACCGGGATTTGAGA	60.187	20	273	105	377	ATGCCAACAATTAGGCCTGT	59.457	20	CAAGACACCAACGCAAGAAA	59.881	20	103	229	331	ATGCCAACAATTAGGCCTGT	59.457	20	CGAGAGTGGAAATCGTGACA	59.831	20	208	229	436
c33563.graph_c0	1	p2	(AC)7	14	481	494	ACACGGAACACAATACGCAA	60.035	20	ATTTTGCTTGGACGTGGAAA	60.481	20	216	353	568	ACACGGAACACAATACGCAA	60.035	20	TTTGCTTGGACGTGGAAAAT	60.481	20	214	353	566	ACACGGAACACAATACGCAA	60.035	20	TGAAGGCAATAGACTGCCAA	59.420	20	275	353	627
c33563.graph_c0	2	p2	(GT)7	14	738	751	GTGTTTAACTTTCCGCCTGG	59.609	20	GTTACGTCCCCTCTTTTCCC	59.805	20	235	698	932	GTGTTTAACTTTCCGCCTGG	59.609	20	ACTGTTACGTCCCCTCTCCC	60.371	20	112	698	809	GTGTTTAACTTTCCGCCTGG	59.609	20	TCCACTGTTACGTCCCCTCT	59.574	20	115	698	812
c33575.graph_c0	1	p1	(A)11	11	31	41	AATAGGGCCACTGTTGCGT	60.532	19	CGCAGACTAGGTACGGAAGC	60.037	20	172	0	171	AATAGGGCCACTGTTGCGT	60.532	19	GCGGATGGAAACGATAAAAA	59.907	20	233	0	232	AATAGGGCCACTGTTGCGT	60.532	19	CATAGCATGAAGCGGAAACA	59.833	20	102	0	101
c33579.graph_c0	1	p1	(T)14	14	3647	3660	--
c33582.graph_c0	1	p3	(ACC)6	18	2402	2419	CACACACAGGAAGAGGCAGA	60.022	20	CAGTGCCTCCTGAAGTGTCA	60.022	20	267	2194	2460	CACACACAGGAAGAGGCAGA	60.022	20	GCCTCCTGAAGTGTCATGGT	60.120	20	263	2194	2456	ACTGAAAGTTGGATGGGTGG	59.820	20	CAGTGCCTCCTGAAGTGTCA	60.022	20	184	2277	2460
c33587.graph_c0	1	p1	(A)10	10	884	893	AGAACGAGCATAAACGCCAC	60.278	20	CGCAGATTTTTCCGTCATTT	60.074	20	185	859	1043	AGAACGAGCATAAACGCCAC	60.278	20	GTCGCAGATTTTTCCGTCAT	60.081	20	187	859	1045	TAGAACGAGCATAAACGCCA	59.467	20	CGCAGATTTTTCCGTCATTT	60.074	20	186	858	1043
c33593.graph_c0	1	p2	(CA)7	14	834	847	GGTCACCTCGGACGTAACTG	60.567	20	AACGCGACAATGAGGTTTTC	60.118	20	255	689	943	GGTCACCTCGGACGTAACTG	60.567	20	GAAAACGCGACAATGAGGTT	60.118	20	258	689	946	GTCACCTCGGACGTAACTGC	60.721	20	AACGCGACAATGAGGTTTTC	60.118	20	254	690	943
c33595.graph_c0	1	p2	(GA)6	12	1433	1444	--
c33601.graph_c0	1	p1	(A)10	10	58	67	TGAGTAAACCACTAAACTAGACCTGA	57.778	26	ACGAACAACTGTCCCGAAAC	60.012	20	252	6	257	TGAGTAAACCACTAAACTAGACCTGA	57.778	26	TTTTTGCGCTAACAGCACAC	60.059	20	123	6	128	TGAGTAAACCACTAAACTAGACCTGA	57.778	26	GCCTGACACCCTCCTCATAA	60.073	20	144	6	149
c33612.graph_c0	1	p2	(TG)7	14	1	14	--
c33617.graph_c0	1	p3	(GTA)5	15	140	154	GACTTCCCTTCCTCCCATTC	59.874	20	AACCACAAGATTCATCCCCA	60.173	20	193	19	211	AGCGGGAGACCAGGTAGACT	60.274	20	AACCACAAGATTCATCCCCA	60.173	20	209	3	211	GTGTTTTTGGTGGAGGTGGT	59.721	20	AACCACAAGATTCATCCCCA	60.173	20	109	103	211
c33627.graph_c0	1	p2	(GA)7	14	1182	1195	--
c33640.graph_c0	1	p3	(GTG)5	15	21	35	CTGTGGTGGTGCTGCTGG	62.647	18	AAACCTCTCCCACCAGTCCT	59.968	20	180	0	179	CTGTGGTGGTGCTGCTGG	62.647	18	CACTCCCCTCTTCACTCCAA	60.229	20	104	0	103	CTGTGGTGGTGCTGCTGG	62.647	18	ATGTCCCACTTTGAGCGTCT	59.727	20	230	0	229
c33685.graph_c0	1	p2	(AG)9	18	1075	1092	--
c33686.graph_c0	1	p1	(T)10	10	422	431	TGTCTTCGTCTCCTTCCCTG	60.377	20	GTGCCAAGGAAAAATGGAAA	59.916	20	278	280	557	GTTTCTCACATTCTGCGGCT	60.406	20	GTGCCAAGGAAAAATGGAAA	59.916	20	184	374	557	AGTTTCTCACATTCTGCGGC	60.406	20	GTGCCAAGGAAAAATGGAAA	59.916	20	185	373	557
c33687.graph_c0	1	p1	(T)12	12	2265	2276	--
c33711.graph_c0	1	p3	(CAG)5	15	1172	1186	TGTTGCTTTGAAATCCCTCC	60.051	20	CATGGGAACGTCAGGAATCT	59.927	20	166	1132	1297	TGTTGCTTTGAAATCCCTCC	60.051	20	ATGGGAACGTCAGGAATCTG	59.927	20	165	1132	1296	CCACAGCACACATCACCTTC	60.162	20	CATGGGAACGTCAGGAATCT	59.927	20	275	1023	1297
c33715.graph_c0	1	p2	(AC)6	12	130	141	CTTCTTTTCGTGACGTGCAA	60.027	20	ACGCGAAGGCAAAAATACTG	60.264	20	141	31	171	CTTCTTTTCGTGACGTGCAA	60.027	20	CACGCGAAGGCAAAAATACT	60.264	20	142	31	172	CTTCTTTTCGTGACGTGCAA	60.027	20	CGCGAAGGCAAAAATACTGT	60.264	20	140	31	170
c33715.graph_c0	2	p1	(T)10	10	1579	1588	--
c33724.graph_c0	1	p1	(A)11	11	181	191	GCATTGTTAATGCAGGTGTCA	59.605	21	CAACCATGCTTGAGGCTGTA	59.864	20	170	48	217	GCATTGTTAATGCAGGTGTCA	59.605	21	TGTGGTGTCTGTCATTGCCT	60.162	20	271	48	318	GCATTGTTAATGCAGGTGTCA	59.605	21	CTGTGGTGTCTGTCATTGCC	60.162	20	272	48	319
c33724.graph_c0	2	p1	(T)12	12	3026	3037	TGACGGAAAGAGTGACCTTG	58.852	20	TCAGCCATACCACTTTGAACA	59.184	21	178	2987	3164	TGACGGAAAGAGTGACCTTGT	59.754	21	TCAGCCATACCACTTTGAACA	59.184	21	178	2987	3164	CAAATGACGGAAAGAGTGACC	59.583	21	TCAGCCATACCACTTTGAACA	59.184	21	182	2983	3164
c33728.graph_c0	1	p1	(A)11	11	1957	1967	GTACGATGAGGAGGAGAGCG	59.973	20	ACGCAGACGCTCAACTTTTT	60.059	20	143	1914	2056	AGAAGCTCCTGCCTGCAATA	60.118	20	ACGCAGACGCTCAACTTTTT	60.059	20	163	1894	2056	TACGATGAGGAGGAGAGCGT	59.973	20	TTGCCCCTAAGGCTCAATTA	59.677	20	109	1915	2023
c33769.graph_c0	1	p1	(A)10	10	235	244	GATGTTTTCAAGCCCAAGGA	60.051	20	GGGCTTTGGAAGCATTGATA	60.038	20	191	208	398	GATGTTTTCAAGCCCAAGGA	60.051	20	AAAAGGGCTTTGGAAGCATT	60.075	20	195	208	402	TTTTCAAGCCCAAGGAAGAA	59.795	20	GGGCTTTGGAAGCATTGATA	60.038	20	187	212	398
c33773.graph_c0	1	p1	(T)13	13	174	186	AGGACTTCGTCTCCGCTTCT	60.532	20	ATTTTGGAAGGGTCAGGGAG	60.298	20	180	123	302	AGGACTTCGTCTCCGCTTCT	60.532	20	GAAGGGTCAGGGAGTGTCTG	59.682	20	174	123	296	AGAAGGACTTCGTCTCCGCT	60.532	20	GAAGGGTCAGGGAGTGTCTG	59.682	20	177	120	296
c33778.graph_c0	1	p1	(T)10	10	6	15	--
c33780.graph_c0	1	p2	(GA)7	14	1	14	--
c33786.graph_c0	1	p1	(A)14	14	118	131	GTACCCTCATGATGGCCTTT	58.864	20	GCCAGCATGGAGAAAATGAT	60.043	20	149	53	201	GGTACCCTCATGATGGCCT	59.753	19	GCCAGCATGGAGAAAATGAT	60.043	20	150	52	201	GTACCCTCATGATGGCCTTT	58.864	20	GAGGAAGCAGAAGGGGACTT	59.817	20	184	53	236
c33796.graph_c0	1	p1	(T)14	14	107	120	TTTGCATGCACATTTTTCTTG	59.733	21	TTGTTTGACGGAAGTGTCCA	60.128	20	154	45	198	TGCATGCACATTTTTCTTGTC	59.727	21	TTGTTTGACGGAAGTGTCCA	60.128	20	152	47	198	GGACCTTTATTTGGCATGCTT	60.326	21	TTGACGGAAGTGTCCATTCA	60.088	20	184	11	194
c33796.graph_c0	2	p1	(T)12	12	1149	1160	TCCAGCTTAATGGGGTGACT	59.550	20	AAGGGATTTGTTTGTCAATAGCA	59.891	23	271	946	1216	CTCCAGCTTAATGGGGTGAC	59.550	20	AAGGGATTTGTTTGTCAATAGCA	59.891	23	272	945	1216	TCCAGCTTAATGGGGTGACT	59.550	20	GGGATTTGTTTGTCAATAGCAAC	59.771	23	269	946	1214
c33804.graph_c0	1	p2	(AT)8	16	37	52	GCACCCTACCCTTTACAGCA	60.132	20	AAAAACATTTTGCGCCACTC	60.117	20	157	9	165	GCACCCTACCCTTTACAGCA	60.132	20	GCCACTCACGTGTTCAGAAA	59.880	20	144	9	152	GCACCCTACCCTTTACAGCA	60.132	20	TGTCCTTGTGCTTCGATGTT	59.293	20	106	9	114
c33821.graph_c0	1	p2	(AT)6	12	34	45	--
c33821.graph_c0	2	p1	(T)10	10	1165	1174	TCTGGCAGGACTCTTGTGTG	60.022	20	ACCAGAATATGCCATGGAGG	59.773	20	253	1054	1306	TCTGGCAGGACTCTTGTGTG	60.022	20	GCTGGCTCCCTCCTCTACAT	60.756	20	228	1054	1281	TGCAGTTGCATAAGCTCTGG	60.157	20	TCCTGAACGCAAACCAGAAT	60.636	20	280	1039	1318
c33821.graph_c0	3	p2	(TG)8	16	1425	1440	GGCATATTCTGGTTTGCGTT	59.967	20	CTACAGCAGGGATGGAGGAG	59.820	20	181	1294	1474	CATTCTCCCAGCTTCCTGAG	59.943	20	CTACAGCAGGGATGGAGGAG	59.820	20	143	1332	1474	GGCATATTCTGGTTTGCGTT	59.967	20	AGCAGGGATGGAGGAGTTCT	60.216	20	177	1294	1470
c33821.graph_c0	4	p1	(A)11	11	1685	1695	TTGACTTGGGGACCTTATGC	59.933	20	TTGACCAACCTAGACCTATCTGC	59.666	23	125	1626	1750	TCAAGGATTGACTTGGGGAC	59.903	20	TTGACCAACCTAGACCTATCTGC	59.666	23	132	1619	1750	GTCAAGGATTGACTTGGGGA	59.903	20	TTGACCAACCTAGACCTATCTGC	59.666	23	133	1618	1750
c33830.graph_c0	1	p1	(T)10	10	1342	1351	CGACACAGGTCCATTTTGTG	60.001	20	CCACGCTTAGTGCTTTACGA	59.132	20	261	1131	1391	CGCGCAGTGTTTTAACAGAA	60.052	20	CCACGCTTAGTGCTTTACGA	59.132	20	193	1199	1391	CGACACAGGTCCATTTTGTG	60.001	20	CACACCACGCTTAGTGCTTT	59.000	20	265	1131	1395
c33856.graph_c0	1	p1	(T)12	12	1271	1282	GGCGTCGAATGTCTGATTTT	60.081	20	TTCCTAGTTCTTCCCCGTCA	59.665	20	151	1246	1396	GGCGTCGAATGTCTGATTTT	60.081	20	CGTCATCTACGCATCTGCTC	59.577	20	136	1246	1381	GGCGTCGAATGTCTGATTTT	60.081	20	GTTCTTCCCCGTCATCTACG	59.550	20	145	1246	1390
c33891.graph_c0	1	p2	(AC)6	12	1107	1118	TGGTAGGACTAAATACCAGCATGA	59.919	24	GGCAGACTTATACATGTGATGTGA	59.047	24	173	1080	1252	CAATGTTCACAGATTCTGGTAGG	58.639	23	GGCAGACTTATACATGTGATGTGA	59.047	24	189	1064	1252	TCAATGTTCACAGATTCTGGTAGG	60.405	24	GGCAGACTTATACATGTGATGTGA	59.047	24	190	1063	1252
c33897.graph_c0	1	p1	(A)10	10	129	138	GCAGGGAGGAGTGAAAACTG	59.844	20	TGATGGCGTCACTACTCTGC	60.016	20	213	88	300	GCAGGGAGGAGTGAAAACTG	59.844	20	CACGATGCATTTGTTGCTTT	59.735	20	128	88	215	CAGCAGGGAGGAGTGAAAAC	59.844	20	CACGATGCATTTGTTGCTTT	59.735	20	130	86	215
c33898.graph_c0	1	p1	(A)11	11	297	307	CAGCCCATATTCACTCTGGC	60.624	20	CTGTGGTGCAACTTTGTGGT	59.641	20	276	115	390	CAGCCCATATTCACTCTGGC	60.624	20	TGGTGCAACTTTGTGGTAGG	59.609	20	273	115	387	TCTGGCCTACACTTTTTCCAA	59.733	21	CTGTGGTGCAACTTTGTGGT	59.641	20	262	129	390
c33909.graph_c0	1	p2	(GT)6	12	1295	1306	AAAAACCCGAAAAACCATCC	60.034	20	AAAAAGGACACAGACCACGG	60.005	20	266	1078	1343	AAAAACCCGAAAAACCATCC	60.034	20	AGACCACGGTCTCAAAAACG	60.149	20	255	1078	1332	GAAAAACCATCCCTGTTGGA	59.767	20	AAAAAGGACACAGACCACGG	60.005	20	258	1086	1343
c33912.graph_c0	1	p2	(AC)6	12	3494	3505	--
c33915.graph_c0	1	p2	(CA)9	18	1	18	--
c33934.graph_c0	1	c	(C)12ggattaacccgtccgccacagtgtgtaacttaaatttttaaagcaattatgcgtgtgtaaaacctcagagta(TG)9	102	976	1077	GCGCCACAGATGGTTAATTT	59.967	20	TAAGTCTAAACCCACGCCCA	60.493	20	242	865	1106	GAGCGCCACAGATGGTTAAT	60.103	20	TAAGTCTAAACCCACGCCCA	60.493	20	244	863	1106	GGAGCCCAATTTCGGTAACT	60.320	20	TAAGTCTAAACCCACGCCCA	60.493	20	264	843	1106
c33939.graph_c0	1	p3	(ATT)5	15	2363	2377	--
c33941.graph_c0	1	p2	(AC)8	16	2539	2554	TGCCTGAAGCATGTTTACCA	60.257	20	AGGGAGACGCACAAAGAAAA	59.853	20	225	2394	2618	TCTTTTCCATTGCCTGAAGC	60.331	20	AGGGAGACGCACAAAGAAAA	59.853	20	235	2384	2618	TGCCTGAAGCATGTTTACCA	60.257	20	GGGAGACGCACAAAGAAAAA	60.227	20	224	2394	2617
c33945.graph_c0	1	p1	(T)10	10	290	299	AACGCGTCTTCATACAGCAA	59.493	20	TGCGACACAAACCAAACATT	60.011	20	232	218	449	AAACGCGTCTTCATACAGCA	59.493	20	TGCGACACAAACCAAACATT	60.011	20	233	217	449	AACGCGTCTTCATACAGCAA	59.493	20	ACAGAACGGGTATCTGCGAC	60.142	20	246	218	463
c33945.graph_c0	2	p1	(A)12	12	2625	2636	--
c33950.graph_c0	1	p1	(T)11	11	331	341	CCCGAAAACTTACTTGCTCG	59.876	20	ATTTTTCCAGTGTCGCGTTC	60.118	20	268	118	385	CCCGAAAACTTACTTGCTCG	59.876	20	CAAAAACATACGCTTTGCGA	59.880	20	249	118	366	CCCGAAAACTTACTTGCTCG	59.876	20	TCAAAAACATACGCTTTGCG	59.880	20	250	118	367
c33955.graph_c0	1	p2	(TG)6	12	1382	1393	TTTTCCAGTTCCTGTTTGGC	60.088	20	CCCATAGTTTGCGTAGCCAT	59.982	20	150	1352	1501	GGCAGGGAGCAAACAATAGA	60.214	20	CCCATAGTTTGCGTAGCCAT	59.982	20	250	1252	1501	AGCAGCCTTTCTCCCTTGAT	60.349	20	CCCATAGTTTGCGTAGCCAT	59.982	20	231	1271	1501
c33967.graph_c0	1	p1	(A)15	15	1093	1107	--
c33972.graph_c0	1	p2	(AT)6	12	1550	1561	CATGCTGAGTTTTGATGCCA	60.812	20	TGTAGAGTATCACTATTTGCTTGGTTT	58.863	27	201	1408	1608	CATGCTGAGTTTTGATGCCA	60.812	20	TGTAGAGTATCACTATTTGCTTGGTT	57.696	26	201	1408	1608	TCTTGCAGGTGCTGAGCTATT	60.169	21	TGTAGAGTATCACTATTTGCTTGGTTT	58.863	27	162	1447	1608
c33976.graph_c0	1	p1	(A)10	10	2974	2983	ATACTTGTCGACGGCGGATA	60.490	20	CCACCAATTGCCATTATTCC	60.016	20	153	2906	3058	ATACTTGTCGACGGCGGATA	60.490	20	AAACAGCCATAACGATTCCG	59.960	20	181	2906	3086	ATACTTGTCGACGGCGGATA	60.490	20	GCGAAAACAGCCATAACGAT	60.103	20	185	2906	3090
c33986.graph_c0	1	p1	(T)12	12	1324	1335	--
c33987.graph_c0	1	p1	(A)11	11	264	274	CACGCAGAGAAAAGCACAAA	60.172	20	CGCACATTTAAAGGGTTCGT	59.996	20	227	224	450	CTCACGCAGAGAAAAGCACA	60.324	20	CGCACATTTAAAGGGTTCGT	59.996	20	229	222	450	CACGCAGAGAAAAGCACAAA	60.172	20	GAACCGAGGAAGACGTGTGT	60.159	20	181	224	404
c34009.graph_c0	1	p2	(TA)8	16	43	58	TTTTCGTTGTACGCAAGGTG	59.769	20	AGCCGATAAAATAGGCGGAT	59.921	20	265	2	266	TTTTCGTTGTACGCAAGGTG	59.769	20	CCGATAAAATAGGCGGATGA	59.886	20	263	2	264	TTTTCGTTGTACGCAAGGTG	59.769	20	GCGGTTGGTCCATTTATGTT	59.691	20	157	2	158
c34013.graph_c0	1	p1	(T)10	10	1145	1154	TTTGCAAACTAGAGATTGCTATGC	59.949	24	AGGTACCACAGCCTCCACAC	60.033	20	279	1085	1363	TTTGCAAACTAGAGATTGCTATGC	59.949	24	ATCCCTACCATACCATGCCA	60.036	20	126	1085	1210	TTTGCAAACTAGAGATTGCTATGC	59.949	24	ACCACACAGTCCTGGTGTCA	60.045	20	261	1085	1345
c34027.graph_c0	1	p2	(GT)7	14	2275	2288	TGTGTTGAGAGGCTCAGTGG	60.022	20	AGAAACACACTGCCATACACTCA	59.717	23	270	2050	2319	TGTGTTGAGAGGCTCAGTGG	60.022	20	GAAACACACTGCCATACACTCA	58.703	22	269	2050	2318	TGTGTTGAGAGGCTCAGTGG	60.022	20	AACACACTGCCATACACTCATGT	59.463	23	267	2050	2316
c34041.graph_c0	1	p1	(A)10	10	1391	1400	CTTAGACGGTGTTGCGTGAA	59.904	20	AAAGAAAGAAAACGGCGCAT	61.084	20	276	1148	1423	AGCACTTTTTGGACCATTCG	60.110	20	AAAGAAAGAAAACGGCGCAT	61.084	20	188	1236	1423	AAACCTTAGACGGTGTTGCG	60.168	20	AAAGAAAGAAAACGGCGCAT	61.084	20	280	1144	1423
c34051.graph_c0	1	c	(TG)6cctctcggaagcactatttatgtaccatgtgggacccaccacatgcact(CA)6	73	150	222	CTGTGCATTGTGATCGCTTT	59.871	20	TACACGCACAATATCACGCA	59.741	20	168	94	261	GACTGTGCATTGTGATCGCT	59.870	20	TACACGCACAATATCACGCA	59.741	20	170	92	261	CTGTGCATTGTGATCGCTTT	59.871	20	AGCCTCAGACACCGTACGTC	60.329	20	261	94	354
c34056.graph_c0	1	p1	(A)16	16	9	24	--
c34061.graph_c0	1	p3	(GCT)6	18	2297	2314	GCCTGTGCACTTGTTCTTGA	60.032	20	AGGCTCACTTTTTGCTTGGA	59.993	20	227	2191	2417	GCCTGTGCACTTGTTCTTGA	60.032	20	GGCTCACTTTTTGCTTGGAG	59.993	20	226	2191	2416	GCCTGTGCACTTGTTCTTGA	60.032	20	GCTCACTTTTTGCTTGGAGC	60.140	20	225	2191	2415
c34064.graph_c0	1	p1	(T)10	10	131	140	TATGATGCGCTGACAGCATT	60.397	20	GGATAATTGATGCGTTGGCT	59.929	20	280	100	379	TGCGCTGACAGCATTAGTGT	60.628	20	GGATAATTGATGCGTTGGCT	59.929	20	275	105	379	GATGCGCTGACAGCATTAGT	59.057	20	GGATAATTGATGCGTTGGCT	59.929	20	277	103	379
c34073.graph_c0	1	c	(A)10gatcttgcaaaatagtaga(AT)9	47	1218	1264	--
c34074.graph_c0	1	p3	(GTC)5	15	511	525	GCTGCTGTGGACTTTTAGGC	60.022	20	ATGATGAAGGTGGCTCAAGG	60.073	20	163	386	548	GACTGGTGAGGGAGGAATGA	60.048	20	ATGATGAAGGTGGCTCAAGG	60.073	20	117	432	548	ATGATCCCAGAGTGGCTGTC	60.080	20	ATGATGAAGGTGGCTCAAGG	60.073	20	101	448	548
c34081.graph_c0	1	p1	(T)10	10	787	796	AACACCAGCCTTGGGTAAAA	59.471	20	ATGGCACAACGTGAGATGAA	60.120	20	276	724	999	AACACCAGCCTTGGGTAAAA	59.471	20	AATGGCACAACGTGAGATGA	60.120	20	277	724	1000	AACACCAGCCTTGGGTAAAA	59.471	20	GAATGGCACAACGTGAGATG	60.120	20	278	724	1001
c34093.graph_c0	1	p1	(A)11	11	421	431	TGGCAAAAGTGGAAGATGAA	59.247	20	GCAATAATGGCAGCAATGTG	60.103	20	244	347	590	TTGATGGCAAAAGTGGAAGA	59.247	20	GCAATAATGGCAGCAATGTG	60.103	20	248	343	590	TGGAAGATGAAGAGGAAGGG	59.209	20	GCAATAATGGCAGCAATGTG	60.103	20	235	356	590
c34106.graph_c0	1	p1	(T)10	10	45	54	GAGCGACGAAAAACACATGA	59.847	20	ACACCATAAGAAAAACGCGG	59.996	20	111	17	127	GAGCGACGAAAAACACATGA	59.847	20	TAACATGGCCTACGGGTTTC	59.823	20	172	17	188	AGACACGAGCGACGAAAAAC	60.440	20	ACACCATAAGAAAAACGCGG	59.996	20	117	11	127
c34108.graph_c0	1	p3	(CAA)5	15	1435	1449	TCCACAGATTTACCGCCTTT	59.569	20	TTGTTGTTCTTGTTGTTGATGTT	57.260	23	268	1208	1475	ATGTTAGCTCAAGGGCAAGC	59.481	20	TTGTTGTTCTTGTTGTTGATGTT	57.260	23	176	1300	1475	GATCCACAGATTTACCGCCT	59.009	20	TTGTTGTTCTTGTTGTTGATGTT	57.260	23	270	1206	1475
c34123.graph_c0	1	p1	(A)10	10	666	675	CGCAGAGGTGTTTCAGTACG	59.510	20	TCATTGCCACGTTTACCAGA	60.111	20	255	469	723	CGCAGAGGTGTTTCAGTACG	59.510	20	AGCTCATTGCCACGTTTACC	60.140	20	258	469	726	ACAGGACGACACTACGCCAT	60.599	20	TCATTGCCACGTTTACCAGA	60.111	20	132	592	723
c34128.graph_c0	1	p1	(A)19	19	1	19	--
c34128.graph_c0	2	p1	(T)12	12	1703	1714	GCTGCCAAAAGTTTCTCACA	59.050	20	CCTTCAGTGGTCTGTTATGGTG	59.515	22	197	1601	1797	TGCTGCCAAAAGTTTCTCAC	59.050	20	CCTTCAGTGGTCTGTTATGGTG	59.515	22	198	1600	1797	CCAAAGCAGAGACCTGTCAA	59.007	20	CCTTCAGTGGTCTGTTATGGTG	59.515	22	229	1569	1797
c34130.graph_c0	1	p1	(C)10	10	127	136	CCTTCTCTCTGCCACCTGTC	59.986	20	CTTGTTCTCCACCCACCACT	60.002	20	198	101	298	CCTTCTCTCTGCCACCTGTC	59.986	20	ACTTGTTCTCCACCCACCAC	59.859	20	199	101	299	CCTTCTCTCTGCCACCTGTC	59.986	20	CATGGCAAACACTGTTCAGG	60.152	20	257	101	357
c34144.graph_c0	1	p3	(ATT)5	15	981	995	GACCACATCGGTATGACCCT	59.661	20	TGACCGGGTAGGCTTGATAG	60.088	20	249	842	1090	ACATCGGTATGACCCTGTCC	59.661	20	TGACCGGGTAGGCTTGATAG	60.088	20	245	846	1090	ATCGGTATGACCCTGTCCAC	59.661	20	TGACCGGGTAGGCTTGATAG	60.088	20	243	848	1090
c34152.graph_c0	1	p1	(T)10	10	1100	1109	--
c34166.graph_c0	1	p1	(A)12	12	1022	1033	ATCATTCAGCTGTGGCCTTC	60.226	20	AGTCCTCCTCTAAGGCTCCC	58.903	20	101	959	1059	ATCATTCAGCTGTGGCCTTC	60.226	20	GTCCTCCTCTAAGGCTCCCC	61.459	20	100	959	1058	ATCATTCAGCTGTGGCCTTC	60.226	20	TGCCACAGAACTTACAATCCA	59.184	21	270	959	1228
c34182.graph_c0	1	p3	(GTA)6	18	1	18	--
c34200.graph_c0	1	p2	(CT)9	18	365	382	TCATCCTGGTGTCCACAAAC	59.367	20	CAGGATTTGGTTGTGTTCCA	59.389	20	279	226	504	GTCATCCTGGTGTCCACAAA	59.367	20	CAGGATTTGGTTGTGTTCCA	59.389	20	280	225	504	TCCTGGTGTCCACAAACTCTC	60.143	21	CAGGATTTGGTTGTGTTCCA	59.389	20	276	229	504
c34211.graph_c0	1	p1	(A)11	11	1201	1211	AAATCGCCATGTTTGAGGTC	59.939	20	GCTTGCCTTACGCGTCTATC	60.010	20	250	1054	1303	AAATCGCCATGTTTGAGGTC	59.939	20	AAGCTTGCCTTACGCGTCTA	60.173	20	252	1054	1305	AATCGCCATGTTTGAGGTCT	59.556	20	GCTTGCCTTACGCGTCTATC	60.010	20	249	1055	1303
c34243.graph_c0	1	p4	(TTAT)5	20	486	505	TTGAAGAAGGCACACATTGC	59.847	20	TGTTGCTGCTTGTATCCTGC	60.019	20	268	324	591	TCTGCTATTTCCTGCCACCT	59.836	20	TGTTGCTGCTTGTATCCTGC	60.019	20	138	454	591	CTCTGCTATTTCCTGCCACC	59.836	20	TGTTGCTGCTTGTATCCTGC	60.019	20	139	453	591
c34243.graph_c0	2	p1	(T)10	10	1304	1313	--
c34277.graph_c0	1	p1	(A)10	10	715	724	TTCTCCTCTCCACCCTCTGA	59.913	20	AAGCAAACAGTGCAGGAGGT	59.914	20	260	643	902	TTCTCCTCTCCACCCTCTGA	59.913	20	AGCAAACAGTGCAGGAGGTT	59.914	20	259	643	901	TTCTCCTCTCCACCCTCTGA	59.913	20	CAAACAGTGCAGGAGGTTCA	59.873	20	257	643	899
c34288.graph_c0	1	p2	(AT)6	12	2752	2763	AAGAGGCTTGGACGGATTTT	60.074	20	CGTACGCCACGAGGAATTAT	59.982	20	171	2630	2800	AAGAGGCTTGGACGGATTTT	60.074	20	TACGCCACGAGGAATTATCC	59.923	20	169	2630	2798	ACGCTGCTCTCCAAACTAGC	59.786	20	CGTACGCCACGAGGAATTAT	59.982	20	146	2655	2800
c34290.graph_c0	1	p1	(T)10	10	12	21	--
c34290.graph_c0	2	p1	(T)12	12	704	715	AGAGCACACGAGCGAGTTTT	60.201	20	GCGCTTTAACACAACGTCAA	59.918	20	259	614	872	GAGCACACGAGCGAGTTTTT	60.581	20	GCGCTTTAACACAACGTCAA	59.918	20	258	615	872	CACACGAGCGAGTTTTTGTT	58.975	20	GCGCTTTAACACAACGTCAA	59.918	20	255	618	872
c34293.graph_c0	1	p1	(A)12	12	1	12	--
c34303.graph_c0	1	p2	(GA)8	16	1225	1240	--
c34308.graph_c1	1	p3	(ACC)5	15	437	451	GATGAGGAGGACCCAGATGA	60.008	20	ATTAACGCATGACCAGAGGC	60.103	20	162	322	483	GGCAGCTGAGGACAGTAAGG	60.012	20	ATTAACGCATGACCAGAGGC	60.103	20	199	285	483	GATGAGGAGGACCCAGATGA	60.008	20	GATTGAAGCCTCTCATCCCA	60.158	20	184	322	505
c34308.graph_c1	2	c	(CA)6tgtt(TG)7	30	1328	1357	AAACAACCTTGACCCGTCTG	60.005	20	CCACTGCATTAGGGAGCACT	60.277	20	147	1243	1389	CCTTGACCCGTCTGGAGTAA	60.103	20	CCACTGCATTAGGGAGCACT	60.277	20	141	1249	1389	AAACAACCTTGACCCGTCTG	60.005	20	ATAGGAACCAGCCACTGCAT	59.579	20	158	1243	1400
c34310.graph_c0	1	p2	(AT)8	16	8	23	--
c34310.graph_c0	2	c	(A)10cacg(CA)6	26	911	936	TTAAAGCGTGAACACCATGC	59.735	20	AGCGCCGTAAGTGACTTTGT	59.943	20	216	765	980	TTAAAGCGTGAACACCATGC	59.735	20	GAGGTAGCGCCGTAAGTGAC	59.904	20	221	765	985	TTAAAGCGTGAACACCATGC	59.735	20	GAAACAGCTTCGAGGTAGCG	60.154	20	232	765	996
c34313.graph_c0	1	p2	(AT)6	12	446	457	AAGTGATTTGTGGGCGGTTA	60.365	20	AAGTTTCTGCGTGTGCCTCT	60.058	20	234	367	600	AAGTGATTTGTGGGCGGTTA	60.365	20	TTTCTGCGTGTGCCTCTAAA	59.609	20	231	367	597	GTGATTTGTGGGCGGTTAAA	60.732	20	AAGTTTCTGCGTGTGCCTCT	60.058	20	232	369	600
c34329.graph_c0	1	p1	(A)11	11	136	146	GAATGCTTTTGTGGCAAGGT	60.118	20	GATGAGGAGGAACCGATCAA	60.011	20	269	112	380	GCAATTGCGGAATGTTTCTT	60.081	20	CTTCGATGGAAAAGGCTCTG	59.948	20	258	56	313	GAATGCTTTTGTGGCAAGGT	60.118	20	CTTCGATGGAAAAGGCTCTG	59.948	20	202	112	313
c34330.graph_c0	1	p1	(T)19	19	1002	1020	--
c34335.graph_c0	1	p1	(T)11	11	351	361	ATCACCTATGGAGTGGCCTG	59.950	20	TTCACAGCTACTTGCTGCATT	58.741	21	263	130	392	GGCCTGCTGGTCACAGTAAT	60.142	20	TTCACAGCTACTTGCTGCATT	58.741	21	249	144	392	ATCACCTATGGAGTGGCCTG	59.950	20	GTTCACAGCTACTTGCTGCATT	59.590	22	264	130	393
c34347.graph_c0	1	p2	(AT)6	12	692	703	TACATTGTGTAAGCGCCTCG	59.895	20	TTACATTTGTGCCTGTGGGA	59.964	20	232	651	882	GCCTCGCTCTCTGCATGTAT	60.535	20	TTACATTTGTGCCTGTGGGA	59.964	20	218	665	882	TACATTGTGTAAGCGCCTCG	59.895	20	TACATTTGTGCCTGTGGGAC	59.420	20	231	651	881
c34356.graph_c0	1	p3	(GTG)5	15	4	18	--
c34359.graph_c0	1	p1	(T)14	14	535	548	CACCTCTGAAAGTGCTGCAA	60.175	20	AGCTGCACAGCAAACTTGTAA	58.789	21	223	469	691	CACCTCTGAAAGTGCTGCAA	60.175	20	TTAGCTGCACAGCAAACTTGT	58.789	21	225	469	693	CACCTCTGAAAGTGCTGCAA	60.175	20	GCTGCACAGCAAACTTGTAA	57.723	20	222	469	690
c34360.graph_c0	1	p1	(A)10	10	1485	1494	AACATCTTGTTGCCTGATACAAA	58.688	23	ATCACAGCTAGGATGGTGCC	60.104	20	199	1401	1599	AACATCTTGTTGCCTGATACAAA	58.688	23	GGATGGTGCCTCCTAATGAA	59.894	20	189	1401	1589	ACATCTTGTTGCCTGATACAAA	57.304	22	ATCACAGCTAGGATGGTGCC	60.104	20	198	1402	1599
c34360.graph_c0	2	p1	(A)16	16	1630	1645	--
c34374.graph_c0	1	p3	(ACC)5	15	1245	1259	CTTGATCCTGAAGGCTTTGG	59.807	20	TATTTCGTTTCAGGATGGGG	59.756	20	120	1195	1314	GGTGGGGCGTAAAGGTCTAT	60.208	20	TATTTCGTTTCAGGATGGGG	59.756	20	141	1174	1314	GAATCGTTGGGGAATGTCAG	60.317	20	TATTTCGTTTCAGGATGGGG	59.756	20	216	1099	1314
c34383.graph_c0	1	p2	(GA)10	20	1	20	--
c34389.graph_c0	1	p1	(T)12	12	1376	1387	CAAGCGTATGCGTGTTTTCA	60.838	20	AAAACGACATACCAAAAACAAAAA	58.958	24	172	1345	1516	CAAGCGTATGCGTGTTTTCA	60.838	20	AAAAACGACATACCAAAAACAAAA	58.958	24	173	1345	1517	CAAGCGTATGCGTGTTTTCA	60.838	20	AAAAACGACATACCAAAAACAAAAA	60.066	25	173	1345	1517
c34408.graph_c0	1	p1	(T)10	10	47	56	GGAACGTTGTTGGTGGAAAA	60.766	20	GCCGGCAAAAGTGTAAATGT	60.003	20	170	1	170	GGAACGTTGTTGGTGGAAAA	60.766	20	AAGAGCCGGCAAAAGTGTAA	59.883	20	174	1	174	GGAACGTTGTTGGTGGAAAA	60.766	20	AGAGCCGGCAAAAGTGTAAA	59.883	20	173	1	173
c34410.graph_c0	1	p1	(A)15	15	4	18	--
c34411.graph_c0	1	c	(TA)9cgcatgtacaaacgtgtataccgggtgttaaaaaaatatcgatggtgaccgaatttcgacactcagtgttc(A)10	99	1143	1241	--
c34420.graph_c0	1	p1	(A)14	14	1610	1623	--
c34424.graph_c0	1	p1	(A)10	10	461	470	AAAAGGAAAAAGAAGAAAGAAACCA	60.031	25	CCTCACTCATCCACCGAGTT	60.112	20	272	265	536	AAAGGAAAAAGAAGAAAGAAACCAA	60.031	25	CCTCACTCATCCACCGAGTT	60.112	20	271	266	536	AAAGGAAAAAGAAGAAAGAAACCA	58.930	24	CCTCACTCATCCACCGAGTT	60.112	20	271	266	536
c34427.graph_c0	1	p2	(AC)8	16	213	228	CGCGCCAAGACTTTTTCTAA	60.500	20	AAGGAGTTCATTGGTGTGCC	59.973	20	198	107	304	CGCGCCAAGACTTTTTCTAA	60.500	20	TTCATTGGTGTGCCGAAATA	59.930	20	192	107	298	CGCGCCAAGACTTTTTCTAA	60.500	20	TCATTGGTGTGCCGAAATAC	59.400	20	191	107	297
c34430.graph_c0	1	p1	(A)10	10	227	236	CAACAAGGAAAACGCAACAA	59.746	20	AAGACCTACCTTGCGACCAA	59.734	20	279	167	445	CAACAAGGAAAACGCAACAA	59.746	20	GACCTACCTTGCGACCAATG	60.517	20	277	167	443	CAACAAGGAAAACGCAACAA	59.746	20	GAGCCAGAGAGATAACGCGA	60.646	20	156	167	322
c34440.graph_c0	1	p3	(GTG)5	15	224	238	GACTTGCCACTGCTTGTTGA	60.032	20	TACCCTGGAACTCATCCTGC	60.073	20	271	49	319	AGGACTTGCCACTGCTTGTT	59.914	20	TACCCTGGAACTCATCCTGC	60.073	20	273	47	319	TGTTTTAGCATTCCAGTGCG	59.872	20	TACCCTGGAACTCATCCTGC	60.073	20	225	95	319
c34444.graph_c0	1	p1	(A)15	15	1558	1572	--
c34445.graph_c0	1	p2	(TC)11	22	1	22	--
c34451.graph_c0	1	p1	(T)10	10	277	286	CTCATGTTCGCTGCAGGTAG	59.615	20	GGGCCTTTCTTTTTATTGGC	59.915	20	256	95	350	TCATGTTCGCTGCAGGTAGT	59.470	20	GGGCCTTTCTTTTTATTGGC	59.915	20	255	96	350	CTACCACTCATGTTCGCTGC	59.470	20	GGGCCTTTCTTTTTATTGGC	59.915	20	262	89	350
c34458.graph_c0	1	p3	(GTG)5	15	2207	2221	AATGCCACAAATGGGATGTT	60.059	20	GCCTGGAACCTGTGTTTGAT	59.973	20	266	2121	2386	AATGCCACAAATGGGATGTT	60.059	20	AATTTCGGAAGGGATTGGTC	60.131	20	169	2121	2289	AATGCCACAAATGGGATGTT	60.059	20	GTTGAGTTGGCTGGGTGTCT	60.159	20	136	2121	2256
c34463.graph_c0	1	p1	(T)10	10	11195	11204	CCTGCCCCACCATCTAAGTA	59.948	20	TGGCTGTGCATTTTCTGACT	59.445	20	202	11045	11246	CAAGTTGCCCTTGCCTATGT	60.132	20	TGGCTGTGCATTTTCTGACT	59.445	20	251	10996	11246	ACAAGTTGCCCTTGCCTATG	60.132	20	TGGCTGTGCATTTTCTGACT	59.445	20	252	10995	11246
c34463.graph_c0	2	p1	(A)11	11	11342	11352	GAAAATGCACAGCCATTTCA	59.670	20	ATGTGGCTCTCCTCACCATC	60.080	20	232	11232	11463	GAAAATGCACAGCCATTTCA	59.670	20	GGCTCTCCTCACCATCACAT	60.080	20	228	11232	11459	AGTCAGAAAATGCACAGCCA	59.445	20	ATGTGGCTCTCCTCACCATC	60.080	20	237	11227	11463
c34463.graph_c0	3	p2	(CT)6	12	12167	12178	AAAACCCCTCCACTTTTGCT	59.976	20	AGACATGTGGGGAGTGGAAT	59.232	20	198	12084	12281	TGAAAACCCCTCCACTTTTG	59.942	20	AGACATGTGGGGAGTGGAAT	59.232	20	200	12082	12281	TGAAAACCCCTCCACTTTTG	59.942	20	TGTGGATTAGACATGTGGGG	59.215	20	208	12082	12289
c34493.graph_c0	1	p1	(A)10	10	2006	2015	AGAGGAAGAGGAAGAACGGC	59.957	20	TTCTCCTCAGCTTCTTTCGC	59.836	20	234	1865	2098	AGAGGAAGAGGAAGAACGGC	59.957	20	CTCAGCTTCTTTCGCCACTT	59.757	20	229	1865	2093	AGAGGAAGAGGAAGAACGGC	59.957	20	CTCCTCAGCTTCCTTTGCTG	60.269	20	175	1865	2039
c34499.graph_c0	1	p1	(A)10	10	960	969	TGTGCGGTGAAAATTGTGAT	59.972	20	TTTGTTGCTTTCATTAATCCACT	57.886	23	205	795	999	GGAGATTGTGCGGTGAAAAT	59.939	20	TTTGTTGCTTTCATTAATCCACT	57.886	23	211	789	999	GAAAGAAGGAGATTGTGCGG	59.813	20	TTTGTTGCTTTCATTAATCCACT	57.886	23	218	782	999
c34515.graph_c0	1	p1	(A)10	10	1279	1288	GATTTGATGCGCGAAATACA	59.668	20	CCTGGCAAGAGAGCTCAATC	60.096	20	248	1161	1408	TATTTGCGCGATGAACAAGA	60.356	20	CCTGGCAAGAGAGCTCAATC	60.096	20	227	1182	1408	CGCAAGAGAATCTCGACCAT	60.362	20	CCTGGCAAGAGAGCTCAATC	60.096	20	193	1216	1408
c34534.graph_c0	1	p1	(T)10	10	859	868	AGTTACGATTGTATGCGCCC	59.988	20	TCTTTTGTTGAATCCGGAGC	60.192	20	279	686	964	GCTGAACGACGACAAATTCA	59.847	20	TCTTTTGTTGAATCCGGAGC	60.192	20	246	719	964	CAAATTCATTGTTCCGGGTC	60.170	20	GTGAATCGGCTCTCCTCAAC	59.810	20	271	731	1001
c34549.graph_c0	1	p1	(T)10	10	885	894	AGCGTGCTCCATCTTTTCAT	59.843	20	CGTGCACACAATTCCAAAAC	60.011	20	209	803	1011	CGTGGTATGGTCACATTTCG	59.840	20	CGTGCACACAATTCCAAAAC	60.011	20	173	839	1011	AGCGTGCTCCATCTTTTCAT	59.843	20	ATCGTGCACACAATTCCAAA	59.972	20	211	803	1013
c34555.graph_c0	1	p4	(GCCT)5	20	76	95	CCAACACTGCACAAAGCTACA	59.959	21	CACAAGATCCACATAGGAGCAA	60.132	22	130	8	137	CACCAACACTGCACAAAGCTA	59.959	21	CACAAGATCCACATAGGAGCAA	60.132	22	132	6	137	CACCAACACTGCACAAAGCTA	59.959	21	CAAGTTCCTGTGCTGTATGAGG	59.797	22	182	6	187
c34570.graph_c0	1	c	(AG)7gttggtttgaaatgtttttggagttttttttattattattgttattgtgtactgggaaatattgaaagaaatg(A)11gttcatggaagagaagtgaagtaaaagaaataggaaaaaatatgcataatgaaaaaatatattgatagtttggaaaatatatttgcacaaactt(A)10	202	1	202	--
c34570.graph_c0	2	p2	(AG)6	12	440	451	TGAAGAGAGAATGGTGAAAGAGG	59.872	23	CAACAACAGCAACAACATTCA	58.230	21	274	310	583	TGGTGAAAGAGGAACAAAGAAAA	60.129	23	CAACAACAGCAACAACATTCA	58.230	21	263	321	583	TGGTGAAAGAGGAACAAAGAAA	58.856	22	CAACAACAGCAACAACATTCA	58.230	21	263	321	583
c34581.graph_c0	1	p1	(A)10	10	52	61	--
c34586.graph_c0	1	p1	(A)18	18	1	18	--
c34586.graph_c0	2	p1	(T)13	13	1121	1133	CTGTGCCAGGGTTGTTACCT	60.028	20	CCTGCCGTCAACTCCTTTAG	59.869	20	278	895	1172	CTGTGCCAGGGTTGTTACCT	60.028	20	ACCTGCCGTCAACTCCTTTA	59.734	20	279	895	1173	TACCTCTGTGCCAGGGTTGT	60.567	20	CCGTCAACTCCTTTAGGCAA	60.241	20	279	890	1168
c34588.graph_c0	1	p2	(TG)7	14	1	14	--
c34591.graph_c0	1	p3	(TGC)5	15	1838	1852	--
c34594.graph_c0	1	p1	(A)11	11	646	656	GGAAGGGGAAGAAAGGAGGT	60.787	20	CTCCCTTCCGCTTCTTCTTT	59.955	20	148	579	726	GGAAGGGGAAGAAAGGAGGT	60.787	20	CCTTCCGCTTCTTCTTTCG	60.074	19	145	579	723	AGGGGAAGAAAGGAGGTATGA	59.044	21	CTCCCTTCCGCTTCTTCTTT	59.955	20	145	582	726
c34608.graph_c0	1	p2	(GA)7	14	1	14	--
c34609.graph_c0	1	p1	(T)10	10	256	265	TCTGTGCCATACAAGTGGGA	60.112	20	CCTTCCTGACATGTGGCTTT	60.111	20	258	163	420	TCTGTGCCATACAAGTGGGA	60.112	20	GATTTGCATTTTCCCACACC	60.177	20	277	163	439	TCTGTGCCATACAAGTGGGA	60.112	20	CCTGACATGTGGCTTTTTCA	59.691	20	254	163	416
c34638.graph_c1	1	p3	(ACC)5	15	2877	2891	CTCGAGGCATTTGCACAAC	60.406	19	GCAAAATTTTCAGGGCAAAA	60.054	20	189	2836	3024	GTGAATTCAGCAAAGGCTTG	58.502	20	TGCATAACCAAAGTGGTGGA	59.964	20	208	2754	2961	TGAATTCAGCAAAGGCTTGT	58.502	20	TGCATAACCAAAGTGGTGGA	59.964	20	207	2755	2961
c34640.graph_c0	1	p3	(GGA)5	15	330	344	TCTAACAGCTGGGGGTTGAG	60.246	20	TACACCTGCTGCTTCACCAC	59.905	20	267	225	491	CTCTAACAGCTGGGGGTTGA	60.246	20	TACACCTGCTGCTTCACCAC	59.905	20	268	224	491	CTCTAACAGCTGGGGGTTGA	60.246	20	CTCCATGCCACATGCTACAC	60.144	20	226	224	449
c34656.graph_c0	1	p1	(T)13	13	837	849	GAGAAGTGGAGAGGCACCAG	59.986	20	CTGGGGGTGCATTTCTTTTA	59.931	20	244	734	977	GTGAGAAGTGGAGAGGCACC	59.841	20	CTGGGGGTGCATTTCTTTTA	59.931	20	246	732	977	GCCAGTTGGCCGTTATAGAG	59.730	20	CTGGGGGTGCATTTCTTTTA	59.931	20	222	756	977
c34656.graph_c0	2	p1	(T)10	10	1125	1134	TGGTGCCAGACACAGTTGTT	60.203	20	GCAATGGGTTTCTCTTGCAT	60.081	20	202	1070	1271	TGGTGCCAGACACAGTTGTT	60.203	20	ATGCAATGGGTTTCTCTTGC	60.081	20	204	1070	1273	ACTGGTGCCAGACACAGTTG	59.782	20	GCAATGGGTTTCTCTTGCAT	60.081	20	204	1068	1271
c34657.graph_c0	1	p1	(A)11	11	1	11	--
c34658.graph_c0	1	p1	(T)10	10	460	469	GTGTCGCCCTTCAATTTGTT	59.978	20	AAGGCGTAGTGGAGCAGTGT	59.937	20	253	436	688	GTGTCGCCCTTCAATTTGTT	59.978	20	TGTATCAAAGACTCGGCGTG	59.864	20	236	436	671	GTGTCGCCCTTCAATTTGTT	59.978	20	CTGCATAGGGAGGAAAACGA	60.206	20	272	436	707
c34677.graph_c0	1	p1	(T)10	10	2018	2027	AACAGCTTTTCCAAAGCCAA	59.861	20	GGACGTCGTGAGTAACAGGT	57.639	20	273	1791	2063	AACAGCTTTTCCAAAGCCAA	59.861	20	GGACGTCGTGAGTAACAGGTTT	60.456	22	273	1791	2063	ATTTCCTTGGGATGCACAGA	60.461	20	GGACGTCGTGAGTAACAGGT	57.639	20	170	1894	2063
c34709.graph_c0	1	p1	(G)10	10	111	120	TCGGTTTAACGGAAATGGAG	59.931	20	TAGCATGCAGAAACAGGTGC	60.019	20	165	2	166	AAATGGAGCTACTTTCCGCC	60.582	20	TAGCATGCAGAAACAGGTGC	60.019	20	153	14	166	TCGGTTTAACGGAAATGGAG	59.931	20	AGCATGCAGAAACAGGTGC	60.008	19	164	2	165
c34711.graph_c0	1	p1	(A)11	11	87	97	TGCGTGATTAAGCACCATGT	60.142	20	ATTCTTCCTTTTGCTCCCGT	60.074	20	162	49	210	TGCGTGATTAAGCACCATGT	60.142	20	TGACGCATTTCGTACTCTGG	59.864	20	279	49	327	TGCGTGATTAAGCACCATGT	60.142	20	GCCGCGCAAAACTATAAATC	59.722	20	253	49	301
c34713.graph_c0	1	p2	(CA)9	18	1	18	--
c34716.graph_c0	1	p2	(TG)9	18	1	18	--
c34720.graph_c0	1	p1	(A)11	11	1293	1303	TTGGGGTTCCTTTTGCATAC	59.801	20	TACATCCCCAACCCCATAAA	59.872	20	122	1260	1381	TGGCCTGCTTTGTGACAGTA	60.449	20	TACATCCCCAACCCCATAAA	59.872	20	275	1107	1381	TACCTTAGGGGTTGGGGTTC	60.046	20	AGTGAGCAATCCATGCAAGA	59.399	20	114	1249	1362
c34724.graph_c0	1	p1	(T)15	15	1	15	--
c34729.graph_c0	1	p1	(T)12	12	3603	3614	CCCAGATGGATCTCCGATAG	59.459	20	AATGCCCTCCTTCATTTGTG	59.933	20	229	3500	3728	CCCAGATGGATCTCCGATAG	59.459	20	CAATGCCCTCCTTCATTTGT	59.933	20	230	3500	3729	ACCCAGATGGATCTCCGATA	59.316	20	AATGCCCTCCTTCATTTGTG	59.933	20	230	3499	3728
c34731.graph_c1	1	p2	(TA)8	16	779	794	GCGAAGCATTTCAGAACACA	59.995	20	CGCGTACAGTGGTAGCAAAA	59.934	20	260	713	972	GGAGCGAAGCATTTCAGAAC	59.962	20	TTCCCGGAGTTTTGTTTTTG	59.947	20	110	710	819	GGAGCGAAGCATTTCAGAAC	59.962	20	CGCGTACAGTGGTAGCAAAA	59.934	20	263	710	972
c34740.graph_c0	1	p2	(CT)8	16	1552	1567	--
c34741.graph_c0	1	p3	(CAG)6	18	1120	1137	TACGTAGGCCGAGGACTTCT	58.958	20	CGACTACCTCATGATGCTGC	59.425	20	151	1020	1170	TCTACGTAGGCCGAGGACTT	58.958	20	CGACTACCTCATGATGCTGC	59.425	20	153	1018	1170	CTCTACGTAGGCCGAGGACTT	59.914	21	CGACTACCTCATGATGCTGC	59.425	20	154	1017	1170
c34746.graph_c0	1	p2	(CT)6	12	194	205	TGCTTGGTACACACGCACTC	60.939	20	TTGCTTGTGTCTTGTGGCTC	60.032	20	100	164	263	TGCTTGGTACACACGCACTC	60.939	20	TCCTTTCAGAGGCAAGTGCT	60.134	20	234	164	397	TGCTTGGTACACACGCACTC	60.939	20	CTGCCTGTGTGAATCTGCAT	59.862	20	168	164	331
c34752.graph_c0	1	p1	(A)14	14	1	14	--
c34752.graph_c0	2	p2	(TA)6	12	1007	1018	--
c34758.graph_c0	1	p2	(AT)6	12	1380	1391	TTGTTGCGTGCTTCAAAGTC	60.035	20	GAGCGTGTGCGTCATTTAGA	60.019	20	258	1167	1424	TTGTTGCGTGCTTCAAAGTC	60.035	20	GAGAGCGTGTGCGTCATTTA	60.019	20	260	1167	1426	TTTGATTCGGTTTGGGAGAC	59.910	20	GGGAGACACGGTTGAACACT	60.009	20	272	1340	1611
c34768.graph_c0	1	p3	(AGG)6	18	654	671	ATTCAGACCGTTTGGACGAC	59.973	20	CATAACGGTGTGGACAGGCT	60.975	20	211	552	762	GTCGTCCATTCAGACCGTTT	59.973	20	TTGAATATCACCTCCTGGCG	60.992	20	274	545	818	ATTCAGACCGTTTGGACGAC	59.973	20	TTGAATATCACCTCCTGGCG	60.992	20	267	552	818
c34770.graph_c0	1	c	(TGG)5tgttgtggggtggtttgtgtgtgtttggggtgttctgtggtg(GT)6ttcctgtgttgtttggggtgtcctgtgatgcgtgtgtgttttgtg(GT)7	128	455	582	TCAAACTGTGTGGTGAGGGA	60.129	20	ACACAGCACCTCAACACTGC	59.948	20	280	429	708	TCAAACTGTGTGGTGAGGGA	60.129	20	GCACCTCAACACTGCAGAAG	59.622	20	275	429	703	TCAAACTGTGTGGTGAGGGA	60.129	20	AGCACCTCAACACTGCAGAA	59.622	20	276	429	704
c34772.graph_c0	1	p2	(TG)6	12	109	120	TTACGCGCGGCATTATTTAT	60.441	20	TGCACTCCACTTTGATAGCG	60.011	20	280	84	363	TTACGCGCGGCATTATTTAT	60.441	20	AGTGAGTATGTGCACAGCGG	59.929	20	200	84	283	TTACGCGCGGCATTATTTAT	60.441	20	AATTGGACAACCTCGTCACC	59.827	20	257	84	340
c34800.graph_c0	1	p3	(GTG)6	18	588	605	CAGGTCATCACAGTGTTGGG	59.997	20	ATTGGTCTCACTGCCACACA	60.162	20	187	547	733	CAGGTCATCACAGTGTTGGG	59.997	20	ACCAGTGATCCTGCTGTCCT	59.713	20	162	547	708	CAGGTCATCACAGTGTTGGG	59.997	20	CTGGCAGCAGTGGTGTATTG	60.324	20	203	547	749
c34805.graph_c0	1	p1	(T)11	11	169	179	TCTTTGGCTGAGATCCTTGAG	59.559	21	CAGGGTGGGAAAACCTATGA	59.784	20	175	112	286	TCTTTGGCTGAGATCCTTGAG	59.559	21	TCAGGGTGGGAAAACCTATG	59.784	20	176	112	287	TCTTTGGCTGAGATCCTTGA	58.515	20	CAGGGTGGGAAAACCTATGA	59.784	20	175	112	286
c34805.graph_c0	2	p3	(GGC)6	18	2997	3014	GTCCCTGTGCAAAGGATGAT	59.934	20	GTCTGCTGAGCCTGTCCAGT	60.618	20	250	2809	3058	CTGCTGGTACTCCACCCTGT	60.174	20	GTCTGCTGAGCCTGTCCAGT	60.618	20	198	2861	3058	ACTGCTGGTACTCCACCCTG	60.174	20	GTCTGCTGAGCCTGTCCAGT	60.618	20	199	2860	3058
c34806.graph_c0	1	p1	(A)10	10	2402	2411	GGTTTCGAGTTCTGGGATGA	60.050	20	ATTCAGTGCGTAAACAGCCC	60.140	20	279	2210	2488	AATTATTGCAGAACCGCTGG	60.096	20	ATTCAGTGCGTAAACAGCCC	60.140	20	241	2248	2488	GCAACGGAAAAGACTGGAAG	59.853	20	ATTCAGTGCGTAAACAGCCC	60.140	20	169	2320	2488
c34809.graph_c0	1	p2	(GA)8	16	1	16	--
c34809.graph_c0	2	p2	(GA)6	12	1376	1387	--
c34813.graph_c0	1	p1	(A)14	14	2468	2481	--
c34820.graph_c0	1	p1	(A)11	11	67	77	CGGAGTTGTCCAGCACTCTT	60.444	20	TCTCACGCGAATCCACATAA	60.220	20	180	24	203	CGGAGTTGTCCAGCACTCTT	60.444	20	TCCGACGCATACTGAATGAA	60.220	20	224	24	247	CGGAGTTGTCCAGCACTCTT	60.444	20	TTCCGACGCATACTGAATGA	60.220	20	225	24	248
c34820.graph_c0	2	p6	(TCGCGA)5	30	418	447	TAGCCGTCGAAGTTACAGCA	59.632	20	TTCTCGATCGTCAGCTTGAA	59.673	20	246	383	628	TCGTAGCCGTCGAAGTTACA	59.488	20	TTCTCGATCGTCAGCTTGAA	59.673	20	249	380	628	AGCCGTCGAAGTTACAGCAG	60.592	20	TTCTCGATCGTCAGCTTGAA	59.673	20	245	384	628
c34822.graph_c0	1	p2	(AT)6	12	209	220	ACTTTGTTTTTGTGGCTGGG	60.008	20	TTCCCTGGAAACTCTTGAGAA	58.895	21	241	80	320	CGTCTGGATAGCCTCAGTCC	59.827	20	TTGGATCTCAATCTGGCTTTTT	60.075	22	240	153	392	CGTCTGGATAGCCTCAGTCC	59.827	20	TTTGGATCTCAATCTGGCTTTT	60.075	22	241	153	393
c34822.graph_c0	2	p1	(A)10	10	342	351	CGTCTGGATAGCCTCAGTCC	59.827	20	TTGGATCTCAATCTGGCTTTTT	60.075	22	240	153	392	CGTCTGGATAGCCTCAGTCC	59.827	20	TTTGGATCTCAATCTGGCTTTT	60.075	22	241	153	393	CGTCTGGATAGCCTCAGTCC	59.827	20	TCATGGTCTTTGCAGTTTGA	57.806	20	274	153	426
c34837.graph_c0	1	p2	(TA)6	12	1088	1099	CAGGTCATCTTATGCTGCCA	59.823	20	CAGTGTTGCAAGGCCATAGT	58.802	20	176	977	1152	CAGGTCATCTTATGCTGCCA	59.823	20	AGGCCATAGTACTGTCCGTCA	59.630	21	166	977	1142	CAGGTCATCTTATGCTGCCA	59.823	20	GGCCATAGTACTGTCCGTCA	58.597	20	165	977	1141
c34854.graph_c0	1	p2	(AG)9	18	1	18	--
c34855.graph_c0	1	p1	(T)10	10	221	230	GTCGTCGAATTCGGTAGGAA	60.074	20	TGAAGTGGATGAAGTGCCTG	59.831	20	191	107	297	CACATGAGAGGAGGGAGGAA	60.191	20	TGAAGTGGATGAAGTGCCTG	59.831	20	256	42	297	GTCGTCGAATTCGGTAGGAA	60.074	20	ACCTGACCACAACTGACGTG	59.623	20	230	107	336
c34855.graph_c0	2	p4	(GGAT)5	20	381	400	CACGTCAGTTGTGGTCAGGT	59.623	20	GGAGAAGTGATCTCCACCCA	60.048	20	279	317	595	CAGGCACTTCATCCACTTCA	59.831	20	CCGCAGCAGACTGTTTGTAG	59.658	20	162	278	439	CACGTCAGTTGTGGTCAGGT	59.623	20	ATGACGACGAGTGCATCAAG	59.862	20	236	317	552
c34866.graph_c0	1	p2	(CA)8	16	1302	1317	--
c34875.graph_c0	1	p1	(A)11	11	312	322	CATATCGCAGTCCTGACACG	60.287	20	GTGGGCGAAGAAAATGAAAA	60.053	20	139	281	419	CATATCGCAGTCCTGACACG	60.287	20	GTCGAAGACACATCCCGATT	59.934	20	279	281	559	CATATCGCAGTCCTGACACG	60.287	20	TTCGGATAGGAATACCGTCG	59.916	20	186	281	466
c34875.graph_c0	2	p2	(AT)6	12	981	992	GGTGAGAGGAAACTCACGGA	60.238	20	TGTTGTGGTGTTATTTCACATTTTT	59.625	25	272	765	1036	GGTGAGAGGAAACTCACGGA	60.238	20	TTGTTGTGGTGTTATTTCACATTTT	59.625	25	273	765	1037	GGTGAGAGGAAACTCACGGA	60.238	20	TTTTGTTGTGGTGTTATTTCACATT	59.625	25	275	765	1039
c34878.graph_c0	1	p3	(TGC)5	15	8227	8241	--
c34882.graph_c0	1	p1	(A)10	10	1170	1179	CCCTGATTTGGTCCTGAAAA	59.903	20	CTCGACTTTCAGATAGCGCC	60.118	20	132	1137	1268	CCCTGATTTGGTCCTGAAAA	59.903	20	GCTTCTCATGTGGTCCCAGT	60.120	20	187	1137	1323	CCCTGATTTGGTCCTGAAAA	59.903	20	CGTAGGGACATCTCAGCCTC	59.827	20	224	1137	1360
c34884.graph_c0	1	p1	(T)10	10	2138	2147	--
c34887.graph_c0	1	p1	(A)10	10	69	78	TGATCCAATGCTACCGGATT	60.296	20	GGAACTGTTCGTTTTCGCAT	60.118	20	269	20	288	ACTGATCCAATGCTACCGGA	60.483	20	GGAACTGTTCGTTTTCGCAT	60.118	20	271	18	288	TGATCCAATGCTACCGGATT	60.296	20	ACAATGTGCGTGTTTTCGTC	59.621	20	227	20	246
c34897.graph_c0	1	p1	(T)10	10	946	955	AACACAAGAGCCCCTCAAGA	59.844	20	GACCCCTTTCTCTTGTTTTGC	60.103	21	177	812	988	TCAAGCTACTGGTGAAGCCA	59.591	20	GACCCCTTTCTCTTGTTTTGC	60.103	21	196	793	988	ACAAGAGCCCCTCAAGACTG	59.450	20	GACCCCTTTCTCTTGTTTTGC	60.103	21	174	815	988
c34901.graph_c0	1	p1	(A)11	11	520	530	GGTATCATCCATCAGGTGGC	60.166	20	TACTTCTGTGTTCGGTGGCA	60.301	20	114	463	576	ACGAGCGCAAATACCAAAGT	59.775	20	TACTTCTGTGTTCGGTGGCA	60.301	20	182	395	576	TGAGTAGAAACGAGCGCAAA	59.752	20	TACTTCTGTGTTCGGTGGCA	60.301	20	191	386	576
c34902.graph_c0	1	p2	(AT)6	12	790	801	TTGTCAGCATCACTCATTCCA	60.256	21	CTGGGAACTTGTCACCAACA	59.565	20	253	756	1008	TTGTCAGCATCACTCATTCCA	60.256	21	CACTGGGAACTTGTCACCAA	59.565	20	255	756	1010	TGTCAGCATCACTCATTCCA	58.728	20	CTGGGAACTTGTCACCAACA	59.565	20	252	757	1008
c34910.graph_c0	1	p1	(T)13	13	3445	3457	--
c34916.graph_c0	1	p1	(T)10	10	537	546	AGCGTGGAAGACCAACCTTA	59.734	20	AAGAACAGTGCCTCCACAGG	60.298	20	217	413	629	GCGTGGAAGACCAACCTTAG	59.734	20	AAGAACAGTGCCTCCACAGG	60.298	20	216	414	629	CGCTAGAGAGCGTGGAAGAC	60.299	20	AAGAACAGTGCCTCCACAGG	60.298	20	225	405	629
c34916.graph_c0	2	p1	(A)12	12	1021	1032	TCACTTTTTCCCCCACACTC	59.943	20	CACAGGGAGAGCAGTGTTCA	60.022	20	212	920	1131	TGTGGGTCAGTTTCCTCCTC	60.088	20	CACAGGGAGAGCAGTGTTCA	60.022	20	233	899	1131	GTGGGTCAGTTTCCTCCTCA	60.088	20	CACAGGGAGAGCAGTGTTCA	60.022	20	232	900	1131
c34932.graph_c0	1	p1	(A)13	13	723	735	TGCATTCTCTTGCTCTTCCA	59.673	20	TTGGGGTAATTTGGATCACG	60.555	20	126	635	760	TGCATTCTCTTGCTCTTCCA	59.673	20	TCAGCATTGGGGTAATTTGG	60.692	20	132	635	766	TGCATTCTCTTGCTCTTCCA	59.673	20	GGGGTAATTTGGATCACGG	59.999	19	124	635	758
c34932.graph_c0	2	p2	(GT)8	16	1136	1151	--
c34933.graph_c0	1	p2	(GT)9	18	26	43	--
c34934.graph_c0	1	p1	(T)12	12	528	539	ATCGTATTGGGTTCCTTCCC	60.017	20	CGGGGTTTTCAAGGGTATTT	60.048	20	189	412	600	ATCGTATTGGGTTCCTTCCC	60.017	20	GTCGGGGTTTTCAAGGGTAT	60.053	20	191	412	602	GTATTGGGTTCCTTCCCCAT	59.881	20	CGGGGTTTTCAAGGGTATTT	60.048	20	186	415	600
[truncated: 2,189,507 more chars]
