# Supplementary material for: Transcriptome profiling of claw muscle of the mud crab (Scylla paramamosain) at different fattening stages
Source: PLoS One. 2017 Nov 15;12(11):e0188067. doi: 10.1371/journal.pone.0188067 (PMC5687733; doi:10.1371/journal.pone.0188067)
Supplement: S4 Table — (XLS) [file pone.0188067.s004.xls]

## Sheet: Sheet1
The comparison of stage C1 and stage D3
#ID	stage D31_count	stage D31_FPKM	stage D32_count	stage D32_FPKM	stage D33_count	stage D33_FPKM	stage C11_count	stage C11_FPKM	stage C12_count	stage C12_FPKM	FDR	log2FC	regulated	COG_class	COG_class_annotation	GO_annotation	KEGG_annotation	KOG_class	KOG_class_annotation	Pfam_annotation	Swissprot_annotation	nr_annotation
c39692.graph_c0	0	0	1	0.310342	0	0	85	25.3068	120	38.5746	4.7073e-05	9.55028	up	--	--	Molecular Function: structural constituent of cuticle (GO:0042302);;	--	--	--	Insect cuticle protein	Calcified cuticle protein CP6.1 {ECO:0000313|EMBL:ABB91678.1} OS=Callinectes sapidus (Blue crab) PE=2 SV=1	calcified cuticle protein CP6.1 [Callinectes sapidus]
c20161.graph_c0	2	0.375711	0	0	1	0.191339	34	6.75275	57	12.223	0.00252358	7.10451	up
The comparison of stage C1 and stage C3/4
#ID	stage C3/41_count	stage C3/41_FPKM	stage C3/42_count	stage C3/42_FPKM	stage C3/43_count	stage C3/43_FPKM	stage C11_count	stage C11_FPKM	stage C12_count	stage C12_FPKM	FDR	log2FC	regulated	COG_class	COG_class_annotation	GO_annotation	KEGG_annotation	KOG_class	KOG_class_annotation	Pfam_annotation	Swissprot_annotation	nr_annotation
c5263.graph_c0	27	2.55084	8	0.693211	22	1.85572	91	7.95363	149	14.0609	0.00719084	3.12238	up	--	--	--	--	[W]	Extracellular structures	Collagen triple helix repeat (20 copies)	--	--
c5211.graph_c0	8	2.07001	7	1.66126	25	5.77555	179	42.849	455	117.598	2.02061e-05	5.07273	up	--	--	Molecular Function: transporter activity (GO:0005215);; Cellular Component: plastage D3a membrane (GO:0005886);; Cellular Component: integral component of membrane (GO:0016021);; Biological Process: transtage D3embrane transport (GO:0055085);;	--	[U]	Intracellular trafficking, secretion, and vesicular transport	Major Facilitator Superfamily	Uncharacterized protein {ECO:0000313|EnsemblMetazoa:ACYPI003816-PA} OS=Acyrthosiphon pisum (Pea aphid) PE=4 SV=1	PREDICTED: MFS-type transporter SLC18B1-like [Diaphorina citri]
c41045.graph_c0	20	0.453492	20	0.415936	20	0.404893	110	2.30748	145	3.28409	0.00719084	3.222	up	--	--	Biological Process: single-organistage D3 transport (GO:0044765);;	--	[R]	General function prediction only	Ankyrin repeats (3 copies);; Ankyrin repeats (many copies);; Ankyrin repeat;; Ankyrin repeats (many copies);; Ankyrin repeat	Uncharacterized protein {ECO:0000313|EnsemblMetazoa:NV17725-PA} OS=Nasonia vitripennis (Parasitic wasp) PE=4 SV=1	PREDICTED: transient receptor potential channel pyrexia [Nasonia vitripennis]
c2761.graph_c0	2	0.282712	5	0.648247	12	1.51449	31	4.05397	58	8.18934	0.00495965	3.40175	up	[GEPR]	--	Biological Process: transport (GO:0006810);; Molecular Function: substrate-specific transtage D3embrane transporter activity (GO:0022891);; Biological Process: positive regulation of JAK-STAT cascade (GO:0046427);;	--	[R]	General function prediction only	Sugar (and other) transporter	Facilitated trehalose transporter Tret1-2-like protein {ECO:0000313|EMBL:JAC43393.1} OS=Bactrocera dorsalis (Oriental fruit fly) PE=3 SV=1	PREDICTED: facilitated trehalose transporter Tret1-2 homolog isofostage C1 X2 [Bactrocera dorsalis]
c53503.graph_c0	0	0	5	0.630055	0	0	17	2.16076	21	2.8819	0.00719084	4.18183	up	--	--	Molecular Function: structural constituent of cuticle (GO:0042302);;	--	--	--	Insect cuticle protein	Putative uncharacterized protein {ECO:0000313|EMBL:EFX88006.1} OS=Daphnia pulex (Water flea) PE=4 SV=1	hypothetical protein DAPPUDRAFT_311515 [Daphnia pulex]
c52677.graph_c0	0	0	0	0	0	0	19	1.37488	21	1.64071	2.79732e-05	Inf	up	--	--	Molecular Function: structural constituent of cuticle (GO:0042302);;	--	--	--	--	Cuticle protein CB6 {ECO:0000313|EMBL:ABM54465.1} OS=Portunus pelagicus (Blue swimmer crab) PE=2 SV=1	cuticle protein CB6 [Portunus pelagicus]
c27537.graph_c0	29	1.54587	49	2.39567	210	9.99455	1222	60.2629	2916	155.263	8.58219e-05	4.98492	up	--	--	Cellular Component: membrane (GO:0016020);;	--	[U]	Intracellular trafficking, secretion, and vesicular transport	Major Facilitator Superfamily	Uncharacterized MFS-type transporter C6orf192 {ECO:0000313|EMBL:EFN76059.1} OS=Harpegnathos saltator (Jerdon&apos;s jumping ant) PE=4 SV=1	PREDICTED: MFS-type transporter SLC18B1-like [Harpegnathos saltator]
c54621.graph_c0	0	0	0	0	2	0.541499	25	7.01363	32	9.69292	2.55607e-05	6.13471	up	--	--	Molecular Function: structural constituent of cuticle (GO:0042302);;	--	--	--	Insect cuticle protein	Early cuticle protein 2 {ECO:0000313|EMBL:ADI59750.1} OS=Callinectes sapidus (Blue crab) PE=2 SV=1	early cuticle protein 2 [Callinectes sapidus]
c40124.graph_c0	11	0.35214	9	0.264254	15	0.42873	72	2.13236	93	2.97381	0.00344154	3.38671	up	[K]	Transcription	Molecular Function: sequence-specific DNA binding transcription factor activity (GO:0003700);; Biological Process: regulation of transcription, DNA-templated (GO:0006355);; Molecular Function: zinc ion binding (GO:0008270);; Molecular Function: sequence-specific DNA binding (GO:0043565);;	K09183|3.16587e-63|tca:661820|Pnr; pannier; K09183 GATA-binding protein 4 (A)	[K]	Transcription	GATA zinc finger;; TFIIB zinc-binding	GATA-binding factor A {ECO:0000313|EMBL:EZA58307.1} OS=Cerapachys biroi (Ant) PE=4 SV=1	PREDICTED: GATA-binding factor A isofostage C1 X1 [Tribolium castaneum]
c16800.graph_c0	6	0.806994	7	0.863522	16	1.92136	95	11.8208	96	12.8973	0.000485833	3.95863	up	--	--	--	--	--	--	Collagen triple helix repeat (20 copies)	--	--
c47224.graph_c0	1	0.0307798	8	0.225846	0	0	27	0.768838	89	2.7363	0.00142864	4.73785	up	--	--	--	--	--	--	Wax ester synthase-like Acyl-CoA acyltransferase domain;; Protein of unknown function (DUF1298)	Putative uncharacterized protein {ECO:0000313|EMBL:EEB12168.1} OS=Pediculus humanus subsp. corporis (Body louse) PE=4 SV=1	conserved hypothetical protein [Pediculus humanus corporis]
c39034.graph_c1	14	2.63791	7	1.20972	20	3.36459	93	16.2114	298	56.0861	0.000827457	4.24506	up	--	--	--	--	[R]	General function prediction only	Fibrinogen beta and gamma chains, C-testage C1inal globular domain	FreD {ECO:0000313|EMBL:AIE45535.1} OS=Penaeus monodon (Giant tiger prawn) PE=2 SV=1	FreD [Penaeus monodon]
c51381.graph_c0	10	0.477105	21	0.918945	30	1.27793	229	10.1078	572	27.2595	2.93864e-05	4.81116	up	--	--	Molecular Function: lipopolysaccharide binding (GO:0001530);; Cellular Component: extracellular space (GO:0005615);; Biological Process: synaptic target recognition (GO:0008039);; Biological Process: sterol transport (GO:0015918);; Molecular Function: lipid antigen binding (GO:0030882);; Molecular Function: peptidoglycan binding (GO:0042834);; Biological Process: ecdysteroid biosynthetic process …	K13443|1.17623e-30|tca:664531|ML1; MD2-like 1; K13443 Niemann-Pick C2 protein (A)	[S]	Function unknown	ML domain	Putative uncharacterized protein ML1 {ECO:0000313|EMBL:EFA02897.1} OS=Tribolium castaneum (Red flour beetle) PE=4 SV=1	PREDICTED: ecdysteroid-regulated 16 kDa protein [Tribolium castaneum]
c51072.graph_c0	99	4.75784	82	3.61447	122	5.23485	1176	52.2861	4004	192.21	0.000454675	5.07977	up	--	--	Molecular Function: oxidoreductase activity (GO:0016491);; Biological Process: pyridine nucleotide biosynthetic process (GO:0019363);; Biological Process: carboxylic acid metabolic process (GO:0019752);; Molecular Function: metal ion binding (GO:0046872);;	K00452|1.16141e-97|lgi:LOTGIDRAFT_121447|hypothetical protein; K00452 3-hydroxyanthranilate 3,4-dioxygenase [EC:1.13.11.6] (A)	[E]	Amino acid transport and metabolistage D3	3-hydroxyanthranilic acid dioxygenase;; Cupin domain	3-hydroxyanthranilate 3,4-dioxygenase {ECO:0000256|HAMAP-Rule:MF_03019} OS=Daphnia pulex (Water flea) PE=3 SV=1	hypothetical protein DAPPUDRAFT_302443 [Daphnia pulex]
c40493.graph_c0	4	0.116075	2	0.0532311	9	0.23318	19	0.510079	59	1.71017	0.00719084	3.40779	up	[R]	General function prediction only	--	--	[R]	General function prediction only	Ankyrin repeats (3 copies);; Ankyrin repeats (many copies);; Ankyrin repeats (many copies);; Ankyrin repeat;; Ankyrin repeat	Uncharacterized protein {ECO:0000313|EnsemblMetazoa:PAC:15700251} (Fragment) OS=Amphimedon queenslandica (Sponge) PE=4 SV=1	PREDICTED: ankyrin repeat domain-containing protein 50-like [Amphimedon queenslandica]
c49502.graph_c1	9	0.441031	6	0.269671	12	0.525022	40	1.81339	118	5.77585	0.000827457	3.55361	up	--	--	--	--	--	--	--	Sarcospan {ECO:0000313|EMBL:KDR06172.1} OS=Zootestage C1opsis nevadensis (Dampwood testage C1ite) PE=4 SV=1	Sarcospan [Zootestage C1opsis nevadensis]
c34326.graph_c0	10	0.587664	5	0.269498	7	0.36728	48	2.60961	51	2.99369	0.00650994	3.29842	up	[F]	Nucleotide transport and metabolistage D3	Molecular Function: hydrolase activity, acting on carbon-nitrogen (but not peptide) bonds, in cyclic amides (GO:0016812);; Molecular Function: transition metal ion binding (GO:0046914);;	K01466|6.99907e-171|dre:494056|zgc:103559; K01466 allantoinase [EC:3.5.2.5] (A)	[F]	Nucleotide transport and metabolistage D3	Amidohydrolase family;; Amidohydrolase;; Amidohydrolase;; Amidohydrolase family	Putative allantoinase 1 {ECO:0000313|EMBL:EKC32913.1} OS=Crassostrea gigas (Pacific oyster) PE=3 SV=1	Putative allantoinase 1 [Crassostrea gigas]
c24734.graph_c0	6	0.530688	2	0.162246	1	0.0789692	13	1.06374	37	3.26886	0.00719084	3.35234	up
c32786.graph_c0	220	14.4101	95	5.70721	124	7.25163	1514	91.7434	2429	158.92	0.00118414	4.20457	up
c37751.graph_c0	1	0.356189	0	0	0	0	19	6.26094	27	9.6062	2.93864e-05	6.40659	up
c37804.graph_c0	3	0.374436	1	0.114475	1	0.111436	13	1.50108	29	3.61544	0.00351737	4.01388	up
c43111.graph_c0	77	3.71203	103	4.55423	98	4.2181	0	0	4	0.192614	0.000827457	-5.31463	down
c45984.graph_c0	50	3.48198	77	4.91816	78	4.84976	1	0.0644259	1	0.0695605	0.000688173	-5.46082	down
The comparison of stage C3/4 and stage D3
#ID	stage C3/41_count	stage C3/41_FPKM	stage C3/42_count	stage C3/42_FPKM	stage C3/43_count	stage C3/43_FPKM	stage D31_count	stage D31_FPKM	stage D32_count	stage D32_FPKM	stage D33_count	stage D33_FPKM	FDR	log2FC	regulated	COG_class	COG_class_annotation	GO_annotation	KEGG_annotation	KOG_class	KOG_class_annotation	Pfam_annotation	Swissprot_annotation	nr_annotation
c26038.graph_c0	0	0	0	0	1	0.0749827	328	24.1041	637	51.5891	394	29.4914	1.38683e-06	9.82676	up	--	--	--	--	--	--	Insect cuticle protein	Cuticle protein 8 {ECO:0000313|EMBL:JAC54804.1} OS=Bactrocera dorsalis (Oriental fruit fly) PE=4 SV=1	PREDICTED: cuticle protein 8 [Bactrocera cucurbitae]
c35429.graph_c0	38	7.00161	19	3.21088	63	10.3639	0	0	1	0.177681	2	0.328437	0.000158295	-5.83593	down	--	--	--	--	--	--	DM4/DM12 family	Putative uncharacterized protein {ECO:0000313|EMBL:EFX71134.1} OS=Daphnia pulex (Water flea) PE=4 SV=1	hypothetical protein DAPPUDRAFT_228103 [Daphnia pulex]
c49263.graph_c0	367	13.9366	1456	50.7117	2092	70.9287	73	2.42572	46	1.68452	57	1.92918	0.00706203	-5.23803	down	[G]	Carbohydrate transport and metabolistage D3	Molecular Function: 6-phosphofructokinase activity (GO:0003872);; Molecular Function: ATP binding (GO:0005524);; Cellular Component: 6-phosphofructokinase complex (GO:0005945);; Biological Process: fructose 6-phosphate metabolic process (GO:0006002);; Biological Process: glycolysis (GO:0006096);; Biological Process: phosphorylation (GO:0016310);;	K00850|0|mde:101891392|6-phosphofructokinase-like; K00850 6-phosphofructokinase 1 [EC:2.7.1.11] (A)	[G]	Carbohydrate transport and metabolistage D3	Phosphofructokinase	6-phosphofructokinase {ECO:0000256|PIRNR:PIRNR000533} OS=Bactrocera dorsalis (Oriental fruit fly) PE=3 SV=1	PREDICTED: ATP-dependent 6-phosphofructokinase isofostage C1 X3 [Bactrocera dorsalis]
c47972.graph_c0	156871	9727.36	322951	18367.3	678315	37553.8	5276	286.275	2094	125.215	2898	160.162	4.59821e-05	-7.68201	down	--	--	Molecular Function: arginine kinase activity (GO:0004054);; Molecular Function: ATP binding (GO:0005524);; Biological Process: phosphorylation (GO:0016310);;	K00933|0|nvi:100114388|arginine kinase; K00933 creatine kinase [EC:2.7.3.2] (A)	[C]	Energy production and conversion	ATP:guanido phosphotransferase, C-testage C1inal catalytic domain;; ATP:guanido phosphotransferase, N-testage C1inal domain	Arginine kinase {ECO:0000313|EMBL:ACP43443.1} OS=Scylla olivacea (orange mud crab) PE=2 SV=1	arginine kinase [Scylla olivacea]
c5225.graph_c0	33	2.8432	26	2.05458	65	5.00008	3	0.226174	4	0.332339	10	0.767894	0.00267825	-3.48308	down	[IQR]	--	--	K13370|2.18728e-48|dre:64815|hsd17b8, KE6, fabgl, si:dz12f11.4, zgc:112550; hydroxysteroid (17-beta) dehydrogenase 8; K13370 17beta-estradiol 17-dehydrogenase / 3alpha(17beta)-hydroxysteroid dehydrogenase (NAD+) [EC:1.1.1.62 1.1.1.239] (A)	[I]	Lipid transport and metabolistage D3	Enoyl-(Acyl carrier protein) reductase;; short chain dehydrogenase;; KR domain	Putative uncharacterized protein {ECO:0000313|EMBL:EEZ97555.1} OS=Tribolium castaneum (Red flour beetle) PE=3 SV=1	PREDICTED: estradiol 17-beta-dehydrogenase 8-like isofostage C1 X1 [Diaphorina citri]
c25738.graph_c0	68384	3257.03	70520	3080.61	65187	2772.03	7478	311.659	7036	323.162	2675	113.553	0.00069049	-4.49743	down	[T]	Signal transduction mechanistage D3s	Molecular Function: phosphoprotein phosphatase activity (GO:0004721);; Biological Process: dephosphorylation (GO:0016311);;	K17614|3.11705e-42|isc:IscW_ISCW009547|dual specificty phosphatase, putative (EC:3.1.3.16); K17614 dual specificity phosphatase 3 [EC:3.1.3.16 3.1.3.48] (A)	[V]	Defense mechanistage D3s	Dual specificity phosphatase, catalytic domain;; Protein-tyrosine phosphatase	Uncharacterized protein {ECO:0000313|EnsemblMetazoa:stage D3AR009905-PA} OS=Strigamia maritima (European centipede) PE=4 SV=1	Dual specificity protein phosphatase 3 [Lepeophtheirus salmonis]
c20754.graph_c0	13383	521.3	13958	498.671	12239	425.648	1421	48.4345	305	11.4567	531	18.4347	0.00482118	-5.20081	down	--	--	Biological Process: response to oxidative stress (GO:0006979);; Biological Process: detestage C1ination of adult lifespan (GO:0008340);; Biological Process: response to heat (GO:0009408);;	--	[O]	Posttranslational modification, protein turnover, chaperones	Hsp20/alpha crystallin family	Heat shock protein 21 {ECO:0000313|EMBL:AET34915.1} OS=Macrobrachium rosenbergii (Giant fresh water prawn) PE=2 SV=1	heat shock protein 21 [Macrobrachium rosenbergii]
c73178.graph_c0	196	44.368	50	10.381	204	41.23	6	1.18848	0	0	4	0.807014	0.00290708	-6.52706	down	--	--	--	--	--	--	--	Uncharacterized protein {ECO:0000313|EMBL:KDR08924.1} OS=Zootestage C1opsis nevadensis (Dampwood testage C1ite) PE=4 SV=1	hypothetical protein L798_00578 [Zootestage C1opsis nevadensis]
c33573.graph_c0	14	4.04548	72	19.0823	71	18.3177	0	0	1	0.278657	0	0	0.000132122	-7.83915	down	--	--	--	--	--	--	Insect cuticle protein	Arthrodial cuticle protein AMP16.3 {ECO:0000313|EMBL:ABC26005.1} OS=Callinectes sapidus (Blue crab) PE=2 SV=1	arthrodial cuticle protein AMP16.3 [Callinectes sapidus]
c41007.graph_c0	14513	427.944	65151	1762.01	78695	2071.8	912	23.5316	598	17.0043	1816	47.7258	0.000147818	-6.18927	down	[G]	Carbohydrate transport and metabolistage D3	Cellular Component: phosphopyruvate hydratase complex (GO:0000015);; Molecular Function: magnesium ion binding (GO:0000287);; Molecular Function: phosphopyruvate hydratase activity (GO:0004634);; Biological Process: glycolysis (GO:0006096);; Molecular Function: hydrolase activity (GO:0016787);;	K01689|0|aga:AgaP_AGAP007827|AGAP007827-PA; K01689 enolase [EC:4.2.1.11] (A)	[G]	Carbohydrate transport and metabolistage D3	RNA recognition motif. (a.k.a. Rstage C1, RBD, or RNP domain);; RNA recognition motif. (a.k.a. Rstage C1, RBD, or RNP domain);; RNA recognition motif (a.k.a. Rstage C1, RBD, or RNP domain);; Enolase, C-testage C1inal TIM barrel domain;; Enolase, N-testage C1inal domain;; Methylaspartate ammonia-lyase C-testage C1inus	Phosphopyruvate hydratase {ECO:0000313|EMBL:AAC78141.1} OS=Penaeus monodon (Giant tiger prawn) PE=2 SV=1	Chain A, X-Ray Structure And Catalytic Mechanistage D3 Of Lobster Enolase
c67643.graph_c0	44	3.87113	243	19.6086	317	24.9009	2	0.153972	2	0.169684	2	0.156828	0.000542818	-7.34562	down	--	--	--	--	--	--	Insect cuticle protein	Uncharacterized protein {ECO:0000313|EnsemblMetazoa:stage D3AR003933-PA} OS=Strigamia maritima (European centipede) PE=4 SV=1	cuticular protein [Nilaparvata lugens]
c53503.graph_c0	0	0	5	0.630055	0	0	35579	4277.33	17971	2380.96	142	17.388	0.000147536	12.3602	up	--	--	Molecular Function: structural constituent of cuticle (GO:0042302);;	--	--	--	Insect cuticle protein	Putative uncharacterized protein {ECO:0000313|EMBL:EFX88006.1} OS=Daphnia pulex (Water flea) PE=4 SV=1	hypothetical protein DAPPUDRAFT_311515 [Daphnia pulex]
c37743.graph_c0	1	0.0363323	1	0.0333234	6	0.194632	388	12.3353	192	6.72699	82	2.6553	5.14664e-05	5.41965	up	[P]	Inorganic ion transport and metabolistage D3	--	K01672|4.66362e-35|aag:AaeL_AAEL005337|carbonic anhydrase; K01672 carbonic anhydrase [EC:4.2.1.1] (A)	[R]	General function prediction only	Eukaryotic-type carbonic anhydrase	Alpha-carbonic anhydrase {ECO:0000313|EMBL:EFX88009.1} OS=Daphnia pulex (Water flea) PE=4 SV=1	alpha-carbonic anhydrase [Daphnia pulex]
c40246.graph_c0	2	0.0550371	5	0.126198	6	0.147417	118	2.84141	236	6.26275	143	3.50727	0.00878335	4.5842	up	[R]	General function prediction only	--	K17452|2.18284e-60|tca:658276|zinc finger protein jing homolog; K17452 zinc finger protein AEBP2 (A)	[R]	General function prediction only	--	Uncharacterized protein {ECO:0000313|EMBL:KDR17355.1} OS=Zootestage C1opsis nevadensis (Dampwood testage C1ite) PE=4 SV=1	hypothetical protein L798_08557 [Zootestage C1opsis nevadensis]
c5151.graph_c0	764	62.7068	1420	106.897	825	60.4568	56	4.02194	37	2.92853	17	1.24359	0.00319609	-5.7292	down	--	--	--	K12009|6.73351e-11|gga:417042|TRIM27, TRIM27.1; tripartite motif containing 27; K12009 tripartite motif-containing protein 27 [EC:6.3.2.19] (A)	[O]	Posttranslational modification, protein turnover, chaperones	B-box zinc finger;; RING-type zinc-finger;; Zinc finger, C3HC4 type (RING finger)	Kelch motif protein {ECO:0000313|EMBL:EAR92095.1} OS=Tetrahstage C3/4ena thestage C1ophila (strain SB210) PE=4 SV=1	Kelch motif family protein [Tetrahstage C3/4ena thestage C1ophila]
c22671.graph_c0	861	156.561	438	73.0483	785	127.444	32	5.09163	48	8.41683	16	2.59303	0.00358258	-5.31743	down	--	--	--	--	--	--	Hsp20/alpha crystallin family	Heat shock protein 21 {ECO:0000313|EMBL:AET34915.1} OS=Macrobrachium rosenbergii (Giant fresh water prawn) PE=2 SV=1	heat shock protein 21 [Macrobrachium rosenbergii]
c53964.graph_c0	9044	134.358	29256	398.634	25278	335.286	2468	32.083	726	10.4008	872	11.5459	0.00325589	-4.93597	down	--	--	--	K06515|3.72509e-132|tca:659035|CTL-like protein 1; K06515 solute carrier family 44 (choline transporter-like protein), member 1 (A)	[I]	Lipid transport and metabolistage D3	Plastage D3a-membrane choline transporter;; Hsp20/alpha crystallin family	Choline transporter-like protein 1 {ECO:0000313|EMBL:EFN82558.1} OS=Harpegnathos saltator (Jerdon&apos;s jumping ant) PE=4 SV=1	PREDICTED: CTL-like protein 1-like [Megachile rotundata]
c34735.graph_c0	37737	1243.44	97568	2948.63	44260	1302.08	6299	181.616	329	10.4539	3634	106.721	0.000170145	-5.10425	down	--	--	--	K09542|3.0925e-16|aag:AaeL_AAEL013341|lethal(2)essential for life protein, l2efl; K09542 crystallin, alpha B (A)	[O]	Posttranslational modification, protein turnover, chaperones	Hsp20/alpha crystallin family	Heat shock protein 21 {ECO:0000313|EMBL:AET34915.1} OS=Macrobrachium rosenbergii (Giant fresh water prawn) PE=2 SV=1	heat shock protein 21 [Macrobrachium rosenbergii]
c49263.graph_c1	192	14.7406	737	51.8966	958	65.6675	48	3.22465	24	1.77686	29	1.98436	0.00322796	-5.04561	down	[G]	Carbohydrate transport and metabolistage D3	Molecular Function: 6-phosphofructokinase activity (GO:0003872);; Molecular Function: ATP binding (GO:0005524);; Cellular Component: 6-phosphofructokinase complex (GO:0005945);; Biological Process: fructose 6-phosphate metabolic process (GO:0006002);; Biological Process: glycolysis (GO:0006096);; Biological Process: phosphorylation (GO:0016310);;	K00850|1.25949e-103|phu:Phum_PHUM615880|6-phosphofructokinase, putative (EC:2.7.1.11); K00850 6-phosphofructokinase 1 [EC:2.7.1.11] (A)	[G]	Carbohydrate transport and metabolistage D3	Phosphofructokinase	6-phosphofructokinase {ECO:0000256|PIRNR:PIRNR000533} OS=Daphnia pulex (Water flea) PE=3 SV=1	hypothetical protein DAPPUDRAFT_42792 [Daphnia pulex]
c48138.graph_c0	1	0.0213234	8	0.15646	11	0.209421	312	5.82154	103	2.11798	65	1.23531	0.00711751	3.60531	up	--	--	Molecular Function: binding (GO:0005488);;	--	[Z]	Cytoskeleton	Kinesin motor domain	Kinesin-like protein {ECO:0000256|RuleBase:RU000394} (Fragment) OS=Anopheles gambiae (African malaria mosquito) PE=3 SV=4	AGAP011874-PA [Anopheles gambiae str. PEST]
c10217.graph_c0	70	6.15211	97	7.81905	41	3.21721	2	0.153809	1	0.0847526	0	0	1.38683e-06	-7.28351	down	--	--	--	--	[R]	General function prediction only	Immunoglobulin I-set domain;; Immunoglobulin domain;; Immunoglobulin domain;; CD80-like C2-set immunoglobulin domain;; Immunoglobulin domain;; Immunoglobulin V-set domain	Putative uncharacterized protein {ECO:0000313|EMBL:EFX89926.1} (Fragment) OS=Daphnia pulex (Water flea) PE=4 SV=1	hypothetical protein DAPPUDRAFT_20705 [Daphnia pulex]
c49788.graph_c1	2	0.0838437	10	0.3845	3	0.112288	465	17.0577	388	15.6855	402	15.0201	0.000107838	5.62356	up	--	--	--	--	[K]	Transcription	Uncharacterized protein conserved in bacteria (DUF2236)	Putative uncharacterized protein {ECO:0000313|EMBL:EFX71876.1} OS=Daphnia pulex (Water flea) PE=4 SV=1	hypothetical protein DAPPUDRAFT_308669 [Daphnia pulex]
c38096.graph_c1	151	21.5646	66	8.645	209	26.649	10	1.24966	9	1.23947	3	0.381851	0.000421107	-5.2234	down	--	--	Molecular Function: protein disulfide isomerase activity (GO:0003756);; Cellular Component: plastage D3a membrane (GO:0005886);; Biological Process: cell redox homeostasis (GO:0045454);;	--	[O]	Posttranslational modification, protein turnover, chaperones	--	Putative uncharacterized protein {ECO:0000313|EMBL:EFX69653.1} OS=Daphnia pulex (Water flea) PE=4 SV=1	hypothetical protein DAPPUDRAFT_202746 [Daphnia pulex]
c46569.graph_c0	5699	171.729	17790	491.673	27761	746.877	1426	37.6002	579	16.8248	1232	33.0874	0.00437636	-4.76128	down	[G]	Carbohydrate transport and metabolistage D3	Biological Process: carbohydrate metabolic process (GO:0005975);; Molecular Function: glycogen phosphorylase activity (GO:0008184);; Molecular Function: pyridoxal phosphate binding (GO:0030170);;	K00688|0|ame:409267|GlyP, GB11892; glycogen phosphorylase; K00688 starch phosphorylase [EC:2.4.1.1] (A)	[G]	Carbohydrate transport and metabolistage D3	Carbohydrate phosphorylase	Alpha-1,4 glucan phosphorylase {ECO:0000256|RuleBase:RU000587} OS=Penaeus japonicus (Kuruma prawn) PE=2 SV=1	glycogen phosphorylase [Marsupenaeus japonicus]
c57401.graph_c0	18612	1169.79	118116	6808.96	137477	7714.65	1531	84.2012	637	38.6085	1125	63.0197	0.000469356	-7.16648	down	[G]	Carbohydrate transport and metabolistage D3	Molecular Function: glyceraldehyde-3-phosphate dehydrogenase (NAD+) (phosphorylating) activity (GO:0004365);; Cellular Component: cytoplastage D3 (GO:0005737);; Biological Process: glycolysis (GO:0006096);; Molecular Function: NADP binding (GO:0050661);; Molecular Function: NAD binding (GO:0051287);; Biological Process: oxidation-reduction process (GO:0055114);;	K00134|0|tca:663023|glyceraldehyde-3-phosphate dehydrogenase 2; K00134 glyceraldehyde 3-phosphate dehydrogenase [EC:1.2.1.12] (A)	[G]	Carbohydrate transport and metabolistage D3	Glyceraldehyde 3-phosphate dehydrogenase, C-testage C1inal domain;; Glyceraldehyde 3-phosphate dehydrogenase, NAD binding domain	Glyceraldehyde-3-phosphate dehydrogenase {ECO:0000256|RuleBase:RU361160} OS=Scylla paramamosain (Mud crab) PE=2 SV=1	glyceraldehyde-3-phosphate dehydrogenase [Scylla paramamosain]
c66160.graph_c0	514	55.4935	120	11.8827	769	74.1268	25	2.36182	1	0.104113	5	0.481124	0.00470506	-6.75122	down	--	--	--	--	--	--	TSG101 and ALIX binding domain of CEP55	Uncharacterized protein {ECO:0000313|EMBL:KDR08924.1} OS=Zootestage C1opsis nevadensis (Dampwood testage C1ite) PE=4 SV=1	hypothetical protein L798_00578 [Zootestage C1opsis nevadensis]
c71850.graph_c0	900	219.243	435	97.1917	745	162.035	28	5.96855	51	11.9807	9	1.95404	0.00291075	-5.4518	down	--	--	--	K09542|5.23452e-11|dgr:Dgri_GH21555|GH21555 gene product from transcript GH21555-RA; K09542 crystallin, alpha B (A)	[O]	Posttranslational modification, protein turnover, chaperones	Hsp20/alpha crystallin family	Heat shock protein 21 {ECO:0000313|EMBL:AET34915.1} OS=Macrobrachium rosenbergii (Giant fresh water prawn) PE=2 SV=1	heat shock protein 21 [Macrobrachium rosenbergii]
c27508.graph_c0	157909	24997.7	201271	29223.3	98370	13903.5	7547	1045.43	24620	3758.44	33050	4663.06	0.000573643	-3.44946	down	[TZDR]	--	Molecular Function: calcium ion binding (GO:0005509);;	--	[Z]	Cytoskeleton	EF-hand domain;; EF-hand domain pair;; EF hand	Lit v 3 allergen myosin light chain {ECO:0000313|EMBL:ACC76803.1} OS=Litopenaeus vannamei (Whiteleg shrimp) PE=2 SV=1	Lit v 3 allergen myosin light chain [Litopenaeus vannamei]
c26474.graph_c0	0	0	0	0	3	0.532428	205	35.6575	82	15.7185	28	4.96061	0.00182409	5.7653	up	--	--	--	--	--	--	Insect cuticle protein	Structural constituent of cuticle, putative {ECO:0000313|EMBL:EEB12030.1} OS=Pediculus humanus subsp. corporis (Body louse) PE=4 SV=1	structural constituent of cuticle, putative [Pediculus humanus corporis]
c90620.graph_c0	82	60.0796	89	59.808	62	40.5578	2	1.28224	1	0.706545	1	0.653011	1.89713e-06	-6.82973	down	--	--	--	--	--	--	Hsp20/alpha crystallin family	--	--
c39692.graph_c0	97	31.2166	19	5.6082	163	46.8351	0	0	1	0.310342	0	0	0.00235332	-8.77172	down	--	--	Molecular Function: structural constituent of cuticle (GO:0042302);;	--	--	--	Insect cuticle protein	Calcified cuticle protein CP6.1 {ECO:0000313|EMBL:ABB91678.1} OS=Callinectes sapidus (Blue crab) PE=2 SV=1	calcified cuticle protein CP6.1 [Callinectes sapidus]
c41127.graph_c0	206	10.381	280	12.9416	210	9.44851	16	0.705538	11	0.534557	11	0.494054	0.000558113	-5.06606	down	--	--	--	--	[PET]	--	Ligand-gated ion channel;; Ligated ion channel L-glutamate- and glycine-binding site	IR13 protein {ECO:0000313|EMBL:CDK12526.1} (Fragment) OS=Pagurus bernhardus (Common hestage C1it crab) PE=4 SV=1	Variant Ionotropic Glutamate Receptor, partial [Coenobita clypeatus]
c49393.graph_c1	761984	59501.8	768864	55066.8	887067	61845.9	132061	9023.72	191197	14397.7	141847	9872.16	6.87775e-07	-3.15094	down	--	--	Molecular Function: RNA polstage C3/4erase II core promoter proximal region sequence-specific DNA binding (GO:0000978);; Molecular Function: RNA polstage C3/4erase II core promoter proximal region sequence-specific DNA binding transcription factor activity (GO:0000982);; Cellular Component: nucleus (GO:0005634);; Biological Process: regulation of transcription, DNA-templated (GO:0006355);;	K06053|0|ame:413870|Su(H), GB11411; suppressor of Hairless; K06053 recombining binding protein suppressor of hairless (A)	[K]	Transcription	Beta-trefoil DNA-binding domain;; LAG1, DNA binding;; IPT/TIG domain	Uncharacterized protein {ECO:0000313|EnsemblMetazoa:stage D3AR001432-PA} OS=Strigamia maritima (European centipede) PE=4 SV=1	Suppressor of hairless protein-like protein, partial [Stegodyphus mimosarum]
c44117.graph_c0	0	0	0	0	0	0	514	23.8075	21	1.07194	264	12.4547	0.00255369	Inf	up	--	--	--	--	--	--	Insect cuticle protein	Cuticle protein {ECO:0000313|EMBL:KDR12507.1} OS=Zootestage C1opsis nevadensis (Dampwood testage C1ite) PE=4 SV=1	Cuticle protein [Zootestage C1opsis nevadensis]
c4837.graph_c0	38	5.50244	21	2.78899	53	6.852	7	0.886944	2	0.279273	6	0.774337	0.00230742	-3.79118	down	--	--	--	--	[E]	Amino acid transport and metabolistage D3	Transtage D3embrane amino acid transporter protein	Proton-coupled amino acid transporter 4 {ECO:0000313|EMBL:KDR07697.1} OS=Zootestage C1opsis nevadensis (Dampwood testage C1ite) PE=4 SV=1	Proton-coupled amino acid transporter 4 [Zootestage C1opsis nevadensis]
c55187.graph_c0	12	0.353185	6	0.161968	3	0.0788337	540	13.9072	247	7.01043	116	3.04289	0.00093218	4.25925	up	[E]	Amino acid transport and metabolistage D3	Molecular Function: hydrolase activity (GO:0016787);;	K11140|0|ame:412808|GB14689; aminopeptidase N-like; K11140 aminopeptidase N [EC:3.4.11.2] (A)	[EO]	--	Peptidase family M1;; ERAP1-like C-testage C1inal domain;; Peptidase MA superfamily	Aminopeptidase N {ECO:0000313|EMBL:EFN65601.1} OS=Camponotus floridanus (Florida carpenter ant) PE=4 SV=1	PREDICTED: aminopeptidase N-like [Megachile rotundata]
c6463.graph_c0	565	69.7858	1034	117.137	545	60.1014	26	2.81008	28	3.33506	3	0.330253	0.000629663	-6.1756	down	--	--	--	K09565|3.88348e-06|cin:100177752|peptidyl-prolyl cis-trans isomerase-like; K09565 peptidyl-prolyl isomerase F (cyclophilin D) [EC:5.2.1.8] (A)	--	--	Cyclophilin type peptidyl-prolyl cis-trans isomerase/CLD	Cyclophilin 2 {ECO:0000313|EMBL:AIN95571.1} OS=Leishmania panamensis PE=4 SV=1	cyclophilin 2 [Leishmania panamensis]
c67597.graph_c0	10159	885.363	27064	2163.31	25126	1955.08	2087	159.155	604	50.7615	446	34.6428	0.00160049	-5.36014	down	--	--	--	--	[O]	Posttranslational modification, protein turnover, chaperones	Hsp20/alpha crystallin family	Heat Shock Protein 20.8 {ECO:0000313|EMBL:JAA88553.1} OS=Pararge aegeria (specked wood butterfly) PE=3 SV=1	lethal(2)essential for life protein, l2efl [Anopheles darlingi]
c51311.graph_c0	0	0	0	0	0	0	409	51.199	286	39.4552	71	9.05268	3.10576e-06	Inf	up	--	--	Molecular Function: carbohydrate binding (GO:0030246);;	--	--	--	Lectin C-type domain	C-type lectin receptor {ECO:0000313|EMBL:ABM65757.1} OS=Portunus pelagicus (Blue swimmer crab) PE=2 SV=1	C-type lectin receptor [Portunus pelagicus]
c65454.graph_c0	1270	239.296	502	86.7545	977	164.36	32	5.27605	65	11.8106	15	2.51902	0.00454359	-5.4872	down	--	--	--	--	[O]	Posttranslational modification, protein turnover, chaperones	Hsp20/alpha crystallin family	Heat shock protein 21 {ECO:0000313|EMBL:AET34915.1} OS=Macrobrachium rosenbergii (Giant fresh water prawn) PE=2 SV=1	heat shock protein 21 [Macrobrachium rosenbergii]
c45040.graph_c0	8	0.106096	9	0.109473	11	0.130248	277	3.21452	373	4.77029	231	2.73042	0.00290708	4.18522	up	--	--	Molecular Function: ecdysteroid hostage C1one receptor activity (GO:0004884);; Molecular Function: steroid binding (GO:0005496);; Cellular Component: nucleus (GO:0005634);; Biological Process: regulation of transcription, DNA-templated (GO:0006355);; Molecular Function: zinc ion binding (GO:0008270);; Biological Process: ecdysone receptor-mediated signaling pathway (GO:0035076);; Biological Proce…	K14034|6.72298e-178|phu:Phum_PHUM467460|Ecdysone receptor, putative; K14034 ecdysone receptor (A)	[T]	Signal transduction mechanistage D3s	Ligand-binding domain of nuclear hostage C1one receptor;; Zinc finger, C4 type (two domains)	Ecdysone receptor {ECO:0000313|EMBL:AET06179.1} OS=Callinectes sapidus (Blue crab) PE=2 SV=1	ecdysone receptor [Callinectes sapidus]
c26812.graph_c0	2553	780.366	3284	920.676	2305	629.054	34	9.09396	33	9.72721	3	0.81729	0.000146609	-7.84977	down	--	--	--	--	--	--	Hsp20/alpha crystallin family	--	--
c52669.graph_c0	12	0.53451	4	0.163415	6	0.238614	309	12.0437	514	22.0783	287	11.3937	0.000727102	4.78342	up	--	--	Cellular Component: mitochondrial envelope (GO:0005740);; Cellular Component: integral component of membrane (GO:0016021);; Molecular Function: transtage D3embrane transporter activity (GO:0022857);; Biological Process: transtage D3embrane transport (GO:0055085);;	K15107|5.63872e-148|dpo:Dpse_GA14898|GA14898 gene product from transcript GA14898-RA; K15107 solute carrier family 25 (mitochondrial glutamate transporter), member 18/22 (A)	[C]	Energy production and conversion	Mitochondrial carrier protein	Uncharacterized protein {ECO:0000313|EnsemblMetazoa:ADAC001543-PA} OS=Anopheles darlingi (Mosquito) PE=3 SV=1	mitochondrial glutamate carrier protein [Anopheles darlingi]
c45316.graph_c0	0	0	3	0.263546	0	0	65891	5522.45	17402	1607.33	222	18.9513	0.00131935	13.6145	up	--	--	--	--	[TV]	--	Lectin C-type domain	C-type lectin {ECO:0000313|EMBL:AHA83582.1} OS=Penaeus japonicus (Kuruma prawn) PE=2 SV=1	C-type lectin [Marsupenaeus japonicus]
c19796.graph_c0	721	36.6261	2730	127.196	930	42.1802	71	3.15603	5	0.244936	26	1.17716	0.0068582	-6.47831	down	[E]	Amino acid transport and metabolistage D3	--	--	[E]	Amino acid transport and metabolistage D3	Threonine synthase N testage C1inus;; Pyridoxal-phosphate dependent enzstage C3/4e	Threonine synthase-like 2 {ECO:0000313|EMBL:EKC19904.1} OS=Crassostrea gigas (Pacific oyster) PE=4 SV=1	Threonine synthase-like 2 [Crassostrea gigas]
c63835.graph_c0	955	135.455	413	53.7278	803	101.69	13	1.61348	61	8.34352	15	1.89623	0.00291075	-5.36458	down	--	--	Biological Process: protein lipidation (GO:0006497);; Biological Process: regulation of autophagy (GO:0010506);; Biological Process: regulation of translational initiation by eIF2 alpha phosphorylation (GO:0010998);; Biological Process: response to methotrexate (GO:0031427);;	--	[O]	Posttranslational modification, protein turnover, chaperones	Hsp20/alpha crystallin family	Heat shock protein 21 {ECO:0000313|EMBL:AET34915.1} OS=Macrobrachium rosenbergii (Giant fresh water prawn) PE=2 SV=1	heat shock protein 21 [Macrobrachium rosenbergii]
c12509.graph_c0	14	2.32697	5	0.762236	11	1.6324	345	50.1775	452	72.4483	244	36.146	0.00256401	4.23442	up
c12509.graph_c2	8	2.37262	4	1.08806	5	1.32397	207	53.7198	248	70.9277	133	35.1558	0.00123889	4.20836	up
c12918.graph_c0	5222	2706.36	6919	3288.88	6277	2904.5	90	40.8148	324	161.928	76	35.1051	0.00157622	-5.9549	down
c1550.graph_c0	62	44.2566	34	22.2598	55	35.0525	2	1.24923	1	0.688356	1	0.6362	7.54374e-06	-6.22327	down
c15761.graph_c0	0	0	0	0	0	0	215	27.2419	31	4.32873	63	8.13054	0.000530162	Inf	up
c1619.graph_c0	338	47.3758	77	9.89889	479	59.9439	13	1.59445	1	0.135166	3	0.374773	0.00333406	-6.92877	down
c16713.graph_c0	41	7.40671	232	38.4402	134	21.613	5	0.790384	7	1.21946	3	0.483025	0.00934645	-5.50441	down
c18004.graph_c0	1	0.198779	0	0	5	0.88738	46	8.00118	60	11.5013	38	6.73226	0.00389433	3.861	up
c20127.graph_c0	191	79.5731	213	81.3895	400	148.786	15	5.46828	14	5.62455	3	1.11394	0.000173239	-5.57222	down
c20161.graph_c0	21	4.50833	23	4.52878	21	4.02519	2	0.375711	0	0	1	0.191339	3.38238e-05	-5.50572	down
c21745.graph_c0	186	58.7226	233	67.4691	161	45.3825	12	3.31513	4	1.21781	2	0.562769	4.71087e-05	-6.13793	down
c21848.graph_c0	85	29.6477	186	59.5033	132	41.107	11	3.35731	8	2.69085	2	0.621741	0.000108699	-5.22416	down
c23619.graph_c0	6098	1503.1	14301	3233.14	7116	1566.06	706	152.276	40	9.50798	441	96.883	0.00328235	-5.49419	down
c23622.graph_c0	101	66.9317	120	72.9371	97	57.3921	1	0.579879	1	0.639054	1	0.590634	6.87775e-07	-7.53339	down
c24743.graph_c0	15	2.75506	42	7.07532	23	3.77171	3	0.482157	0	0	1	0.1637	9.97162e-05	-5.432	down
c25435.graph_c0	340	101.56	316	86.5742	588	156.817	16	4.18208	29	8.35354	5	1.33114	0.000631107	-5.45835	down
c29543.graph_c0	741	92.9389	1320	151.848	767	85.8904	76	8.34103	51	6.16845	15	1.67679	0.00725152	-5.30824	down
c29922.graph_c0	20320	5023.59	28022	6353.98	26333	5812.47	405	87.6137	1071	255.333	236	52.0008	6.76976e-05	-6.20469	down
c29922.graph_c1	244	169.8	297	189.566	249	154.709	1	0.608939	13	8.72403	1	0.620232	2.04636e-05	-6.39241	down
c32086.graph_c0	0	0	0	0	0	0	7586	539.638	2453	192.304	354	25.6492	6.76976e-05	Inf	up
c33201.graph_c0	160	27.3032	315	49.3015	293	44.6407	7	1.04525	3	0.493676	1	0.15209	5.17573e-06	-7.181	down
c37246.graph_c0	43141	3766.39	46161	3696.3	34263	2670.74	2589	197.785	740	62.3009	846	65.8284	6.76976e-05	-5.96196	down
c37631.graph_c0	2	0.209142	1	0.0959107	1	0.0933643	332	30.3791	81	8.16813	61	5.68523	0.00154476	5.66293	up
c37727.graph_c0	0	0	0	0	0	0	11128	345.336	4121	140.938	629	19.8818	5.17573e-06	Inf	up
c38022.graph_c0	4	0.534599	3	0.367744	2	0.238654	97	11.344	143	18.4302	77	9.17205	0.00194552	4.27893	up
c38096.graph_c0	433	32.6703	233	16.1242	596	40.1496	24	1.58454	32	2.32832	14	0.941457	0.00229369	-5.01695	down
c39064.graph_c0	0	0	1	0.0823489	0	0	29	2.27838	47	4.06936	45	3.60099	0.00194552	6.30806	up
c40902.graph_c0	0	0	0	0	0	0	48	1.84615	97	4.11148	54	2.11544	0.000613633	Inf	up
c42352.graph_c0	0	0	0	0	3	0.106275	17789	617.614	5949	227.62	819	28.9621	7.43334e-05	11.9672	up
c43111.graph_c0	77	3.71203	103	4.55423	98	4.2181	28	1.18115	9	0.418399	5	0.214832	0.00725911	-3.83133	down
c46553.graph_c2	31	12.309	16	5.82689	48	17.0166	2	0.694892	5	1.91451	1	0.35389	0.00146846	-4.35556	down
c47895.graph_c0	0	0	0	0	2	0.306602	29	4.35712	31	5.13291	17	2.60154	0.00208699	4.57326	up
c47993.graph_c0	176	17.8984	597	55.6843	311	28.2379	74	6.58507	17	1.66716	4	0.362552	0.00626684	-4.69839	down
c49441.graph_c1	0	0	0	0	0	0	14461	1378.69	7772	816.588	26	2.52478	6.76976e-05	Inf	up
c49956.graph_c0	358	104.315	281	75.0975	589	153.232	11	2.80468	6	1.68594	2	0.519399	3.38238e-05	-7.04651	down
c50444.graph_c0	0	0	0	0	0	0	29564	3429.53	25464	3255.35	85	10.0432	6.76976e-05	Inf	up
c5206.graph_c0	523	296.933	514	267.655	439	222.531	41	20.3689	7	3.83249	9	4.55414	0.000940662	-5.87023	down
c53085.graph_c1	48310	4470.43	52665	4469.83	42087	3477.2	2953	239.113	1092	97.4455	1600	131.959	7.77549e-05	-5.63252	down
c54760.graph_c4	0	0	1	0.0423504	1	0.041226	642	25.9396	27	1.20224	320	13.1692	0.00725911	8.03998	up
c55365.graph_c0	5	0.558674	3	0.307444	4	0.399042	111	10.8527	75	8.08121	89	8.8631	0.00542288	3.6208	up
c56734.graph_c0	55	17.8375	59	17.5501	30	8.68683	7	1.98653	4	1.251	6	1.73432	0.00194552	-3.97091	down
c5792.graph_c0	565	103.644	569	95.7332	915	149.86	18	2.88931	37	6.5452	9	1.47145	0.00093218	-5.78714	down
c62066.graph_c0	36	7.38547	31	5.83302	18	3.29699	1	0.179516	0	0	0	0	3.90013e-05	-7.95386	down
c70180.graph_c0	23	4.59387	33	6.04534	17	3.03158	0	0	0	0	0	0	6.87775e-07	#NAME?	down
c70255.graph_c0	38	11.4745	97	26.8644	26	7.00959	1	0.264226	0	0	1	0.269127	0.00233493	-7.19518	down
c7173.graph_c0	260	149.658	595	314.122	895	459.959	33	16.6214	19	10.5465	4	2.05208	0.000573643	-5.95412	down
c72282.graph_c0	86	15.9163	133	22.5762	56	9.25338	3	0.485837	0	0	0	0	6.87775e-07	-8.01883	down
c73057.graph_c0	233	52.3165	53	10.9148	325	65.1532	8	1.57181	1	0.216526	6	1.20072	0.00600358	-6.30494	down
c75294.graph_c0	534	201.463	626	216.613	501	168.757	14	4.62178	11	4.00197	1	0.33625	6.76976e-05	-7.03243	down
c77165.graph_c0	9204	4543.6	6515	2949.81	12795	5639.41	148	63.9311	135	64.2665	3	1.31994	4.71087e-05	-7.65826	down
c77297.graph_c0	349	131.073	239	82.3272	495	165.983	13	4.27228	11	3.9839	5	1.67366	0.000108699	-6.14588	down
c78122.graph_c0	267	109.142	91	34.1176	193	70.4381	4	1.43076	10	3.94192	1	0.364324	0.00327477	-6.07877	down
c85933.graph_c0	33	24.1784	22	14.784	58	37.9412	1	0.641121	0	0	4	2.61204	3.38238e-05	-5.1002	down
