# Supplementary material for: Transcriptome profiling of claw muscle of the mud crab (Scylla paramamosain) at different fattening stages
Source: PLoS One. 2017 Nov 15;12(11):e0188067. doi: 10.1371/journal.pone.0188067 (PMC5687733; doi:10.1371/journal.pone.0188067)
Supplement: S5 Table — (XLSX) [file pone.0188067.s005.xlsx]

## Sheet: Annotated DEGs with SNP
Stage C vs Stage B (YM vs RM)
#Chr	Pos	Ref	Alt	RM1	Depth	AlleDp	RM2	Depth	AlleDp	RM3	Depth	AlleDp	SM1	Depth	AlleDp	SM2	Depth	AlleDp	SM3	Depth	AlleDp	YM1	Depth	AlleDp	YM2	Depth	AlleDp	YM3	Depth	AlleDp	Pfam_annotation
c2761.graph_c0	25	G	A	G	2	2,0	G	2	2,0	R	72	29,43	N	.	.	N	.	.	G	2	2,0	N	.	.	N	.	.	N	.	.	Sugar (and other) transporter
c2761.graph_c0	580	C	T	C	2	2,0	C	3	3,0	C	243	243,0	C	8	8,0	N	.	.	T	5	1,4	N	.	.	N	.	.	C	2	2,0
c27537.graph_c0	175	C	T	C	23	23,0	C	23	23,0	C	7	7,0	C	8	8,0	C	2	2,0	C	20	20,0	C	3	3,0	C	2	2,0	C	22	22,0	Major Facilitator Superfamily
c27537.graph_c0	265	C	T	C	23	23,0	C	23	23,0	C	20	20,0	C	24	24,0	C	2	2,0	C	20	20,0	C	7	7,0	Y	10	6,4	C	22	22,0
c27537.graph_c0	507	C	T	T	167	0,167	Y	336	189147	T	21	0,21	Y	20	12,8	N	.	.	T	182	0,182	T	3	0,3	Y	11	9,2	T	37	0,37
c27537.graph_c0	516	C	T	Y	169	64105	C	265	265,0	Y	21	5,16	C	18	18,0	N	.	.	C	153	153,0	C	3	3,0	C	8	8,0	Y	37	30,7
c27537.graph_c0	663	C	T	C	161	161,0	C	265	265,0	C	21	21,0	C	24	24,0	C	2	2,0	C	153	153,0	C	4	4,0	C	8	8,0	Y	44	37,7
c27537.graph_c0	914	C	T	C	161	161,0	C	265	265,0	C	29	29,0	C	26	26,0	C	8	8,0	C	153	153,0	C	2	2,0	C	7	7,0	C	30	30,0
c27537.graph_c0	1017	G	A	A	238	0,238	R	393	223170	R	34	20,14	G	27	27,0	A	12	0,12	R	217	137,80	A	4	0,4	G	5	5,0	R	47	38,9
c16800.graph_c0	61	C	T	C	21	21,0	C	20	20,0	C	8	8,0	N	.	.	N	.	.	N	.	.	C	2	2,0	N	.	.	C	2	2,0	Collagen triple helix repeat (20 copies)
c16800.graph_c0	100	G	A	G	30	30,0	G	20	20,0	G	21	21,0	N	.	.	N	.	.	N	.	.	G	2	2,0	N	.	.	G	5	5,0
c16800.graph_c0	130	A	G	R	40	18,22	R	38	26,12	R	22	7,15	N	.	.	N	.	.	A	2	2,0	G	4	0,4	N	.	.	A	4	4,0
c16800.graph_c0	142	G	A	G	29	29,0	G	41	41,0	G	23	23,0	N	.	.	N	.	.	G	2	2,0	G	4	4,0	G	3	3,0	G	4	4,0
c16800.graph_c0	205	T	A	T	29	29,0	T	41	41,0	T	27	27,0	N	.	.	N	.	.	T	2	2,0	T	2	2,0	T	4	4,0	T	7	7,0
c16800.graph_c0	283	C	T	C	29	29,0	C	41	41,0	C	27	27,0	C	1	1,0	N	.	.	C	2	2,0	C	2	2,0	C	4	4,0	C	5	5,0
c16800.graph_c0	304	C	A	C	29	29,0	C	41	41,0	C	27	27,0	C	2	2,0	N	.	.	C	2	2,0	C	2	2,0	C	4	4,0	M	6	4,2
c16800.graph_c0	322	A	C	A	29	29,0	M	42	25,17	M	27	14,13	A	2	2,0	N	.	.	N	.	.	A	2	2,0	A	4	4,0	A	4	4,0
c16800.graph_c0	409	G	A	G	25	25,0	G	29	29,0	R	16	9,7	N	.	.	N	.	.	N	.	.	G	2	2,0	G	2	2,0	G	7	7,0
c16800.graph_c0	412	G	A	G	25	25,0	G	29	29,0	R	15	8,7	N	.	.	N	.	.	N	.	.	G	2	2,0	G	2	2,0	G	7	7,0
c16800.graph_c0	451	G	A	G	24	24,0	G	29	29,0	G	18	18,0	N	.	.	G	2	2,0	G	2	2,0	G	2	2,0	G	2	2,0	G	7	7,0
c16800.graph_c0	472	A	C	M	32	18,14	A	29	29,0	A	23	23,0	N	.	.	A	3	3,0	A	2	2,0	A	3	3,0	A	2	2,0	A	7	7,0
Stage C vs Stage D (YMvsSM)
#Chr	Pos	Ref	Alt	RM1	Depth	AlleDp	RM2	Depth	AlleDp	RM3	Depth	AlleDp	SM1	Depth	AlleDp	SM2	Depth	AlleDp	SM3	Depth	AlleDp	YM1	Depth	AlleDp	YM2	Depth	AlleDp	YM3	Depth	AlleDp
c26038.graph_c0	17	T	C	N	.	.	N	.	.	N	.	.	T	4	4,0	T	2	2,0	T	2	2,0	N	.	.	N	.	.	N	.	.	Insect cuticle protein
c26038.graph_c0	157	A	G	N	.	.	N	.	.	N	.	.	A	31	31,0	A	28	28,0	A	20	20,0	N	.	.	N	.	.	N	.	.
c26038.graph_c0	162	G	A	N	.	.	N	.	.	N	.	.	G	31	31,0	R	96	25,71	G	20	20,0	N	.	.	N	.	.	N	.	.
c26038.graph_c0	209	C	T	N	.	.	N	.	.	N	.	.	C	31	31,0	Y	112	78,34	C	20	20,0	N	.	.	N	.	.	N	.	.
c26038.graph_c0	561	G	A	N	.	.	N	.	.	N	.	.	G	29	29,0	G	37	37,0	R	83	45,38	N	.	.	N	.	.	N	.	.
c26038.graph_c0	665	C	T	N	.	.	N	.	.	N	.	.	C	29	29,0	C	37	37,0	C	89	89,0	N	.	.	N	.	.	N	.	.
c26038.graph_c0	930	T	A	N	.	.	N	.	.	N	.	.	T	29	29,0	T	37	37,0	W	94	44,50	N	.	.	N	.	.	N	.	.
c25738.graph_c0	91	G	A	G	33	33,0	G	43	43,0	G	25	25,0	G	251	251,0	R	293	167126	R	248	127121	G	21	21,0	R	312	173139	R	317	255,62	Dual specificity phosphatase, catalytic domain;; Protein-tyrosine phosphatase
c25738.graph_c0	167	C	T	T	451	1450	T	323	0,323	T	28	0,28	Y	403	190213	Y	441	214227	Y	353	189164	Y	454	212242	Y	457	216241	Y	441	99340
c25738.graph_c0	280	G	A	G	47	47,0	G	79	79,0	G	32	32,0	G	260	260,0	G	259	259,0	G	208	208,0	G	36	36,0	G	45	45,0	G	178	178,0
c25738.graph_c0	301	C	T	C	47	47,0	C	79	79,0	C	31	31,0	C	260	260,0	C	259	259,0	C	208	208,0	C	36	36,0	C	45	45,0	Y	184	134,50
c25738.graph_c0	355	C	T	C	47	47,0	C	79	79,0	C	24	24,0	C	260	260,0	C	259	259,0	C	208	208,0	C	36	36,0	C	45	45,0	C	39	39,0
c25738.graph_c0	412	T	C	T	47	47,0	T	79	79,0	T	22	22,0	T	260	260,0	T	259	259,0	T	208	208,0	T	36	36,0	T	45	45,0	T	39	39,0
c25738.graph_c0	556	C	A	C	47	47,0	C	79	79,0	C	32	32,0	M	330	182148	C	259	259,0	C	208	208,0	C	36	36,0	C	45	45,0	C	39	39,0
c25738.graph_c0	721	C	T	C	47	47,0	C	79	79,0	C	32	32,0	C	242	242,0	C	259	259,0	C	208	208,0	Y	56	23,33	C	45	45,0	C	39	39,0
c25738.graph_c0	886	C	T	C	47	47,0	C	79	79,0	C	32	32,0	C	242	242,0	C	259	259,0	C	208	208,0	C	28	28,0	C	45	45,0	C	39	39,0
c25738.graph_c0	952	C	G	S	53	25,28	S	212	109103	C	26	26,0	C	242	242,0	C	259	259,0	C	208	208,0	C	28	28,0	S	67	30,37	C	39	39,0
c25738.graph_c0	1074	C	T	Y	120	62,58	C	137	137,0	C	21	21,0	C	242	242,0	C	259	259,0	C	208	208,0	C	28	28,0	Y	296	121175	C	39	39,0
c25738.graph_c0	1117	G	A	G	123	123,0	G	137	137,0	G	21	21,0	G	242	242,0	G	259	259,0	G	208	208,0	G	28	28,0	G	55	55,0	G	39	39,0
c25738.graph_c0	1174	G	A	G	123	123,0	G	137	137,0	G	21	21,0	G	242	242,0	G	259	259,0	G	208	208,0	G	28	28,0	G	55	55,0	G	39	39,0
c25738.graph_c0	1226	G	A	G	123	123,0	R	219	110109	G	21	21,0	G	242	242,0	G	259	259,0	G	208	208,0	G	28	28,0	G	55	55,0	G	39	39,0
c25738.graph_c0	1228	C	T	C	123	123,0	C	232	232,0	C	21	21,0	C	242	242,0	C	259	259,0	C	208	208,0	Y	283	159124	C	55	55,0	C	39	39,0
c25738.graph_c0	1393	C	T	Y	341	173168	C	232	232,0	C	25	25,0	Y	404	223181	C	259	259,0	C	208	208,0	C	198	198,0	Y	328	183145	Y	316	237,79
c25738.graph_c0	1580	C	T	C	375	375,0	C	430	430,0	C	13	13,0	C	267	267,0	C	270	270,0	C	141	141,0	N	.	.	C	322	322,0	Y	382	280102
c20754.graph_c0	532	A	C	M	374	192182	C	350	1349	C	6	0,6	M	243	143100	C	56	0,56	C	66	0,66	C	399	0,399	C	377	0,377	C	395	17378	Hsp20/alpha crystallin family
c20754.graph_c0	921	G	A	G	231	231,0	G	177	177,0	G	2	2,0	G	108	108,0	G	25	25,0	G	38	38,0	G	260	260,0	G	243	243,0	G	258	258,0
c20754.graph_c0	922	C	T	C	231	231,0	C	177	177,0	C	2	2,0	C	108	108,0	C	25	25,0	C	38	38,0	Y	326	156170	C	243	243,0	C	258	258,0
c20754.graph_c0	994	C	T	Y	265	146119	T	184	0,184	C	1	1,0	Y	113	62,51	Y	18	9,9	Y	44	17,27	Y	320	166154	T	245	0,245	Y	298	169129
c20754.graph_c0	1011	A	C	A	249	249,0	M	181	76105	A	2	2,0	A	91	91,0	A	17	17,0	A	36	36,0	M	310	157153	A	255	255,0	A	230	230,0
c20754.graph_c0	1109	G	T	G	249	249,0	K	196	103,93	N	.	.	G	91	91,0	G	21	21,0	K	35	15,20	G	262	262,0	T	267	0,267	K	290	164126
c20754.graph_c0	1149	C	A	M	300	146154	M	234	119115	N	.	.	M	121	67,54	M	31	17,14	M	43	30,13	M	278	135143	C	213	213,0	M	304	137167
c20754.graph_c0	1188	A	G	A	20	20,0	R	235	126109	A	2	2,0	A	114	114,0	A	32	32,0	A	39	39,0	A	47	47,0	A	213	213,0	A	227	227,0
c20754.graph_c0	1196	G	C	G	20	20,0	G	239	239,0	G	2	2,0	S	126	68,58	G	32	32,0	G	39	39,0	G	47	47,0	G	213	213,0	G	227	227,0
c20754.graph_c0	1345	A	G	A	20	20,0	R	347	165182	A	2	2,0	A	134	134,0	A	32	32,0	R	91	40,51	A	47	47,0	G	338	2336	R	330	195135
c20754.graph_c0	1652	C	T	C	20	20,0	C	236	236,0	Y	3	1,2	C	134	134,0	C	32	32,0	C	57	57,0	C	47	47,0	C	283	283,0	C	260	260,0
c20754.graph_c0	1723	C	T	C	20	20,0	C	236	236,0	C	2	2,0	C	134	134,0	C	32	32,0	C	57	57,0	C	47	47,0	C	283	283,0	C	260	260,0
c20754.graph_c0	1733	C	T	C	20	20,0	C	236	236,0	C	2	2,0	C	134	134,0	C	32	32,0	C	57	57,0	C	47	47,0	C	283	283,0	C	260	260,0
c20754.graph_c0	1765	C	A	C	20	20,0	M	267	128139	C	1	1,0	C	134	134,0	C	32	32,0	M	58	32,26	C	47	47,0	A	341	1340	M	364	220144
c20754.graph_c0	1852	A	G	A	20	20,0	G	308	0,308	A	2	2,0	R	192	97,95	R	44	22,22	R	83	39,44	A	47	47,0	G	421	0,421	R	439	260179
c20754.graph_c0	1939	G	A	G	20	20,0	G	41	41,0	G	2	2,0	G	24	24,0	G	31	31,0	G	25	25,0	G	47	47,0	G	85	85,0	G	85	85,0
c20754.graph_c0	2188	C	T	C	20	20,0	Y	40	26,14	N	.	.	C	9	9,0	N	.	.	N	.	.	C	47	47,0	T	72	0,72	Y	82	63,19
c22671.graph_c0	94	C	A	M	86	39,47	C	33	33,0	N	.	.	M	11	7,4	C	8	8,0	C	2	2,0	M	227	126100	M	113	48,65	M	197	110,87	Hsp20/alpha crystallin family
c22671.graph_c0	229	T	G	K	158	80,78	T	33	33,0	N	.	.	G	18	0,18	K	31	14,17	T	8	8,0	G	310	0,310	K	227	101126	K	321	141180
c10217.graph_c0	367	C	T	C	2	2,0	N	.	.	N	.	.	N	.	.	N	.	.	N	.	.	C	21	21,0	C	15	15,0	C	4	4,0	Immunoglobulin I-set domain;; Immunoglobulin domain;; Immunoglobulin domain;; CD80-like C2-set immunoglobulin domain;; Immunoglobulin domain;; Immunoglobulin V-set domain
c10217.graph_c0	529	C	T	N	.	.	N	.	.	N	.	.	N	.	.	N	.	.	N	.	.	Y	15	3,12	C	14	14,0	C	14	14,0
c10217.graph_c0	640	G	A	N	.	.	G	2	2,0	N	.	.	N	.	.	N	.	.	N	.	.	G	13	13,0	G	13	13,0	R	12	6,6
c10217.graph_c0	658	C	T	N	.	.	C	2	2,0	N	.	.	N	.	.	N	.	.	N	.	.	C	13	13,0	C	13	13,0	Y	12	8,4
c10217.graph_c0	750	G	A	N	.	.	G	2	2,0	G	2	2,0	N	.	.	N	.	.	N	.	.	G	21	21,0	R	29	11,18	G	9	9,0
c10217.graph_c0	952	G	A	G	2	2,0	N	.	.	N	.	.	N	.	.	N	.	.	N	.	.	A	16	0,16	R	24	14,10	G	14	14,0
c10217.graph_c0	981	C	T	C	2	2,0	N	.	.	N	.	.	N	.	.	N	.	.	N	.	.	C	9	9,0	C	15	15,0	C	9	9,0
c10217.graph_c0	1017	T	C	N	.	.	N	.	.	N	.	.	N	.	.	N	.	.	N	.	.	N	.	.	N	.	.	Y	5	3,2
c27508.graph_c0	87	G	A	G	41	41,0	R	310	154156	R	42	21,21	G	66	66,0	G	59	59,0	R	303	123180	G	37	37,0	G	53	53,0	R	327	298,29	EF-hand domain;; EF-hand domain pair;; EF hand
c27508.graph_c0	108	C	G	C	41	41,0	C	175	175,0	C	48	48,0	C	66	66,0	C	59	59,0	C	161	161,0	C	37	37,0	C	53	53,0	C	339	339,0
c27508.graph_c0	132	G	A	R	500	225275	G	175	175,0	A	74	5,2	R	397	193204	G	59	59,0	G	161	161,0	A	474	0,474	R	151	78,73	R	471	223248
c27508.graph_c0	273	C	T	C	144	144,0	C	175	175,0	C	66	66,0	Y	349	157192	C	59	59,0	C	161	161,0	C	178	178,0	C	97	97,0	C	133	133,0
c27508.graph_c0	324	G	A	G	144	144,0	G	175	175,0	G	66	66,0	G	364	364,0	G	59	59,0	R	265	90175	G	178	178,0	R	111	58,53	G	133	133,0
c27508.graph_c0	351	A	G	G	175	0,175	R	278	136142	R	128	58,70	R	399	146253	A	59	59,0	R	278	190,88	R	226	129,97	R	115	58,57	A	217	203,14
c27508.graph_c0	537	C	T	C	76	76,0	C	83	83,0	C	29	29,0	C	94	94,0	C	59	59,0	C	77	77,0	Y	379	189188	C	106	106,0	C	80	80,0
c26474.graph_c0	54	T	G	N	.	.	N	.	.	N	.	.	K	41	24,17	K	23	18,5	T	2	2,0	N	.	.	N	.	.	N	.	.	Insect cuticle protein
c26474.graph_c0	123	G	A	N	.	.	N	.	.	G	2	2,0	G	42	42,0	R	51	8,43	G	21	21,0	N	.	.	N	.	.	N	.	.
c26474.graph_c0	159	C	T	N	.	.	N	.	.	C	3	3,0	T	157	1156	T	53	0,53	Y	20	10,10	N	.	.	N	.	.	N	.	.
c26474.graph_c0	210	C	G	N	.	.	N	.	.	C	2	2,0	C	27	27,0	C	24	24,0	C	19	19,0	N	.	.	N	.	.	N	.	.
c26474.graph_c0	225	A	G	N	.	.	N	.	.	A	2	2,0	A	27	27,0	A	24	24,0	A	21	21,0	N	.	.	N	.	.	N	.	.
c26474.graph_c0	469	G	T	N	.	.	N	.	.	N	.	.	K	22	8,14	G	12	12,0	G	2	2,0	N	.	.	N	.	.	N	.	.
c26812.graph_c0	76	C	T	C	7	7,0	C	29	29,0	N	.	.	C	7	7,0	C	7	7,0	N	.	.	C	22	22,0	C	49	49,0	C	58	58,0	Hsp20/alpha crystallin family
c26812.graph_c0	176	A	G	R	104	65,39	R	497	320177	N	.	.	R	33	22,11	R	36	26,10	R	4	2,2	R	513	429,84	R	534	469,65	R	532	463,69
c26812.graph_c0	202	C	T	Y	126	72,54	Y	580	345235	N	.	.	Y	34	19,15	Y	42	29,13	Y	5	2,3	Y	569	412157	Y	570	433137	Y	565	427138
c19796.graph_c0	45	T	A	T	8	8,0	W	43	24,19	N	.	.	T	3	3,0	N	.	.	N	.	.	T	20	20,0	A	96	0,96	T	45	45,0	Threonine synthase N terminus;; Pyridoxal-phosphate dependent enzyme
c19796.graph_c0	79	C	T	C	8	8,0	C	44	44,0	N	.	.	C	3	3,0	N	.	.	C	3	3,0	C	20	20,0	C	103	103,0	C	47	47,0
c19796.graph_c0	124	G	A	G	21	21,0	G	44	44,0	N	.	.	G	7	7,0	N	.	.	G	5	5,0	G	20	20,0	G	103	103,0	R	130	71,59
c19796.graph_c0	134	T	A	T	21	21,0	T	44	44,0	N	.	.	W	10	7,3	N	.	.	T	5	5,0	T	20	20,0	A	274	0,274	T	104	104,0
c19796.graph_c0	184	A	G	A	21	21,0	A	44	44,0	N	.	.	A	10	10,0	N	.	.	A	2	2,0	A	20	20,0	A	216	216,0	A	104	104,0
c19796.graph_c0	203	G	A	G	21	21,0	G	44	44,0	N	.	.	G	10	10,0	N	.	.	G	2	2,0	G	20	20,0	G	216	216,0	G	104	104,0
c19796.graph_c0	276	G	A	G	17	17,0	R	115	58,57	N	.	.	R	9	5,4	N	.	.	G	2	2,0	G	20	20,0	G	216	216,0	G	104	104,0
c19796.graph_c0	304	C	T	C	12	12,0	C	84	84,0	N	.	.	C	6	6,0	N	.	.	C	2	2,0	C	20	20,0	C	216	216,0	Y	107	55,52
c19796.graph_c0	536	C	T	C	22	22,0	C	84	84,0	N	.	.	C	11	11,0	N	.	.	C	2	2,0	C	20	20,0	C	216	216,0	C	96	96,0
c19796.graph_c0	693	G	T	G	16	16,0	G	84	84,0	N	.	.	G	7	7,0	G	2	2,0	N	.	.	G	20	20,0	G	216	216,0	G	96	96,0
c19796.graph_c0	702	A	G	A	16	16,0	R	110	45,65	N	.	.	R	8	4,4	A	2	2,0	G	2	0,2	R	109	12,97	R	283	127156	R	115	104,11
c19796.graph_c0	808	G	A	G	15	15,0	G	64	64,0	N	.	.	G	8	8,0	N	.	.	G	2	2,0	G	66	66,0	G	259	259,0	G	49	49,0
c19796.graph_c0	1023	C	T	T	23	0,23	C	64	64,0	N	.	.	C	7	7,0	C	1	1,0	C	1	1,0	Y	108	95,13	C	259	259,0	C	49	49,0
c19796.graph_c0	1083	G	A	G	24	24,0	G	64	64,0	N	.	.	G	7	7,0	G	2	2,0	G	4	4,0	G	30	30,0	R	319	139180	G	49	49,0
c19796.graph_c0	1215	G	A	G	24	24,0	G	64	64,0	N	.	.	G	7	7,0	N	.	.	G	3	3,0	G	30	30,0	G	180	180,0	G	49	49,0
c19796.graph_c0	1374	T	C	T	10	10,0	T	64	64,0	N	.	.	T	7	7,0	N	.	.	N	.	.	T	30	30,0	T	180	180,0	T	49	49,0
c19796.graph_c0	1701	T	C	T	11	11,0	Y	61	27,34	N	.	.	T	6	6,0	N	.	.	T	2	2,0	T	30	30,0	Y	172	97,75	T	49	49,0

## Sheet: All DEGs with SNP
Stage D vs Stage B (SMvsRM)
#Chr	Pos	Ref	Alt	RM1	Depth	AlleDp	RM2	Depth	AlleDp	RM3	Depth	AlleDp	SM1	Depth	AlleDp	SM2	Depth	AlleDp	SM3	Depth	AlleDp	YM1	Depth	AlleDp	YM2	Depth	AlleDp	YM3	Depth	AlleDp
c20161.graph_c0	222	C	T	C	22	22,0	C	30	30,0	C	7	7,0	C	2	2,0	N	.	.	N	.	.	C	20	20,0	C	15	15,0	C	22	22,0
c20161.graph_c0	263	T	C	T	22	22,0	Y	51	23,28	T	7	7,0	T	2	2,0	N	.	.	N	.	.	T	20	20,0	T	14	14,0	Y	21	11,10
Stage C vs Stage B (YM vs RM)
#Chr	Pos	Ref	Alt	RM1	Depth	AlleDp	RM2	Depth	AlleDp	RM3	Depth	AlleDp	SM1	Depth	AlleDp	SM2	Depth	AlleDp	SM3	Depth	AlleDp	YM1	Depth	AlleDp	YM2	Depth	AlleDp	YM3	Depth	AlleDp
c2761.graph_c0	25	G	A	G	2	2,0	G	2	2,0	R	72	29,43	N	.	.	N	.	.	G	2	2,0	N	.	.	N	.	.	N	.	.
c2761.graph_c0	580	C	T	C	2	2,0	C	3	3,0	C	243	243,0	C	8	8,0	N	.	.	T	5	1,4	N	.	.	N	.	.	C	2	2,0
c27537.graph_c0	175	C	T	C	23	23,0	C	23	23,0	C	7	7,0	C	8	8,0	C	2	2,0	C	20	20,0	C	3	3,0	C	2	2,0	C	22	22,0
c27537.graph_c0	265	C	T	C	23	23,0	C	23	23,0	C	20	20,0	C	24	24,0	C	2	2,0	C	20	20,0	C	7	7,0	Y	10	6,4	C	22	22,0
c27537.graph_c0	507	C	T	T	167	0,167	Y	336	189147	T	21	0,21	Y	20	12,8	N	.	.	T	182	0,182	T	3	0,3	Y	11	9,2	T	37	0,37
c27537.graph_c0	516	C	T	Y	169	64105	C	265	265,0	Y	21	5,16	C	18	18,0	N	.	.	C	153	153,0	C	3	3,0	C	8	8,0	Y	37	30,7
c27537.graph_c0	663	C	T	C	161	161,0	C	265	265,0	C	21	21,0	C	24	24,0	C	2	2,0	C	153	153,0	C	4	4,0	C	8	8,0	Y	44	37,7
c27537.graph_c0	914	C	T	C	161	161,0	C	265	265,0	C	29	29,0	C	26	26,0	C	8	8,0	C	153	153,0	C	2	2,0	C	7	7,0	C	30	30,0
c27537.graph_c0	1017	G	A	A	238	0,238	R	393	223170	R	34	20,14	G	27	27,0	A	12	0,12	R	217	137,80	A	4	0,4	G	5	5,0	R	47	38,9
c16800.graph_c0	61	C	T	C	21	21,0	C	20	20,0	C	8	8,0	N	.	.	N	.	.	N	.	.	C	2	2,0	N	.	.	C	2	2,0
c16800.graph_c0	100	G	A	G	30	30,0	G	20	20,0	G	21	21,0	N	.	.	N	.	.	N	.	.	G	2	2,0	N	.	.	G	5	5,0
c16800.graph_c0	130	A	G	R	40	18,22	R	38	26,12	R	22	7,15	N	.	.	N	.	.	A	2	2,0	G	4	0,4	N	.	.	A	4	4,0
c16800.graph_c0	142	G	A	G	29	29,0	G	41	41,0	G	23	23,0	N	.	.	N	.	.	G	2	2,0	G	4	4,0	G	3	3,0	G	4	4,0
c16800.graph_c0	205	T	A	T	29	29,0	T	41	41,0	T	27	27,0	N	.	.	N	.	.	T	2	2,0	T	2	2,0	T	4	4,0	T	7	7,0
c16800.graph_c0	283	C	T	C	29	29,0	C	41	41,0	C	27	27,0	C	1	1,0	N	.	.	C	2	2,0	C	2	2,0	C	4	4,0	C	5	5,0
c16800.graph_c0	304	C	A	C	29	29,0	C	41	41,0	C	27	27,0	C	2	2,0	N	.	.	C	2	2,0	C	2	2,0	C	4	4,0	M	6	4,2
c16800.graph_c0	322	A	C	A	29	29,0	M	42	25,17	M	27	14,13	A	2	2,0	N	.	.	N	.	.	A	2	2,0	A	4	4,0	A	4	4,0
c16800.graph_c0	409	G	A	G	25	25,0	G	29	29,0	R	16	9,7	N	.	.	N	.	.	N	.	.	G	2	2,0	G	2	2,0	G	7	7,0
c16800.graph_c0	412	G	A	G	25	25,0	G	29	29,0	R	15	8,7	N	.	.	N	.	.	N	.	.	G	2	2,0	G	2	2,0	G	7	7,0
c16800.graph_c0	451	G	A	G	24	24,0	G	29	29,0	G	18	18,0	N	.	.	G	2	2,0	G	2	2,0	G	2	2,0	G	2	2,0	G	7	7,0
c16800.graph_c0	472	A	C	M	32	18,14	A	29	29,0	A	23	23,0	N	.	.	A	3	3,0	A	2	2,0	A	3	3,0	A	2	2,0	A	7	7,0
c24734.graph_c0	194	A	G	R	4	2,2	R	16	7,9	N	.	.	A	2	2,0	N	.	.	A	2	2,0	A	2	2,0	N	.	.	N	.	.
c24734.graph_c0	363	G	A	N	.	.	R	5	3,2	N	.	.	N	.	.	N	.	.	N	.	.	G	2	2,0	N	.	.	N	.	.
c24734.graph_c0	505	A	G	A	2	2,0	G	3	0,3	N	.	.	N	.	.	N	.	.	N	.	.	N	.	.	N	.	.	N	.	.
c24734.graph_c0	623	C	G	C	5	5,0	S	15	6,9	N	.	.	N	.	.	N	.	.	N	.	.	N	.	.	N	.	.	N	.	.
c24734.graph_c0	709	C	T	Y	4	3,1	Y	11	3,8	N	.	.	N	.	.	N	.	.	C	2	2,0	N	.	.	N	.	.	N	.	.
c24734.graph_c0	778	A	G	A	3	3,0	R	12	7,5	N	.	.	N	.	.	A	2	2,0	A	1	1,0	A	2	2,0	N	.	.	N	.	.
c24734.graph_c0	823	A	G	A	2	2,0	R	13	8,5	N	.	.	A	2	2,0	A	2	2,0	R	3	1,2	R	4	2,2	N	.	.	N	.	.
c24734.graph_c0	872	C	T	C	2	2,0	T	17	0,17	N	.	.	T	2	0,2	C	2	2,0	C	2	2,0	Y	3	1,2	C	2	2,0	N	.	.
c24734.graph_c0	934	C	T	N	.	.	C	10	10,0	N	.	.	N	.	.	N	.	.	N	.	.	N	.	.	C	2	2,0	N	.	.
c24734.graph_c0	1017	C	T	N	.	.	N	.	.	N	.	.	N	.	.	N	.	.	N	.	.	N	.	.	N	.	.	N	.	.
Stage C vs Stage D (YMvsSM)
#Chr	Pos	Ref	Alt	RM1	Depth	AlleDp	RM2	Depth	AlleDp	RM3	Depth	AlleDp	SM1	Depth	AlleDp	SM2	Depth	AlleDp	SM3	Depth	AlleDp	YM1	Depth	AlleDp	YM2	Depth	AlleDp	YM3	Depth	AlleDp
c26038.graph_c0	17	T	C	N	.	.	N	.	.	N	.	.	T	4	4,0	T	2	2,0	T	2	2,0	N	.	.	N	.	.	N	.	.
c26038.graph_c0	157	A	G	N	.	.	N	.	.	N	.	.	A	31	31,0	A	28	28,0	A	20	20,0	N	.	.	N	.	.	N	.	.
c26038.graph_c0	162	G	A	N	.	.	N	.	.	N	.	.	G	31	31,0	R	96	25,71	G	20	20,0	N	.	.	N	.	.	N	.	.
c26038.graph_c0	209	C	T	N	.	.	N	.	.	N	.	.	C	31	31,0	Y	112	78,34	C	20	20,0	N	.	.	N	.	.	N	.	.
c26038.graph_c0	561	G	A	N	.	.	N	.	.	N	.	.	G	29	29,0	G	37	37,0	R	83	45,38	N	.	.	N	.	.	N	.	.
c26038.graph_c0	665	C	T	N	.	.	N	.	.	N	.	.	C	29	29,0	C	37	37,0	C	89	89,0	N	.	.	N	.	.	N	.	.
c26038.graph_c0	930	T	A	N	.	.	N	.	.	N	.	.	T	29	29,0	T	37	37,0	W	94	44,50	N	.	.	N	.	.	N	.	.
c25738.graph_c0	91	G	A	G	33	33,0	G	43	43,0	G	25	25,0	G	251	251,0	R	293	167126	R	248	127121	G	21	21,0	R	312	173139	R	317	255,62
c25738.graph_c0	167	C	T	T	451	1450	T	323	0,323	T	28	0,28	Y	403	190213	Y	441	214227	Y	353	189164	Y	454	212242	Y	457	216241	Y	441	99340
c25738.graph_c0	280	G	A	G	47	47,0	G	79	79,0	G	32	32,0	G	260	260,0	G	259	259,0	G	208	208,0	G	36	36,0	G	45	45,0	G	178	178,0
c25738.graph_c0	301	C	T	C	47	47,0	C	79	79,0	C	31	31,0	C	260	260,0	C	259	259,0	C	208	208,0	C	36	36,0	C	45	45,0	Y	184	134,50
c25738.graph_c0	355	C	T	C	47	47,0	C	79	79,0	C	24	24,0	C	260	260,0	C	259	259,0	C	208	208,0	C	36	36,0	C	45	45,0	C	39	39,0
c25738.graph_c0	412	T	C	T	47	47,0	T	79	79,0	T	22	22,0	T	260	260,0	T	259	259,0	T	208	208,0	T	36	36,0	T	45	45,0	T	39	39,0
c25738.graph_c0	556	C	A	C	47	47,0	C	79	79,0	C	32	32,0	M	330	182148	C	259	259,0	C	208	208,0	C	36	36,0	C	45	45,0	C	39	39,0
c25738.graph_c0	721	C	T	C	47	47,0	C	79	79,0	C	32	32,0	C	242	242,0	C	259	259,0	C	208	208,0	Y	56	23,33	C	45	45,0	C	39	39,0
c25738.graph_c0	886	C	T	C	47	47,0	C	79	79,0	C	32	32,0	C	242	242,0	C	259	259,0	C	208	208,0	C	28	28,0	C	45	45,0	C	39	39,0
c25738.graph_c0	952	C	G	S	53	25,28	S	212	109103	C	26	26,0	C	242	242,0	C	259	259,0	C	208	208,0	C	28	28,0	S	67	30,37	C	39	39,0
c25738.graph_c0	1074	C	T	Y	120	62,58	C	137	137,0	C	21	21,0	C	242	242,0	C	259	259,0	C	208	208,0	C	28	28,0	Y	296	121175	C	39	39,0
c25738.graph_c0	1117	G	A	G	123	123,0	G	137	137,0	G	21	21,0	G	242	242,0	G	259	259,0	G	208	208,0	G	28	28,0	G	55	55,0	G	39	39,0
c25738.graph_c0	1174	G	A	G	123	123,0	G	137	137,0	G	21	21,0	G	242	242,0	G	259	259,0	G	208	208,0	G	28	28,0	G	55	55,0	G	39	39,0
c25738.graph_c0	1226	G	A	G	123	123,0	R	219	110109	G	21	21,0	G	242	242,0	G	259	259,0	G	208	208,0	G	28	28,0	G	55	55,0	G	39	39,0
c25738.graph_c0	1228	C	T	C	123	123,0	C	232	232,0	C	21	21,0	C	242	242,0	C	259	259,0	C	208	208,0	Y	283	159124	C	55	55,0	C	39	39,0
c25738.graph_c0	1393	C	T	Y	341	173168	C	232	232,0	C	25	25,0	Y	404	223181	C	259	259,0	C	208	208,0	C	198	198,0	Y	328	183145	Y	316	237,79
c25738.graph_c0	1580	C	T	C	375	375,0	C	430	430,0	C	13	13,0	C	267	267,0	C	270	270,0	C	141	141,0	N	.	.	C	322	322,0	Y	382	280102
c20754.graph_c0	532	A	C	M	374	192182	C	350	1349	C	6	0,6	M	243	143100	C	56	0,56	C	66	0,66	C	399	0,399	C	377	0,377	C	395	17378
c20754.graph_c0	921	G	A	G	231	231,0	G	177	177,0	G	2	2,0	G	108	108,0	G	25	25,0	G	38	38,0	G	260	260,0	G	243	243,0	G	258	258,0
c20754.graph_c0	922	C	T	C	231	231,0	C	177	177,0	C	2	2,0	C	108	108,0	C	25	25,0	C	38	38,0	Y	326	156170	C	243	243,0	C	258	258,0
c20754.graph_c0	994	C	T	Y	265	146119	T	184	0,184	C	1	1,0	Y	113	62,51	Y	18	9,9	Y	44	17,27	Y	320	166154	T	245	0,245	Y	298	169129
c20754.graph_c0	1011	A	C	A	249	249,0	M	181	76105	A	2	2,0	A	91	91,0	A	17	17,0	A	36	36,0	M	310	157153	A	255	255,0	A	230	230,0
c20754.graph_c0	1109	G	T	G	249	249,0	K	196	103,93	N	.	.	G	91	91,0	G	21	21,0	K	35	15,20	G	262	262,0	T	267	0,267	K	290	164126
c20754.graph_c0	1149	C	A	M	300	146154	M	234	119115	N	.	.	M	121	67,54	M	31	17,14	M	43	30,13	M	278	135143	C	213	213,0	M	304	137167
c20754.graph_c0	1188	A	G	A	20	20,0	R	235	126109	A	2	2,0	A	114	114,0	A	32	32,0	A	39	39,0	A	47	47,0	A	213	213,0	A	227	227,0
c20754.graph_c0	1196	G	C	G	20	20,0	G	239	239,0	G	2	2,0	S	126	68,58	G	32	32,0	G	39	39,0	G	47	47,0	G	213	213,0	G	227	227,0
c20754.graph_c0	1345	A	G	A	20	20,0	R	347	165182	A	2	2,0	A	134	134,0	A	32	32,0	R	91	40,51	A	47	47,0	G	338	2336	R	330	195135
c20754.graph_c0	1652	C	T	C	20	20,0	C	236	236,0	Y	3	1,2	C	134	134,0	C	32	32,0	C	57	57,0	C	47	47,0	C	283	283,0	C	260	260,0
c20754.graph_c0	1723	C	T	C	20	20,0	C	236	236,0	C	2	2,0	C	134	134,0	C	32	32,0	C	57	57,0	C	47	47,0	C	283	283,0	C	260	260,0
c20754.graph_c0	1733	C	T	C	20	20,0	C	236	236,0	C	2	2,0	C	134	134,0	C	32	32,0	C	57	57,0	C	47	47,0	C	283	283,0	C	260	260,0
c20754.graph_c0	1765	C	A	C	20	20,0	M	267	128139	C	1	1,0	C	134	134,0	C	32	32,0	M	58	32,26	C	47	47,0	A	341	1340	M	364	220144
c20754.graph_c0	1852	A	G	A	20	20,0	G	308	0,308	A	2	2,0	R	192	97,95	R	44	22,22	R	83	39,44	A	47	47,0	G	421	0,421	R	439	260179
c20754.graph_c0	1939	G	A	G	20	20,0	G	41	41,0	G	2	2,0	G	24	24,0	G	31	31,0	G	25	25,0	G	47	47,0	G	85	85,0	G	85	85,0
c20754.graph_c0	2188	C	T	C	20	20,0	Y	40	26,14	N	.	.	C	9	9,0	N	.	.	N	.	.	C	47	47,0	T	72	0,72	Y	82	63,19
c22671.graph_c0	94	C	A	M	86	39,47	C	33	33,0	N	.	.	M	11	7,4	C	8	8,0	C	2	2,0	M	227	126100	M	113	48,65	M	197	110,87
c22671.graph_c0	229	T	G	K	158	80,78	T	33	33,0	N	.	.	G	18	0,18	K	31	14,17	T	8	8,0	G	310	0,310	K	227	101126	K	321	141180
c10217.graph_c0	367	C	T	C	2	2,0	N	.	.	N	.	.	N	.	.	N	.	.	N	.	.	C	21	21,0	C	15	15,0	C	4	4,0
c10217.graph_c0	529	C	T	N	.	.	N	.	.	N	.	.	N	.	.	N	.	.	N	.	.	Y	15	3,12	C	14	14,0	C	14	14,0
c10217.graph_c0	640	G	A	N	.	.	G	2	2,0	N	.	.	N	.	.	N	.	.	N	.	.	G	13	13,0	G	13	13,0	R	12	6,6
c10217.graph_c0	658	C	T	N	.	.	C	2	2,0	N	.	.	N	.	.	N	.	.	N	.	.	C	13	13,0	C	13	13,0	Y	12	8,4
c10217.graph_c0	750	G	A	N	.	.	G	2	2,0	G	2	2,0	N	.	.	N	.	.	N	.	.	G	21	21,0	R	29	11,18	G	9	9,0
c10217.graph_c0	952	G	A	G	2	2,0	N	.	.	N	.	.	N	.	.	N	.	.	N	.	.	A	16	0,16	R	24	14,10	G	14	14,0
c10217.graph_c0	981	C	T	C	2	2,0	N	.	.	N	.	.	N	.	.	N	.	.	N	.	.	C	9	9,0	C	15	15,0	C	9	9,0
c10217.graph_c0	1017	T	C	N	.	.	N	.	.	N	.	.	N	.	.	N	.	.	N	.	.	N	.	.	N	.	.	Y	5	3,2
c27508.graph_c0	87	G	A	G	41	41,0	R	310	154156	R	42	21,21	G	66	66,0	G	59	59,0	R	303	123180	G	37	37,0	G	53	53,0	R	327	298,29
c27508.graph_c0	108	C	G	C	41	41,0	C	175	175,0	C	48	48,0	C	66	66,0	C	59	59,0	C	161	161,0	C	37	37,0	C	53	53,0	C	339	339,0
c27508.graph_c0	132	G	A	R	500	225275	G	175	175,0	A	74	5,2	R	397	193204	G	59	59,0	G	161	161,0	A	474	0,474	R	151	78,73	R	471	223248
c27508.graph_c0	273	C	T	C	144	144,0	C	175	175,0	C	66	66,0	Y	349	157192	C	59	59,0	C	161	161,0	C	178	178,0	C	97	97,0	C	133	133,0
c27508.graph_c0	324	G	A	G	144	144,0	G	175	175,0	G	66	66,0	G	364	364,0	G	59	59,0	R	265	90175	G	178	178,0	R	111	58,53	G	133	133,0
c27508.graph_c0	351	A	G	G	175	0,175	R	278	136142	R	128	58,70	R	399	146253	A	59	59,0	R	278	190,88	R	226	129,97	R	115	58,57	A	217	203,14
c27508.graph_c0	537	C	T	C	76	76,0	C	83	83,0	C	29	29,0	C	94	94,0	C	59	59,0	C	77	77,0	Y	379	189188	C	106	106,0	C	80	80,0
c26474.graph_c0	54	T	G	N	.	.	N	.	.	N	.	.	K	41	24,17	K	23	18,5	T	2	2,0	N	.	.	N	.	.	N	.	.
c26474.graph_c0	123	G	A	N	.	.	N	.	.	G	2	2,0	G	42	42,0	R	51	8,43	G	21	21,0	N	.	.	N	.	.	N	.	.
c26474.graph_c0	159	C	T	N	.	.	N	.	.	C	3	3,0	T	157	1156	T	53	0,53	Y	20	10,10	N	.	.	N	.	.	N	.	.
c26474.graph_c0	210	C	G	N	.	.	N	.	.	C	2	2,0	C	27	27,0	C	24	24,0	C	19	19,0	N	.	.	N	.	.	N	.	.
c26474.graph_c0	225	A	G	N	.	.	N	.	.	A	2	2,0	A	27	27,0	A	24	24,0	A	21	21,0	N	.	.	N	.	.	N	.	.
c26474.graph_c0	469	G	T	N	.	.	N	.	.	N	.	.	K	22	8,14	G	12	12,0	G	2	2,0	N	.	.	N	.	.	N	.	.
c26812.graph_c0	76	C	T	C	7	7,0	C	29	29,0	N	.	.	C	7	7,0	C	7	7,0	N	.	.	C	22	22,0	C	49	49,0	C	58	58,0
c26812.graph_c0	176	A	G	R	104	65,39	R	497	320177	N	.	.	R	33	22,11	R	36	26,10	R	4	2,2	R	513	429,84	R	534	469,65	R	532	463,69
c26812.graph_c0	202	C	T	Y	126	72,54	Y	580	345235	N	.	.	Y	34	19,15	Y	42	29,13	Y	5	2,3	Y	569	412157	Y	570	433137	Y	565	427138
c19796.graph_c0	45	T	A	T	8	8,0	W	43	24,19	N	.	.	T	3	3,0	N	.	.	N	.	.	T	20	20,0	A	96	0,96	T	45	45,0
c19796.graph_c0	79	C	T	C	8	8,0	C	44	44,0	N	.	.	C	3	3,0	N	.	.	C	3	3,0	C	20	20,0	C	103	103,0	C	47	47,0
c19796.graph_c0	124	G	A	G	21	21,0	G	44	44,0	N	.	.	G	7	7,0	N	.	.	G	5	5,0	G	20	20,0	G	103	103,0	R	130	71,59
c19796.graph_c0	134	T	A	T	21	21,0	T	44	44,0	N	.	.	W	10	7,3	N	.	.	T	5	5,0	T	20	20,0	A	274	0,274	T	104	104,0
c19796.graph_c0	184	A	G	A	21	21,0	A	44	44,0	N	.	.	A	10	10,0	N	.	.	A	2	2,0	A	20	20,0	A	216	216,0	A	104	104,0
c19796.graph_c0	203	G	A	G	21	21,0	G	44	44,0	N	.	.	G	10	10,0	N	.	.	G	2	2,0	G	20	20,0	G	216	216,0	G	104	104,0
c19796.graph_c0	276	G	A	G	17	17,0	R	115	58,57	N	.	.	R	9	5,4	N	.	.	G	2	2,0	G	20	20,0	G	216	216,0	G	104	104,0
c19796.graph_c0	304	C	T	C	12	12,0	C	84	84,0	N	.	.	C	6	6,0	N	.	.	C	2	2,0	C	20	20,0	C	216	216,0	Y	107	55,52
c19796.graph_c0	536	C	T	C	22	22,0	C	84	84,0	N	.	.	C	11	11,0	N	.	.	C	2	2,0	C	20	20,0	C	216	216,0	C	96	96,0
c19796.graph_c0	693	G	T	G	16	16,0	G	84	84,0	N	.	.	G	7	7,0	G	2	2,0	N	.	.	G	20	20,0	G	216	216,0	G	96	96,0
c19796.graph_c0	702	A	G	A	16	16,0	R	110	45,65	N	.	.	R	8	4,4	A	2	2,0	G	2	0,2	R	109	12,97	R	283	127156	R	115	104,11
c19796.graph_c0	808	G	A	G	15	15,0	G	64	64,0	N	.	.	G	8	8,0	N	.	.	G	2	2,0	G	66	66,0	G	259	259,0	G	49	49,0
c19796.graph_c0	1023	C	T	T	23	0,23	C	64	64,0	N	.	.	C	7	7,0	C	1	1,0	C	1	1,0	Y	108	95,13	C	259	259,0	C	49	49,0
c19796.graph_c0	1083	G	A	G	24	24,0	G	64	64,0	N	.	.	G	7	7,0	G	2	2,0	G	4	4,0	G	30	30,0	R	319	139180	G	49	49,0
c19796.graph_c0	1215	G	A	G	24	24,0	G	64	64,0	N	.	.	G	7	7,0	N	.	.	G	3	3,0	G	30	30,0	G	180	180,0	G	49	49,0
c19796.graph_c0	1374	T	C	T	10	10,0	T	64	64,0	N	.	.	T	7	7,0	N	.	.	N	.	.	T	30	30,0	T	180	180,0	T	49	49,0
c19796.graph_c0	1701	T	C	T	11	11,0	Y	61	27,34	N	.	.	T	6	6,0	N	.	.	T	2	2,0	T	30	30,0	Y	172	97,75	T	49	49,0
c12918.graph_c0	25	T	C	C	130	4126	N	.	.	N	.	.	C	25	0,25	N	.	.	C	14	0,14	N	.	.	C	137	1136	N	.	.
c12918.graph_c0	39	C	A	M	266	134132	M	242	98144	N	.	.	M	35	19,16	M	80	61,19	C	21	21,0	C	181	181,0	M	275	127148	C	263	263,0
c12918.graph_c0	88	G	A	A	571	1570	A	540	0,540	A	1	0,1	A	70	0,70	G	100	100,0	A	65	0,65	A	580	1579	A	580	1579	R	524	81443
c1550.graph_c0	65	C	T	Y	31	19,12	C	21	21,0	N	.	.	C	2	2,0	C	2	2,0	N	.	.	C	42	42,0	C	27	27,0	C	43	43,0
c1550.graph_c0	168	C	T	Y	21	9,12	Y	14	6,8	N	.	.	T	2	0,2	N	.	.	N	.	.	Y	39	25,14	Y	27	13,14	Y	42	20,22
c1550.graph_c0	199	C	T	N	.	.	N	.	.	N	.	.	N	.	.	N	.	.	N	.	.	N	.	.	Y	10	6,4	N	.	.
c15761.graph_c0	212	G	A	N	.	.	N	.	.	N	.	.	G	58	58,0	G	7	7,0	R	20	6,14	N	.	.	N	.	.	N	.	.
c1619.graph_c0	121	T	C	Y	19	9,10	C	36	0,36	N	.	.	T	2	2,0	N	.	.	N	.	.	T	25	25,0	Y	17	11,6	T	20	20,0
c1619.graph_c0	150	G	A	G	23	23,0	G	36	36,0	N	.	.	A	2	0,2	N	.	.	N	.	.	R	92	33,59	G	22	22,0	R	133	73,60
c1619.graph_c0	348	G	A	G	24	24,0	G	36	36,0	G	2	2,0	G	7	7,0	N	.	.	N	.	.	R	174	60114	G	22	22,0	G	57	57,0
c16713.graph_c0	115	C	G	C	7	7,0	N	.	.	N	.	.	C	2	2,0	C	2	2,0	N	.	.	S	24	8,16	C	70	70,0	C	31	31,0
c16713.graph_c0	145	A	G	A	7	7,0	N	.	.	N	.	.	A	2	2,0	A	2	2,0	N	.	.	R	25	8,17	A	70	70,0	A	31	31,0
c16713.graph_c0	424	A	T	A	15	15,0	A	3	3,0	N	.	.	N	.	.	A	4	4,0	W	4	2,2	A	9	9,0	W	112	33,79	A	31	31,0
c16713.graph_c0	442	C	A	M	15	4,11	N	.	.	N	.	.	N	.	.	M	3	1,2	C	2	2,0	C	9	9,0	C	24	24,0	M	61	40,21
c18004.graph_c0	288	T	A	N	.	.	N	.	.	A	2	0,2	T	27	27,0	T	21	21,0	W	20	12,8	N	.	.	N	.	.	T	2	2,0
c18004.graph_c0	413	G	A	N	.	.	N	.	.	N	.	.	G	8	8,0	G	23	23,0	G	8	8,0	N	.	.	N	.	.	N	.	.
c18004.graph_c0	437	C	A	N	.	.	N	.	.	N	.	.	C	8	8,0	C	11	11,0	C	8	8,0	N	.	.	N	.	.	N	.	.
c20127.graph_c0	237	C	T	C	53	53,0	C	25	25,0	N	.	.	C	7	7,0	Y	20	13,7	C	3	3,0	Y	187	98,89	C	41	41,0	C	72	72,0
c20161.graph_c0	222	C	T	C	22	22,0	C	30	30,0	C	7	7,0	C	2	2,0	N	.	.	N	.	.	C	20	20,0	C	15	15,0	C	22	22,0
c20161.graph_c0	263	T	C	T	22	22,0	Y	51	23,28	T	7	7,0	T	2	2,0	N	.	.	N	.	.	T	20	20,0	T	14	14,0	Y	21	11,10
c21745.graph_c0	24	A	G	R	20	11,9	R	17	11,6	N	.	.	N	.	.	N	.	.	N	.	.	G	77	0,77	R	77	30,47	A	70	70,0
c21745.graph_c0	64	A	T	A	20	20,0	A	21	21,0	N	.	.	A	2	2,0	A	3	3,0	N	.	.	W	108	53,55	A	82	82,0	A	72	72,0
c21745.graph_c0	83	G	A	R	34	19,15	R	28	19,9	G	2	2,0	G	2	2,0	G	3	3,0	N	.	.	R	133	69,64	R	141	55,86	R	123	76,47
c21745.graph_c0	128	T	C	Y	53	30,23	Y	42	30,12	Y	3	2,1	T	7	7,0	Y	4	2,2	N	.	.	Y	183	92,91	Y	212	88124	Y	177	111,66
c21745.graph_c0	145	T	A	W	48	30,18	W	37	28,9	W	3	1,2	T	7	7,0	W	3	2,1	T	2	2,0	W	166	74,92	W	197	83114	W	166	95,71
c21745.graph_c0	297	T	A	T	10	10,0	T	5	5,0	N	.	.	T	7	7,0	T	2	2,0	N	.	.	W	58	20,38	T	49	49,0	T	30	30,0
c21848.graph_c0	150	T	C	Y	51	22,29	Y	41	17,24	C	3	0,3	T	7	7,0	Y	8	5,3	T	2	2,0	Y	95	39,56	C	218	0,218	T	93	93,0
c21848.graph_c0	153	T	A	W	48	21,27	W	40	18,22	A	3	0,3	T	7	7,0	W	10	7,3	T	2	2,0	W	97	39,58	A	216	0,216	T	93	93,0
c21848.graph_c0	186	A	C	M	45	22,23	M	38	15,23	C	2	0,2	M	15	9,6	M	6	4,2	C	4	0,4	C	100	0,100	C	228	0,228	M	149	118,31
c21848.graph_c0	228	T	G	T	25	25,0	K	33	12,21	T	2	2,0	T	8	8,0	T	2	2,0	T	2	2,0	K	88	36,52	K	190	91,99	K	121	97,24
c21848.graph_c0	240	C	T	C	25	25,0	C	24	24,0	N	.	.	C	8	8,0	C	2	2,0	C	2	2,0	C	26	26,0	C	76	76,0	Y	104	84,20
c21848.graph_c0	281	C	T	C	12	12,0	C	11	11,0	N	.	.	C	3	3,0	N	.	.	C	2	2,0	C	26	26,0	Y	75	39,36	C	29	29,0
c23619.graph_c0	49	C	T	C	34	34,0	C	21	21,0	N	.	.	C	20	20,0	C	2	2,0	C	21	21,0	C	24	24,0	C	24	24,0	C	24	24,0
c23619.graph_c0	52	C	T	C	34	34,0	C	21	21,0	N	.	.	C	20	20,0	C	2	2,0	C	21	21,0	C	24	24,0	C	24	24,0	C	24	24,0
c23619.graph_c0	152	C	T	Y	285	137,3	T	425	0,425	T	4	0,4	C	20	20,0	Y	28	17,11	Y	323	94229	Y	516	204312	Y	551	248303	T	519	23496
c23619.graph_c0	159	A	G	A	143	143,0	A	436	436,0	A	2	2,0	A	20	20,0	A	28	28,0	A	327	327,0	A	291	291,0	A	486	486,0	A	264	264,0
c23619.graph_c0	250	G	A	G	143	143,0	R	496	276220	G	2	2,0	G	20	20,0	A	41	0,41	R	447	330117	G	291	291,0	R	563	292271	G	264	264,0
c23619.graph_c0	321	G	A	G	143	143,0	R	420	217203	G	2	2,0	G	20	20,0	R	27	16,11	G	124	124,0	G	291	291,0	R	481	232249	G	264	264,0
c24743.graph_c0	329	C	T	N	.	.	C	2	2,0	N	.	.	N	.	.	N	.	.	N	.	.	C	7	7,0	C	9	9,0	C	8	8,0
c24743.graph_c0	407	A	T	N	.	.	A	2	2,0	N	.	.	N	.	.	N	.	.	N	.	.	A	7	7,0	A	14	14,0	A	8	8,0
c25435.graph_c0	16	G	A	G	34	34,0	N	.	.	N	.	.	G	2	2,0	G	4	4,0	N	.	.	G	20	20,0	G	25	25,0	G	20	20,0
c25435.graph_c0	280	G	A	G	49	49,0	G	26	26,0	N	.	.	G	7	7,0	G	11	11,0	N	.	.	G	83	83,0	G	120	120,0	G	20	20,0
c29543.graph_c0	83	G	A	G	23	23,0	G	22	22,0	G	2	2,0	G	20	20,0	G	7	7,0	G	4	4,0	G	30	30,0	G	23	23,0	G	24	24,0
c29543.graph_c0	286	G	A	G	23	23,0	G	22	22,0	G	2	2,0	G	21	21,0	G	7	7,0	G	3	3,0	G	30	30,0	G	23	23,0	R	200	154,46
c29543.graph_c0	292	A	G	A	23	23,0	A	22	22,0	A	2	2,0	A	21	21,0	A	7	7,0	A	3	3,0	A	30	30,0	A	23	23,0	A	179	179,0
c29543.graph_c0	351	G	A	G	23	23,0	G	22	22,0	G	2	2,0	G	31	31,0	G	25	25,0	G	2	2,0	G	30	30,0	G	23	23,0	R	224	168,56
c29543.graph_c0	538	G	T	G	23	23,0	G	22	22,0	G	2	2,0	G	24	24,0	G	20	20,0	G	7	7,0	G	30	30,0	G	333	333,0	G	33	33,0
c29543.graph_c0	596	T	C	T	23	23,0	Y	85	37,43	T	2	2,0	Y	21	11,10	T	20	20,0	Y	3	1,2	T	30	30,0	Y	303	144145	T	33	33,0
c29543.graph_c0	638	A	G	A	21	21,0	A	71	71,0	A	2	2,0	A	17	17,0	A	13	13,0	A	2	2,0	A	30	30,0	A	181	181,0	A	33	33,0
c29543.graph_c0	667	G	A	G	21	21,0	R	73	42,31	N	.	.	G	17	17,0	R	13	4,9	G	2	2,0	G	30	30,0	G	181	181,0	G	33	33,0
c29922.graph_c0	13	G	T	K	65	36,29	G	20	20,0	N	.	.	G	7	7,0	G	45	45,0	G	10	10,0	G	46	46,0	G	34	34,0	G	28	28,0
c29922.graph_c0	28	A	T	A	71	71,0	W	90	56,34	N	.	.	A	24	24,0	A	45	45,0	A	20	20,0	A	46	46,0	A	34	34,0	A	28	28,0
c29922.graph_c0	77	G	T	G	71	71,0	G	99	99,0	G	2	2,0	G	31	31,0	G	45	45,0	G	20	20,0	G	46	46,0	T	282	0,282	K	304	177127
c29922.graph_c0	99	C	T	C	71	71,0	Y	346	201145	C	7	7,0	Y	212	112100	Y	361	189172	C	20	20,0	Y	379	156223	C	304	304,0	C	312	312,0
c29922.graph_c0	164	C	G	C	71	71,0	C	357	357,0	C	10	10,0	C	232	232,0	C	373	373,0	C	20	20,0	C	80	80,0	C	304	304,0	C	312	312,0
c29922.graph_c0	407	T	C	C	57	0,57	N	.	.	N	.	.	C	25	0,25	C	46	0,46	C	10	0,10	C	66	0,66	N	.	.	C	61	0,61
c29922.graph_c1	137	A	T	A	27	27,0	A	20	20,0	N	.	.	N	.	.	A	23	23,0	A	4	4,0	A	38	38,0	A	34	34,0	A	64	64,0
c29922.graph_c1	137	A	T	A	27	27,0	A	20	20,0	N	.	.	N	.	.	A	23	23,0	A	4	4,0	A	38	38,0	A	34	34,0	A	64	64,0
c32086.graph_c0	875	C	A	N	.	.	N	.	.	N	.	.	C	32	32,0	C	51	51,0	C	34	34,0	N	.	.	N	.	.	N	.	.
c32086.graph_c0	908	G	A	N	.	.	N	.	.	N	.	.	G	32	32,0	G	51	51,0	G	34	34,0	N	.	.	N	.	.	N	.	.
